# Supplementary material for: A New Mouse Model for Mania Shares Genetic Correlates with Human Bipolar Disorder
Source: PLoS One. 2012 Jun 4;7(6):e38128. doi: 10.1371/journal.pone.0038128 (PMC3366954; doi:10.1371/journal.pone.0038128)
Supplement: Table S1 — Tab-delimited text file containing exhaustive microarray statistical analysis for all transcript clusters organized by P-value. Annotation sources from build 32 of the Affymetrix annotation for the Mouse Gene 1.0 ST platform with presumptive annotation filled in by Ensembl’s BioMart extension. (TXT) [file pone.0038128.s001.txt]

transcriptcluster.ID	accession	gene.symbol	gene.title	entrez.gene.id	annotation.source	plier.P.Value	plier.fdr.adj.P.Val	plier.logFC	plier.AveExpr	plier.t	plier.B	plier.coefficients.ICR	plier.coefficients.L6	plier.df.residual	plier.sigma	plier.stdev.unscaled.ICR	plier.stdev.unscaled.L6	plier.Amean
10490986	NR_027985	4632415L05Rik	RRS1 ribosome biogenesis regulator homolog pseudogene	70808	affymetrix	8.74E-12	3.11E-07	-268.09541	303.7479833	-28.77646344	-3.657486947	437.7956883	169.7002783	10	16.14996612	0.40824829	0.40824829	303.7479833
10497421	NM_080634	Hps3	Hermansky-Pudlak syndrome 3 homolog (human)	12807	affymetrix	1.33E-10	2.36E-06	260.3521967	805.778185	22.43811253	-3.666913452	675.6020867	935.9542833	10	20.49884424	0.40824829	0.40824829	805.778185
10410355	NM_183146	A530054K11Rik	RIKEN cDNA A530054K11 gene	212281	affymetrix	1.84E-07	0.002178458	365.0282033	1158.362478	11.37511975	-3.731400518	975.8483767	1340.87658	10	58.3324292	0.40824829	0.40824829	1158.362478
10485582	NM_177190	Tcp11l1	t-complex 11 like 1	320554	affymetrix	7.47E-07	0.005390989	-213.5206267	1000.322943	-9.911499979	-3.756489921	1107.083257	893.56263	10	38.96025165	0.40824829	0.40824829	1000.322943
10583697	NM_001174078	Smarca4	SWI/SNF related, matrix associated, actin dependent regulator of chromatin, subfamily a, member 4	20586	affymetrix	7.58E-07	0.005390989	-233.8670083	2019.964938	-9.897341398	-3.756780269	2136.898442	1903.031433	10	42.80118789	0.40824829	0.40824829	2019.964938
10440568	NM_001081068	Ltn1	listerin E3 ubiquitin protein ligase 1	78913	affymetrix	1.41E-06	0.00834574	-411.3176967	2126.207625	-9.302959931	-3.769994639	2331.866473	1920.548777	10	80.52876086	0.40824829	0.40824829	2126.207625
10583634	NM_021888	Qtrt1	queuine tRNA-ribosyltransferase 1	60507	affymetrix	1.86E-06	0.008619715	144.8209917	707.8650358	9.046298381	-3.776383425	635.45454	780.2755317	10	28.73198158	0.40824829	0.40824829	707.8650358
10591263	NM_001002846	Fbxl12	F-box and leucine-rich repeat protein 12	30843	affymetrix	2.29E-06	0.008619715	-59.02479167	450.4225392	-8.855709436	-3.781427002	479.934935	420.9101433	10	10.93814325	0.40824829	0.40824829	450.4225392
10556381	NM_001193305	Mical2	microtubule associated monoxygenase, calponin and LIM domain containing 2	320878	affymetrix	2.40E-06	0.008619715	287.5511867	4081.954383	8.815133404	-3.782535617	3938.17879	4225.729977	10	59.30403714	0.40824829	0.40824829	4081.954383
10526520	NM_011962	Plod3	procollagen-lysine, 2-oxoglutarate 5-dioxygenase 3	26433	affymetrix	2.42E-06	0.008619715	90.21602167	707.4997375	8.805323226	-3.782805538	662.3917267	752.6077483	10	17.92710105	0.40824829	0.40824829	707.4997375
10450694	NM_010397	H2-T22	histocompatibility 2, T region locus 22	15039	affymetrix	3.01E-06	0.009738609	-118.48528	257.7237433	-8.612054892	-3.788277466	316.9663833	198.4811033	10	24.54170377	0.40824829	0.40824829	257.7237433
10445214	NM_008650	Mut	methylmalonyl-Coenzyme A mutase	17850	affymetrix	3.44E-06	0.010205482	-212.7896633	756.5314467	-8.494668919	-3.791749811	862.9262783	650.136615	10	45.41295717	0.40824829	0.40824829	756.5314467
10583459	NR_033729	5730577I03Rik	zinc finger protein pseudogene	66662	affymetrix	4.35E-06	0.01095128	141.3186983	375.4252458	8.293160412	-3.797989194	304.7658967	446.084595	10	30.64495412	0.40824829	0.40824829	375.4252458
10388745	NM_001191004	Lsm6	LSM6 homolog, U6 small nuclear RNA associated (S. cerevisiae)	78651	affymetrix	4.55E-06	0.01095128	-84.92630667	535.36976	-8.254126112	-3.799240308	577.8329133	492.9066067	10	18.00959299	0.40824829	0.40824829	535.36976
10339496	ENSMUST00000113127	G3bp2	GTPase activating protein (SH3 domain) binding protein 2 [Source:MGI Symbol;Acc:MGI:2442040]	23881	ensembl	5.11E-06	0.01095128	-171.0354917	314.6529758	-8.155522901	-3.802464639	400.1707217	229.13523	10	37.90806264	0.40824829	0.40824829	314.6529758
10410317	NM_177811	Zfp459	zinc finger protein 459	328274	affymetrix	5.21E-06	0.01095128	-126.337415	179.9378542	-8.139966771	-3.802981846	243.1065617	116.7691467	10	27.82510888	0.40824829	0.40824829	179.9378542
10567211	ENSMUST00000102454	AC103388.1	---	---	ensembl	5.24E-06	0.01095128	337.3329283	1134.993003	8.135073945	-3.803145009	966.3265383	1303.659467	10	75.50260065	0.40824829	0.40824829	1134.993003
10390299	NM_134021	Pnpo	pyridoxine 5'-phosphate oxidase	103711	affymetrix	5.84E-06	0.011427695	-248.828665	746.9019658	-8.042836321	-3.806265097	871.3162983	622.4876333	10	56.22032945	0.40824829	0.40824829	746.9019658
10378870	NM_001004144	Git1	G protein-coupled receptor kinase-interactor 1	216963	affymetrix	6.24E-06	0.011427695	655.317625	4087.913174	7.98836637	-3.80814779	3760.254362	4415.571987	10	149.6448192	0.40824829	0.40824829	4087.913174
10485466	NM_009804	Cat	catalase	12359	affymetrix	6.56E-06	0.011427695	686.30755	2091.706738	7.945752447	-3.809641966	1748.552963	2434.860513	10	157.5718054	0.40824829	0.40824829	2091.706738
10406681	NM_009680	Ap3b1	adaptor-related protein complex 3, beta 1 subunit	11774	affymetrix	6.90E-06	0.011427695	-151.68766	980.39524	-7.904280443	-3.811114337	1056.23907	904.55141	10	34.62188214	0.40824829	0.40824829	980.39524
10504865	NM_010569	Invs	inversin	16348	affymetrix	7.07E-06	0.011427695	343.0302283	572.1696092	7.884169409	-3.811834893	400.654495	743.6847233	10	79.23921788	0.40824829	0.40824829	572.1696092
10571840	NM_008278	Hpgd	hydroxyprostaglandin dehydrogenase 15 (NAD)	15446	affymetrix	8.76E-06	0.011446776	212.55653	481.1589783	7.708957851	-3.81829909	374.8807133	587.4372433	10	50.0467118	0.40824829	0.40824829	481.1589783
10526848	NM_183025	A430033K04Rik	RIKEN cDNA A430033K04 gene	243308	affymetrix	9.02E-06	0.011446776	-134.7928867	500.910275	-7.684686937	-3.819221646	568.3067183	433.5138317	10	31.57102117	0.40824829	0.40824829	500.910275
10536363	NM_009311	Tac1	tachykinin 1	21333	affymetrix	9.03E-06	0.011446776	-148.170855	364.0903742	-7.684187346	-3.819240706	438.1758017	290.0049467	10	34.79177018	0.40824829	0.40824829	364.0903742
10491014	NM_009210	Hltf	helicase-like transcription factor	20585	affymetrix	9.07E-06	0.011446776	-60.42986	288.4642167	-7.680393505	-3.819385546	318.6791467	258.2492867	10	13.33755968	0.40824829	0.40824829	288.4642167
10386230	NM_022423	Rnf187	ring finger protein 187	108660	affymetrix	9.46E-06	0.011446776	947.93864	4383.14776	7.646709036	-3.820678841	3909.17844	4857.11708	10	226.2184727	0.40824829	0.40824829	4383.14776
10485395	NM_020267	Trim44	tripartite motif-containing 44	80985	affymetrix	9.61E-06	0.011446776	-205.4658683	1995.936956	-7.63367103	-3.821182973	2098.66989	1893.204022	10	48.84065083	0.40824829	0.40824829	1995.936956
10455588	NM_008303	Hspe1	heat shock protein 1 (chaperonin 10)	15528	affymetrix	1.01E-05	0.011446776	647.358655	1643.224914	7.592606955	-3.822783845	1319.545587	1966.904242	10	155.5400691	0.40824829	0.40824829	1643.224914
10582599	NM_172288	Nup133	nucleoporin 133	234865	affymetrix	1.03E-05	0.011446776	-99.855735	537.3078692	-7.578911242	-3.823322219	587.2357367	487.3800017	10	23.45236616	0.40824829	0.40824829	537.3078692
10341551	ENSMUST00000164757	Itch	itchy, E3 ubiquitin protein ligase [Source:MGI Symbol;Acc:MGI:1202301]	16396	ensembl	1.04E-05	0.011446776	726.44357	1910.304128	7.570681134	-3.82364682	1547.082343	2273.525913	10	175.0688048	0.40824829	0.40824829	1910.304128
10340691	ENSMUST00000050092	Zfp518a	zinc finger protein 518A [Source:MGI Symbol;Acc:MGI:1919922]	72672	ensembl	1.07E-05	0.011446776	-118.26194	161.25832	-7.544174543	-3.824697799	220.38929	102.12735	10	28.11367498	0.40824829	0.40824829	161.25832
10440600	NM_009840	Cct8	chaperonin containing Tcp1, subunit 8 (theta)	12469	affymetrix	1.09E-05	0.011446776	-476.7352667	2405.532567	-7.530693914	-3.825235565	2643.9002	2167.164933	10	115.4311837	0.40824829	0.40824829	2405.532567
10342073	ENSMUST00000126046	Ube2g1	ubiquitin-conjugating enzyme E2G 1 (UBC7 homolog, C. elegans) [Source:MGI Symbol;Acc:MGI:1914378]	67128	ensembl	1.10E-05	0.011446776	-134.753755	465.2912925	-7.528542823	-3.82532158	532.66817	397.914415	10	32.23464134	0.40824829	0.40824829	465.2912925
10341077	ENSMUST00000172201	Gm17348	predicted gene, 17348 [Source:MGI Symbol;Acc:MGI:4936982]	---	ensembl	1.13E-05	0.011446776	-57.32283667	157.68856	-7.506076896	-3.826223301	186.3499783	129.0271417	10	12.88200722	0.40824829	0.40824829	157.68856
10393917	NM_016665	Stra13	stimulated by retinoic acid 13	20892	affymetrix	1.18E-05	0.011635927	-147.2597767	1368.842027	-7.470605275	-3.827659688	1442.471915	1295.212138	10	35.58436491	0.40824829	0.40824829	1368.842027
10490989	NM_001042611	Cp	ceruloplasmin	12870	affymetrix	1.25E-05	0.011840614	-128.27276	309.8684167	-7.420936178	-3.829697376	374.0047967	245.7320367	10	31.09851362	0.40824829	0.40824829	309.8684167
10339252	ENSMUST00000040077	Polr2f	polymerase (RNA) II (DNA directed) polypeptide F [Source:MGI Symbol;Acc:MGI:1349393]	69833	ensembl	1.27E-05	0.011840614	-199.367485	154.9500175	-7.413928529	-3.829987374	254.63376	55.266275	10	48.79511707	0.40824829	0.40824829	154.9500175
10491597	NM_172679	4932438A13Rik	RIKEN cDNA 4932438A13 gene	229227	affymetrix	1.30E-05	0.01186974	-113.5323733	1250.451393	-7.391475532	-3.830920762	1307.21758	1193.685207	10	27.52634958	0.40824829	0.40824829	1250.451393
10608649	ENSMUST00000097331	Gm6034	predicted gene 6034 [Source:MGI Symbol;Acc:MGI:3646212]	547347	ensembl	1.49E-05	0.012968725	47.41594167	158.4250042	7.287970927	-3.835308008	134.7170333	182.132975	10	10.61415964	0.40824829	0.40824829	158.4250042
10517727	NM_173427	Klhdc7a	kelch domain containing 7A	242721	affymetrix	1.51E-05	0.012968725	45.19560167	148.6862092	7.276254706	-3.835813521	126.0884083	171.28401	10	10.00871297	0.40824829	0.40824829	148.6862092
10583314	BC056964	Taf1d	TATA box binding protein (Tbp)-associated factor, RNA polymerase I, D	75316	affymetrix	1.53E-05	0.012968725	273.9619567	1035.294045	7.263925344	-3.836347475	898.3130667	1172.275023	10	68.63691876	0.40824829	0.40824829	1035.294045
10351131	NM_010865	Myoc	myocilin	17926	affymetrix	1.66E-05	0.013733216	-97.45834833	183.5707158	-7.201122101	-3.83909927	232.29989	134.8415417	10	24.12258384	0.40824829	0.40824829	183.5707158
10373740	NM_178149	Pik3ip1	phosphoinositide-3-kinase interacting protein 1	216505	affymetrix	1.72E-05	0.013930884	-83.75608167	514.8031492	-7.172272554	-3.840381479	556.68119	472.9251083	10	20.63957546	0.40824829	0.40824829	514.8031492
10340898	ENSMUST00000164757	Itch	itchy, E3 ubiquitin protein ligase [Source:MGI Symbol;Acc:MGI:1202301]	16396	ensembl	1.83E-05	0.014465527	475.6969283	1299.067959	7.125902979	-3.842466696	1061.219495	1536.916423	10	121.7356743	0.40824829	0.40824829	1299.067959
10464400	NR_026942	E330013P04Rik	RIKEN cDNA E330013P04 gene	107376	affymetrix	1.87E-05	0.014485338	-147.1653883	303.7278642	-7.107953827	-3.843282009	377.3105583	230.14517	10	37.41508618	0.40824829	0.40824829	303.7278642
10579833	NM_001191004	Lsm6	LSM6 homolog, U6 small nuclear RNA associated (S. cerevisiae)	78651	affymetrix	1.94E-05	0.014556958	-103.7670883	630.2440075	-7.08080464	-3.844523963	682.1275517	578.3604633	10	26.21405346	0.40824829	0.40824829	630.2440075
10343903	ENSMUST00000164757	Itch	itchy, E3 ubiquitin protein ligase [Source:MGI Symbol;Acc:MGI:1202301]	16396	ensembl	1.97E-05	0.014556958	447.3723483	1291.558764	7.071536603	-3.84495036	1067.87259	1515.244938	10	115.3547805	0.40824829	0.40824829	1291.558764
10347254	NM_018817	Smarcal1	SWI/SNF related matrix associated, actin dependent regulator of chromatin, subfamily a-like 1	54380	affymetrix	2.04E-05	0.014648909	157.1100433	952.707915	7.04377415	-3.846235085	874.1528933	1031.262937	10	40.36382216	0.40824829	0.40824829	952.707915
10356470	NM_008132	Glrp1	glutamine repeat protein 1	14659	affymetrix	2.06E-05	0.014648909	-42.16329667	193.8777567	-7.035528833	-3.846618806	214.959405	172.7961083	10	9.554613694	0.40824829	0.40824829	193.8777567
10431528	NM_178919	Lmf2	lipase maturation factor 2	105847	affymetrix	2.15E-05	0.014978619	-78.62910667	574.9947783	-7.003489732	-3.84811933	614.3093317	535.680225	10	19.78893833	0.40824829	0.40824829	574.9947783
10584208	NM_021339	Cdon	cell adhesion molecule-related/down-regulated by oncogenes	57810	affymetrix	2.26E-05	0.015482983	-113.5975383	650.5809092	-6.963607287	-3.850008485	707.3796783	593.78214	10	29.29646083	0.40824829	0.40824829	650.5809092
10489646	NM_144893	Slc35c2	solute carrier family 35, member C2	228875	affymetrix	2.41E-05	0.016036532	108.2039833	1142.88657	6.915575081	-3.852315505	1088.784578	1196.988562	10	28.05884974	0.40824829	0.40824829	1142.88657
10346303	NM_008303	Hspe1	heat shock protein 1 (chaperonin 10)	15528	affymetrix	2.47E-05	0.016036532	559.71246	1546.584012	6.897304415	-3.85320231	1266.727782	1826.440242	10	148.0291898	0.40824829	0.40824829	1546.584012
10338109	ENSMUST00000143665	Fryl	furry homolog-like (Drosophila) [Source:MGI Symbol;Acc:MGI:1919563]	72313	ensembl	2.48E-05	0.016036532	547.26897	335.9203917	6.894716019	-3.853328359	62.28590667	609.5548767	10	144.7883142	0.40824829	0.40824829	335.9203917
10526508	NM_025562	Fis1	fission 1 (mitochondrial outer membrane) homolog (yeast)	66437	affymetrix	2.72E-05	0.017030331	-291.8230267	2649.66491	-6.82595877	-3.856714904	2795.576423	2503.753397	10	77.8546546	0.40824829	0.40824829	2649.66491
10591660	NM_010149	Epor	erythropoietin receptor	13857	affymetrix	2.73E-05	0.017030331	54.62395	299.9956883	6.822812071	-3.856871669	272.6837133	327.3076633	10	13.60844418	0.40824829	0.40824829	299.9956883
10377938	NM_007933	Eno3	enolase 3, beta muscle	13808	affymetrix	2.95E-05	0.01807602	-65.018515	488.1867242	-6.765412939	-3.859759021	520.6959817	455.6774667	10	16.71400964	0.40824829	0.40824829	488.1867242
10440570	NM_001081068	Ltn1	listerin E3 ubiquitin protein ligase 1	78913	affymetrix	3.08E-05	0.018507384	-471.1841583	3067.376746	-6.732295145	-3.861449192	3302.968825	2831.784667	10	127.641668	0.40824829	0.40824829	3067.376746
10509777	NM_183148	Iffo2	intermediate filament family orphan 2	212632	affymetrix	3.12E-05	0.018507384	58.412585	330.7911808	6.72275455	-3.86193943	301.5848883	359.9974733	10	14.93872309	0.40824829	0.40824829	330.7911808
10516776	ENSMUST00000070532	Fabp3	fatty acid binding protein 3, muscle and heart	14077	affymetrix	3.22E-05	0.018750383	-74.87118167	471.4562875	-6.700875909	-3.863069329	508.8918783	434.0206967	10	19.68724125	0.40824829	0.40824829	471.4562875
10340840	ENSMUST00000136280	Psph	phosphoserine phosphatase [Source:MGI Symbol;Acc:MGI:97788]	100678	ensembl	3.60E-05	0.020622208	-36.97662333	120.2334633	-6.618858417	-3.867376401	138.721775	101.7451517	10	8.695576312	0.40824829	0.40824829	120.2334633
10374500	NM_139061	Vps54	vacuolar protein sorting 54 (yeast)	245944	affymetrix	3.87E-05	0.021828883	-38.33945	434.3547017	-6.565563564	-3.870236737	453.5244267	415.1849767	10	9.232641201	0.40824829	0.40824829	434.3547017
10518686	NM_001164049	Pik3cd	phosphatidylinositol 3-kinase catalytic delta polypeptide	18707	affymetrix	3.98E-05	0.022119766	-39.56008833	307.5857258	-6.544438018	-3.871384242	327.36577	287.8056817	10	9.662994662	0.40824829	0.40824829	307.5857258
10522503	NM_011058	Pdgfra	platelet derived growth factor receptor, alpha polypeptide	18595	affymetrix	4.38E-05	0.023851309	189.2039967	1052.414602	6.475511792	-3.875183261	957.8126033	1147.0166	10	53.0667026	0.40824829	0.40824829	1052.414602
10339132	ENSMUST00000164757	Itch	itchy, E3 ubiquitin protein ligase [Source:MGI Symbol;Acc:MGI:1202301]	16396	ensembl	4.43E-05	0.023851309	366.3566117	1224.216729	6.46744345	-3.875633544	1041.038423	1407.395035	10	103.2611888	0.40824829	0.40824829	1224.216729
10340894	ENSMUST00000034915	Ctsh	cathepsin H [Source:MGI Symbol;Acc:MGI:107285]	13036	ensembl	4.72E-05	0.025059082	-68.85748	129.4893067	-6.420976198	-3.878249933	163.9180467	95.06056667	10	18.83592683	0.40824829	0.40824829	129.4893067
10441642	NM_018819	Brp44l	brain protein 44-like	55951	affymetrix	4.93E-05	0.025771267	-254.59477	674.1747233	-6.39019675	-3.880004923	801.4721083	546.8773383	10	72.52870911	0.40824829	0.40824829	674.1747233
10343436	ENSMUST00000133651	Hdac5	histone deacetylase 5 [Source:MGI Symbol;Acc:MGI:1333784]	15184	ensembl	5.13E-05	0.026395461	-92.26962167	83.0638125	-6.361853378	-3.881636667	129.1986233	36.92900167	10	25.93249755	0.40824829	0.40824829	83.0638125
10417605	NM_010210	Fhit	fragile histidine triad gene	14198	affymetrix	5.20E-05	0.026395461	-118.3678917	410.6335242	-6.352299125	-3.882190123	469.81747	351.4495783	10	33.59338782	0.40824829	0.40824829	410.6335242
10510165	NR_033612	Gm13238	predicted gene 13238	236069	affymetrix	5.34E-05	0.026753662	-77.81619667	1208.02385	-6.332542408	-3.883340081	1246.931948	1169.115752	10	21.7886362	0.40824829	0.40824829	1208.02385
10519321	NR_003373	Gm15772	ribosomal protein L26 pseudogene	100034726	affymetrix	5.74E-05	0.028354894	478.205155	2033.172624	6.281215132	-3.886362616	1794.070047	2272.275202	10	138.8654119	0.40824829	0.40824829	2033.172624
10369481	NM_207000	H2afy2	H2A histone family, member Y2	404634	affymetrix	5.87E-05	0.02860019	-162.1665867	1110.256263	-6.265318115	-3.88730911	1191.339557	1029.17297	10	46.94433249	0.40824829	0.40824829	1110.256263
10496359	NM_001163522	Emcn	endomucin	59308	affymetrix	6.60E-05	0.03031336	169.8157633	701.565815	6.18239348	-3.892327318	616.6579333	786.4736967	10	49.85391622	0.40824829	0.40824829	701.565815
10589061	NM_026378	Dalrd3	DALR anticodon binding domain containing 3	67789	affymetrix	6.64E-05	0.03031336	104.6606	1513.007878	6.178834024	-3.892545799	1460.677578	1565.338178	10	30.45628847	0.40824829	0.40824829	1513.007878
10525419	NM_011027	P2rx7	purinergic receptor P2X, ligand-gated ion channel, 7	18439	affymetrix	6.72E-05	0.03031336	-52.03812167	383.0668225	-6.170065661	-3.893085101	409.0858833	357.0477617	10	14.44395199	0.40824829	0.40824829	383.0668225
10343680	ENSMUST00000071840	2510006D16Rik	RIKEN cDNA 2510006D16 gene [Source:MGI Symbol;Acc:MGI:1924049]	76799	ensembl	6.73E-05	0.03031336	31.793555	25.1683825	6.168953185	-3.893153635	9.271605	41.06516	10	7.754146143	0.40824829	0.40824829	25.1683825
10404630	NM_024242	Riok1	RIO kinase 1 (yeast)	71340	affymetrix	6.91E-05	0.03031336	-57.32123	357.0349117	-6.150288834	-3.894307221	385.6955267	328.3742967	10	16.1568955	0.40824829	0.40824829	357.0349117
10359917	NM_010476	Hsd17b7	hydroxysteroid (17-beta) dehydrogenase 7	15490	affymetrix	7.06E-05	0.03031336	109.1627917	614.9187192	6.13582084	-3.895206343	560.3373233	669.500115	10	32.03484651	0.40824829	0.40824829	614.9187192
10412488	ENSMUST00000090639	4930469B13Rik	RIKEN cDNA 4930469B13 gene [Source:MGI Symbol;Acc:MGI:1925259]	---	ensembl	7.21E-05	0.03031336	-183.8174567	282.7628783	-6.1205189	-3.896161975	374.6716067	190.85415	10	54.56089005	0.40824829	0.40824829	282.7628783
10530360	NM_175519	Kctd8	potassium channel tetramerisation domain containing 8	243043	affymetrix	7.22E-05	0.03031336	-128.841655	930.5656108	-6.119990528	-3.896195059	994.9864383	866.1447833	10	38.05708947	0.40824829	0.40824829	930.5656108
10512332	ENSMUST00000098116	4930466F19Rik	RIKEN cDNA 4930466F19 gene	75026	affymetrix	7.34E-05	0.03031336	-108.8950067	701.6957133	-6.108580699	-3.896910898	756.1432167	647.24821	10	32.10053122	0.40824829	0.40824829	701.6957133
10512354	ENSMUST00000098116	4930466F19Rik	RIKEN cDNA 4930466F19 gene	75026	affymetrix	7.34E-05	0.03031336	-108.8950067	701.6957133	-6.108580699	-3.896910898	756.1432167	647.24821	10	32.10053122	0.40824829	0.40824829	701.6957133
10339570	ENSMUST00000005578	Cic	capicua homolog (Drosophila) [Source:MGI Symbol;Acc:MGI:1918972]	71722	ensembl	7.35E-05	0.03031336	-66.5527	72.69706167	-6.107562407	-3.896974916	105.9734117	39.42071167	10	19.16376433	0.40824829	0.40824829	72.69706167
10343407	ENSMUST00000164757	Itch	itchy, E3 ubiquitin protein ligase [Source:MGI Symbol;Acc:MGI:1202301]	16396	ensembl	7.36E-05	0.03031336	1071.709858	4778.526368	6.106545084	-3.897038894	4242.671438	5314.381297	10	320.3054868	0.40824829	0.40824829	4778.526368
10385526	NM_173434	9930111J21Rik2	RIKEN cDNA 9930111J21 gene 2	245240	affymetrix	7.37E-05	0.03031336	41.472125	233.5126508	6.105863694	-3.897081758	212.7765883	254.2487133	10	11.19544198	0.40824829	0.40824829	233.5126508
10408677	NM_201358	Lyrm4	LYR motif containing 4	380840	affymetrix	7.42E-05	0.03031336	213.5680567	1748.673922	6.100992189	-3.897388489	1641.889893	1855.45795	10	63.67431664	0.40824829	0.40824829	1748.673922
10339455	ENSMUST00000164757	Itch	itchy, E3 ubiquitin protein ligase [Source:MGI Symbol;Acc:MGI:1202301]	16396	ensembl	7.86E-05	0.031571217	901.9151367	3447.667147	6.060660516	-3.899947022	2996.709578	3898.624715	10	271.5844918	0.40824829	0.40824829	3447.667147
10344339	ENSMUST00000020637	Canx	calnexin [Source:MGI Symbol;Acc:MGI:88261]	12330	ensembl	7.95E-05	0.031571217	-170.1079733	430.0397783	-6.052477086	-3.900470339	515.093765	344.9857917	10	51.02472247	0.40824829	0.40824829	430.0397783
10358733	NM_016846	Rgl1	ral guanine nucleotide dissociation stimulator,-like 1	19731	affymetrix	7.99E-05	0.031571217	351.9407183	1860.910288	6.049086992	-3.900687546	1684.939928	2036.880647	10	106.0658283	0.40824829	0.40824829	1860.910288
10485388	NM_178886	Ldlrad3	low density lipoprotein receptor class A domain containing 3	241576	affymetrix	8.29E-05	0.032406643	158.2766933	1555.004982	6.023307989	-3.902347244	1475.866635	1634.143328	10	47.66834144	0.40824829	0.40824829	1555.004982
10576090	NM_009569	Zfpm1	zinc finger protein, multitype 1	22761	affymetrix	8.46E-05	0.032477271	175.5150817	1005.596564	6.009498982	-3.903242147	917.8390233	1093.354105	10	53.04448719	0.40824829	0.40824829	1005.596564
10524034	NM_008325	Idua	iduronidase, alpha-L-	15932	affymetrix	8.49E-05	0.032477271	-96.49809333	462.185865	-6.006752753	-3.903420607	510.4349117	413.9368183	10	28.83606155	0.40824829	0.40824829	462.185865
10477604	NM_008395	Itch	itchy, E3 ubiquitin protein ligase	16396	affymetrix	8.77E-05	0.032953662	176.671745	1355.843444	5.984699535	-3.904859628	1267.507572	1444.179317	10	53.62103589	0.40824829	0.40824829	1355.843444
10450614	NM_001033630	2310061I04Rik	RIKEN cDNA 2310061I04 gene	69662	affymetrix	8.80E-05	0.032953662	-117.8069683	773.7628092	-5.981993764	-3.905036913	832.6662933	714.859325	10	35.55059305	0.40824829	0.40824829	773.7628092
10497222	NM_133218	Zfp704	zinc finger protein 704	170753	affymetrix	8.92E-05	0.032985499	-107.5262017	639.4448075	-5.973048282	-3.905624165	693.2079083	585.6817067	10	32.42490545	0.40824829	0.40824829	639.4448075
10359770	NM_011137	Pou2f1	POU domain, class 2, transcription factor 1	18986	affymetrix	9.00E-05	0.032985499	-78.383565	843.8536958	-5.966962283	-3.906024698	883.0454783	804.6619133	10	23.37896108	0.40824829	0.40824829	843.8536958
10500345	NR_001579	Terc	telomerase RNA component	21748	affymetrix	9.19E-05	0.0330618	77.17290333	455.3959117	5.952669849	-3.906968506	416.80946	493.9823633	10	23.05714464	0.40824829	0.40824829	455.3959117
10591544	NM_138303	Yipf2	Yip1 domain family, member 2	74766	affymetrix	9.21E-05	0.0330618	-108.4894917	552.7030558	-5.95131952	-3.907057908	606.9478017	498.45831	10	32.84582715	0.40824829	0.40824829	552.7030558
10439463	NM_024273	4930455C21Rik	RIKEN cDNA 4930455C21 gene	76916	affymetrix	9.64E-05	0.033220515	294.3191367	1112.145603	5.919343849	-3.909186721	964.986035	1259.305172	10	90.60213731	0.40824829	0.40824829	1112.145603
10356240	NM_027921	Slc16a14	solute carrier family 16 (monocarboxylic acid transporters), member 14	71781	affymetrix	9.66E-05	0.033220515	-112.0287867	561.6239883	-5.918041682	-3.909273895	617.6383817	505.609595	10	34.14065725	0.40824829	0.40824829	561.6239883
10417371	NM_001024712	Gm3696	predicted gene 3696	100042149	affymetrix	9.69E-05	0.033220515	-881.24913	1579.380632	-5.915946803	-3.909414218	2020.005197	1138.756067	10	271.852828	0.40824829	0.40824829	1579.380632
10569583	NM_001195086	Ppfia1	protein tyrosine phosphatase, receptor type, f polypeptide (PTPRF), interacting protein (liprin), alpha 1	233977	affymetrix	9.69E-05	0.033220515	-52.08491	470.0541633	-5.91631949	-3.909389247	496.0966183	444.0117083	10	15.16103412	0.40824829	0.40824829	470.0541633
10488926	NM_010808	Mmp24	matrix metallopeptidase 24	17391	affymetrix	9.72E-05	0.033220515	136.5794533	1104.648673	5.914191322	-3.909531881	1036.358947	1172.9384	10	41.81551973	0.40824829	0.40824829	1104.648673
10456171	NM_177829	Spink10	serine peptidase inhibitor, Kazal type 10	328971	affymetrix	9.88E-05	0.033442458	105.2080783	256.6417858	5.903071454	-3.910278808	204.0377467	309.245825	10	32.09319513	0.40824829	0.40824829	256.6417858
10343023	ENSMUST00000113037	Cep110	centrosomal protein 110 [Source:MGI Symbol;Acc:MGI:1889576]	26920	ensembl	0.000100328	0.033653528	-40.781995	133.6219875	-5.892276509	-3.911006562	154.012985	113.23099	10	11.45582254	0.40824829	0.40824829	133.6219875
10343467	ENSMUST00000164757	Itch	itchy, E3 ubiquitin protein ligase [Source:MGI Symbol;Acc:MGI:1202301]	16396	ensembl	0.00010631	0.034863375	416.4907167	1005.143862	5.852732994	-3.91369493	796.8985033	1213.38922	10	129.7848251	0.40824829	0.40824829	1005.143862
10344414	ENSMUST00000163212	Cdc42	cell division cycle 42 homolog (S. cerevisiae) [Source:MGI Symbol;Acc:MGI:106211]	12540	ensembl	0.000107475	0.034863375	303.42121	2254.661247	5.845307369	-3.914203732	2102.950642	2406.371852	10	94.60062249	0.40824829	0.40824829	2254.661247
10574676	NM_030152	Nol3	nucleolar protein 3 (apoptosis repressor with CARD domain)	78688	affymetrix	0.000107519	0.034863375	74.89883667	1013.950947	5.845025845	-3.914223046	976.5015283	1051.400365	10	22.77547722	0.40824829	0.40824829	1013.950947
10606182	NR_030558	Mir421	microRNA 421	100124494	affymetrix	0.000108713	0.034863375	-78.94441	241.1575167	-5.837506999	-3.914739571	280.6297217	201.6853117	10	24.10366413	0.40824829	0.40824829	241.1575167
10583465	NM_025401	Ubl5	ubiquitin-like 5	66177	affymetrix	0.000110024	0.034863375	-267.9391983	3466.528938	-5.829349423	-3.915301444	3600.498537	3332.559338	10	83.73015589	0.40824829	0.40824829	3466.528938
10440572	NM_001081068	Ltn1	listerin E3 ubiquitin protein ligase 1	78913	affymetrix	0.000110127	0.034863375	-225.0047183	1720.677021	-5.828713651	-3.915345299	1833.17938	1608.174662	10	70.26146879	0.40824829	0.40824829	1720.677021
10416700	NM_001013753	Pcdh17	protocadherin 17	219228	affymetrix	0.000110799	0.034863375	160.0199967	1389.110173	5.82457971	-3.915630681	1309.100175	1469.120172	10	49.86416973	0.40824829	0.40824829	1389.110173
10532711	NM_008153	Cmklr1	chemokine-like receptor 1	14747	affymetrix	0.000111896	0.034899865	29.67611333	234.252105	5.817881454	-3.916093924	219.4140483	249.0901617	10	7.636586912	0.40824829	0.40824829	234.252105
10442816	NM_029624	Lmf1	lipase maturation factor 1	76483	affymetrix	0.000116863	0.035723002	90.48360167	1146.133218	5.788416659	-3.918144044	1100.891417	1191.375018	10	28.03176253	0.40824829	0.40824829	1146.133218
10422500	NR_033325	Gm5089	predicted gene 5089	328479	affymetrix	0.000117204	0.035723002	-98.36717667	311.8891117	-5.786445711	-3.918281902	361.0727	262.7055233	10	30.56934971	0.40824829	0.40824829	311.8891117
10536494	NM_016900	Cav2	caveolin 2	12390	affymetrix	0.000117866	0.035723002	-150.5781283	532.6942792	-5.782632016	-3.918548911	607.9833433	457.405215	10	47.23182856	0.40824829	0.40824829	532.6942792
10511180	NM_024263	Mxra8	matrix-remodelling associated 8	74761	affymetrix	0.000118554	0.035723002	-116.38382	439.31715	-5.778689439	-3.918825301	497.50906	381.12524	10	36.37464492	0.40824829	0.40824829	439.31715
10525473	NM_001039723	Tmem120b	transmembrane protein 120B	330189	affymetrix	0.000120576	0.036026901	-72.476225	635.0086808	-5.767250456	-3.919629286	671.2467933	598.7705683	10	22.311723	0.40824829	0.40824829	635.0086808
10578964	BC016246	1810029B16Rik	RIKEN cDNA 1810029B16 gene	66282	affymetrix	0.000121962	0.036137388	-32.03426833	187.5514842	-5.759525254	-3.920173995	203.5686183	171.53435	10	8.642889993	0.40824829	0.40824829	187.5514842
10590149	NM_001033209	Xylb	xylulokinase homolog (H. influenzae)	102448	affymetrix	0.000126986	0.037089533	-35.712155	214.3748158	-5.732291455	-3.922105553	232.2308933	196.5187383	10	10.04718518	0.40824829	0.40824829	214.3748158
10344461	ENSMUST00000171514	Ppm1a	protein phosphatase 1A, magnesium dependent, alpha isoform [Source:MGI Symbol;Acc:MGI:99878]	19042	ensembl	0.000127262	0.037089533	-119.998855	553.4800642	-5.730826683	-3.922209943	613.4794917	493.4806367	10	37.84806215	0.40824829	0.40824829	553.4800642
10576373	NM_018855	Gas8	growth arrest specific 8	104346	affymetrix	0.000132856	0.037569953	-44.31721333	440.009735	-5.701881485	-3.924283329	462.1683417	417.8511283	10	13.14930584	0.40824829	0.40824829	440.009735
10466923	NM_001178039	Gm10136	predicted pseudogene 10136	672214	affymetrix	0.000136221	0.037569953	490.4742017	1956.737734	5.685085877	-3.925495688	1711.500633	2201.974835	10	157.3886198	0.40824829	0.40824829	1956.737734
10536334	NM_001191023	Dync1i1	dynein cytoplasmic 1 intermediate chain 1	13426	affymetrix	0.000136612	0.037569953	-156.2457967	1477.445273	-5.683162733	-3.925634944	1555.568172	1399.322375	10	49.90001748	0.40824829	0.40824829	1477.445273
10338884	ENSMUST00000088615	Arfgef1	ADP-ribosylation factor guanine nucleotide-exchange factor 1(brefeldin A-inhibited) [Source:MGI Symbol;Acc:MGI:2442988]	211673	ensembl	0.000136801	0.037569953	-137.8547617	264.5908625	-5.682237686	-3.925701959	333.5182433	195.6634817	10	43.96230854	0.40824829	0.40824829	264.5908625
10574027	NM_013602	Mt1	metallothionein 1	17748	affymetrix	0.000136828	0.037569953	599.4306233	3418.026083	5.682107376	-3.925711401	3118.310772	3717.741395	10	192.489053	0.40824829	0.40824829	3418.026083
10343571	ENSMUST00000125885	Anapc2	anaphase promoting complex subunit 2 [Source:MGI Symbol;Acc:MGI:2139135]	99152	ensembl	0.000137108	0.037569953	-47.68214667	241.1914217	-5.680733224	-3.925810994	265.032495	217.3503483	10	14.36551294	0.40824829	0.40824829	241.1914217
10466410	NM_177420	Psat1	phosphoserine aminotransferase 1	107272	affymetrix	0.000137607	0.037569953	435.4894333	1858.38537	5.678298363	-3.925987575	1640.640653	2076.130087	10	139.8902906	0.40824829	0.40824829	1858.38537
10425923	NM_133750	Fam118a	family with sequence similarity 118, member A	73225	affymetrix	0.000138834	0.037569953	52.03937833	351.5593425	5.672348843	-3.926419657	325.5396533	377.5790317	10	15.87629998	0.40824829	0.40824829	351.5593425
10602221	NR_030448	Mir680-2	microRNA 680-2	751551	affymetrix	0.000139189	0.037569953	-242.28468	832.0150233	-5.670636795	-3.926544154	953.1573633	710.8726833	10	77.80752158	0.40824829	0.40824829	832.0150233
10576152	NM_021502	Trappc2l	trafficking protein particle complex 2-like	59005	affymetrix	0.000139818	0.037569953	731.8887483	2751.173681	5.667618652	-3.926763802	2385.229307	3117.118055	10	235.6548043	0.40824829	0.40824829	2751.173681
10385513	NM_173434	9930111J21Rik2	RIKEN cDNA 9930111J21 gene 2	245240	affymetrix	0.000140884	0.037569953	41.18742333	225.60228	5.66253329	-3.927134398	205.0085683	246.1959917	10	12.16155066	0.40824829	0.40824829	225.60228
10491945	NM_016858	Rab33b	RAB33B, member of RAS oncogene family	19338	affymetrix	0.00014159	0.037569953	-73.03599667	627.85188	-5.659185429	-3.927378719	664.3698783	591.3338817	10	22.94720921	0.40824829	0.40824829	627.85188
10357788	NM_133819	Ppp1r15b	protein phosphatase 1, regulatory (inhibitor) subunit 15b	108954	affymetrix	0.000147822	0.03893296	-33.32232167	246.2317975	-5.630399359	-3.929490863	262.8929583	229.5706367	10	9.398357018	0.40824829	0.40824829	246.2317975
10497713	NM_021483	Pex5l	peroxisomal biogenesis factor 5-like	58869	affymetrix	0.000149827	0.039171026	155.6938383	1502.532893	5.621408737	-3.93015474	1424.685973	1580.379812	10	50.27417938	0.40824829	0.40824829	1502.532893
10590137	NM_130864	Acaa1a	acetyl-Coenzyme A acyltransferase 1A	113868	affymetrix	0.000151627	0.039352075	101.15725	526.17234	5.613451104	-3.930744017	475.593715	576.750965	10	32.45933422	0.40824829	0.40824829	526.17234
10441511	NM_001033178	Tmem181a	transmembrane protein 181A	77106	affymetrix	0.000153875	0.039646189	-969.1838333	2520.553822	-5.603647462	-3.931472168	3005.145738	2035.961905	10	315.6576329	0.40824829	0.40824829	2520.553822
10603026	NM_018737	Ctps2	cytidine 5'-triphosphate synthase 2	55936	affymetrix	0.000158786	0.04061715	-104.76502	1119.323392	-5.582752834	-3.933032126	1171.705902	1066.940882	10	33.83726356	0.40824829	0.40824829	1119.323392
10447594	NM_001166629	Dynlt1a	dynein light chain Tctex-type 1A	100310872	affymetrix	0.000165709	0.041478375	-609.461195	1952.671204	-5.554432199	-3.935164096	2257.401802	1647.940607	10	200.2144925	0.40824829	0.40824829	1952.671204
10463153	NM_024431	Morf4l1	mortality factor 4 like 1	21761	affymetrix	0.000165948	0.041478375	-317.5464	6372.449195	-5.553479631	-3.93523616	6531.222395	6213.675995	10	104.2361752	0.40824829	0.40824829	6372.449195
10485580	NM_145529	Cstf3	cleavage stimulation factor, 3' pre-RNA, subunit 3	228410	affymetrix	0.000166723	0.041478375	-75.44813333	295.5633833	-5.550390923	-3.935469985	333.28745	257.8393167	10	24.23384858	0.40824829	0.40824829	295.5633833
10362314	NM_008983	Ptprk	protein tyrosine phosphatase, receptor type, K	19272	affymetrix	0.000166819	0.041478375	-172.675965	1549.131533	-5.550010935	-3.935498768	1635.469515	1462.79355	10	56.54081972	0.40824829	0.40824829	1549.131533
10540105	NM_028766	Tmem43	transmembrane protein 43	74122	affymetrix	0.000168498	0.04160497	-144.8394167	847.6540583	-5.543378212	-3.936001773	920.0737667	775.23435	10	47.39465699	0.40824829	0.40824829	847.6540583
10385325	NM_013917	Pttg1	pituitary tumor-transforming gene 1	30939	affymetrix	0.000170714	0.041861517	-32.6463	181.6571267	-5.534730814	-3.936659257	197.9802767	165.3339767	10	9.356700788	0.40824829	0.40824829	181.6571267
10581027	NM_007475	Rplp0	ribosomal protein, large, P0	11837	affymetrix	0.000172569	0.042026525	266.9196233	2377.51159	5.527584814	-3.937204034	2244.051778	2510.971402	10	87.98191069	0.40824829	0.40824829	2377.51159
10591369	NM_010066	Dnmt1	DNA methyltransferase (cytosine-5) 1	13433	affymetrix	0.000175143	0.042119527	-102.841325	801.9150942	-5.517803094	-3.937951878	853.3357567	750.4944317	10	33.60119886	0.40824829	0.40824829	801.9150942
10414278	NM_027518	Gpr137c	G protein-coupled receptor 137C	70713	affymetrix	0.00017532	0.042119527	-129.7728	697.3400533	-5.517135051	-3.938003042	762.2264533	632.4536533	10	42.60343926	0.40824829	0.40824829	697.3400533
10444890	NM_133662	Ier3	immediate early response 3	15937	affymetrix	0.00017802	0.042480992	-51.07766	241.27154	-5.507049666	-3.938776863	266.81037	215.73271	10	16.0701368	0.40824829	0.40824829	241.27154
10485948	NM_011824	Grem1	gremlin 1	23892	affymetrix	0.000179514	0.042551934	73.59858667	347.012885	5.501537104	-3.93920094	310.2135917	383.8121783	10	23.83098247	0.40824829	0.40824829	347.012885
10339765	ENSMUST00000162748	Wars	tryptophanyl-tRNA synthetase [Source:MGI Symbol;Acc:MGI:104630]	640248	ensembl	0.000185897	0.043672665	209.6477733	1589.074067	5.478520871	-3.940980107	1484.25018	1693.897953	10	69.64713668	0.40824829	0.40824829	1589.074067
10511629	NM_001178039	Gm10136	predicted pseudogene 10136	672214	affymetrix	0.000186698	0.043672665	403.770495	1757.969174	5.475691172	-3.9411998	1556.083927	1959.854422	10	134.492496	0.40824829	0.40824829	1757.969174
10386169	ENSMUST00000065533	Gm9900	predicted gene 9900	100038519	affymetrix	0.000189424	0.043998222	-32.94891833	144.6249558	-5.466161643	-3.941941201	161.099415	128.1504967	10	9.627456492	0.40824829	0.40824829	144.6249558
10584095	NM_172766	Nfrkb	nuclear factor related to kappa B binding protein	235134	affymetrix	0.000190565	0.043998222	-64.425745	690.9960958	-5.462214796	-3.942248966	723.2089683	658.7832233	10	20.86014347	0.40824829	0.40824829	690.9960958
10347862	NM_029409	Mff	mitochondrial fission factor	75734	affymetrix	0.000194586	0.044636835	-231.6952867	3387.187833	-5.448503461	-3.943321337	3503.035477	3271.34019	10	77.43864668	0.40824829	0.40824829	3387.187833
10444439	NM_017406	Atf6b	activating transcription factor 6 beta	12915	affymetrix	0.000198992	0.044727668	78.07933833	814.5345425	5.43382378	-3.944474961	775.4948733	853.5742117	10	25.6819224	0.40824829	0.40824829	814.5345425
10587892	NM_019864	Atr	ataxia telangiectasia and Rad3 related	245000	affymetrix	0.000200145	0.044727668	-28.70057667	314.7852533	-5.430037843	-3.944773413	329.1355417	300.434965	10	8.044146824	0.40824829	0.40824829	314.7852533
10406459	NM_025523	Ndufc1	NADH dehydrogenase (ubiquinone) 1, subcomplex unknown, 1	66377	affymetrix	0.000201835	0.044727668	222.6148917	1551.779658	5.424532129	-3.945208121	1440.472212	1663.087103	10	74.71949837	0.40824829	0.40824829	1551.779658
10548785	NM_001166630	Dynlt1c	dynein light chain Tctex-type 1C	100040563	affymetrix	0.000202005	0.044727668	-600.7016667	1863.771258	-5.42397862	-3.945251868	2164.122092	1563.420425	10	202.0844137	0.40824829	0.40824829	1863.771258
10425945	NM_010180	Fbln1	fibulin 1	14114	affymetrix	0.000203856	0.044727668	80.94961	499.5809417	5.418009271	-3.945724186	459.1061367	540.0557467	10	26.74681275	0.40824829	0.40824829	499.5809417
10347073	NM_175510	Unc80	unc-80 homolog (C. elegans)	329178	affymetrix	0.000205032	0.044727668	-242.7177967	3404.062787	-5.414246538	-3.946022397	3525.421685	3282.703888	10	81.65528273	0.40824829	0.40824829	3404.062787
10574743	NM_001081333	Plekhg4	pleckstrin homology domain containing, family G (with RhoGef domain) member 4	102075	affymetrix	0.000209075	0.044727668	-22.93401833	171.6931142	-5.401481845	-3.947036881	183.1601233	160.226105	10	5.629572671	0.40824829	0.40824829	171.6931142
10469035	NM_175400	Sephs1	selenophosphate synthetase 1	109079	affymetrix	0.000209293	0.044727668	-59.77519333	560.0343983	-5.400802555	-3.94709099	589.921995	530.1468017	10	19.48766107	0.40824829	0.40824829	560.0343983
10342764	ENSMUST00000022039	Golm1	golgi membrane protein 1 [Source:MGI Symbol;Acc:MGI:1917329]	105348	ensembl	0.000209711	0.044727668	354.77349	1675.316142	5.399496692	-3.947195046	1497.929397	1852.702887	10	119.8151943	0.40824829	0.40824829	1675.316142
10606184	NR_030418	Mir374	microRNA 374	751546	affymetrix	0.000210786	0.044727668	-40.721995	114.8052608	-5.396158514	-3.947461251	135.1662583	94.44426333	10	12.70330626	0.40824829	0.40824829	114.8052608
10501179	NM_016738	Rpl13	ribosomal protein L13	270106	affymetrix	0.000211419	0.044727668	69.21475333	806.6266067	5.394200721	-3.947617517	772.01923	841.2339833	10	22.80774044	0.40824829	0.40824829	806.6266067
10392953	NM_173048	Gga3	golgi associated, gamma adaptin ear containing, ARF binding protein 3	260302	affymetrix	0.00021363	0.044727668	-146.2235817	929.7332958	-5.387410917	-3.948160262	1002.845087	856.621505	10	49.25556851	0.40824829	0.40824829	929.7332958
10453114	NM_001163759	Dhx57	DEAH (Asp-Glu-Ala-Asp/His) box polypeptide 57	106794	affymetrix	0.000213693	0.044727668	-207.5665083	1266.459043	-5.387217661	-3.948175729	1370.242297	1162.675788	10	70.12717091	0.40824829	0.40824829	1266.459043
10396383	NM_001037717	Slc38a6	solute carrier family 38, member 6	625098	affymetrix	0.000214596	0.044727668	-132.7633567	353.9603433	-5.384466081	-3.948396047	420.3420217	287.578665	10	44.69050536	0.40824829	0.40824829	353.9603433
10590892	NM_026665	Cep57	centrosomal protein 57	74360	affymetrix	0.000214875	0.044727668	50.66720333	510.5032383	5.383619642	-3.948463862	485.1696367	535.83684	10	16.33223399	0.40824829	0.40824829	510.5032383
10424467	NM_001081409	Phf20l1	PHD finger protein 20-like 1	239510	affymetrix	0.000215787	0.044727668	-161.6548967	1397.724965	-5.380858077	-3.948685249	1478.552413	1316.897517	10	54.57849884	0.40824829	0.40824829	1397.724965
10343374	ENSMUST00000020637	Canx	calnexin [Source:MGI Symbol;Acc:MGI:88261]	12330	ensembl	0.000217548	0.044727668	-303.0427333	617.9378017	-5.375560269	-3.949110539	769.4591683	466.416435	10	102.7638282	0.40824829	0.40824829	617.9378017
10568376	NM_145590	BC017158	cDNA sequence BC017158	233913	affymetrix	0.000217625	0.044727668	-74.55507	842.4968983	-5.375327647	-3.949129231	879.7744333	805.2193633	10	24.75047351	0.40824829	0.40824829	842.4968983
10487847	BC071212	1700037H04Rik	RIKEN cDNA 1700037H04 gene	67326	affymetrix	0.000219443	0.044841981	-63.28185833	714.3249392	-5.369909075	-3.949565038	745.9658683	682.68401	10	20.84079173	0.40824829	0.40824829	714.3249392
10580807	NM_010631	Kifc3	kinesin family member C3	16582	affymetrix	0.000228645	0.046455503	97.00700833	689.4551908	5.343181838	-3.951726397	640.9516867	737.958695	10	32.70861657	0.40824829	0.40824829	689.4551908
10338492	ENSMUST00000168323	Psmc5	protease (prosome, macropain) 26S subunit, ATPase 5 [Source:MGI Symbol;Acc:MGI:105047]	19184	ensembl	0.000234365	0.047347138	-57.75668667	183.8922417	-5.327137524	-3.953033278	212.770585	155.0138983	10	19.05993208	0.40824829	0.40824829	183.8922417
10357656	ENSMUST00000102332	AC109299.1	---	---	ensembl	0.000237816	0.047630023	-32.83448667	145.9974983	-5.317658092	-3.953808761	162.4147417	129.580255	10	9.932621181	0.40824829	0.40824829	145.9974983
10435024	NM_027355	Rnf168	ring finger protein 168	70238	affymetrix	0.000238585	0.047630023	-73.28323	1194.45265	-5.315565028	-3.953980323	1231.094265	1157.811035	10	24.59486582	0.40824829	0.40824829	1194.45265
10406551	NM_024272	Ssbp2	single-stranded DNA binding protein 2	66970	affymetrix	0.000242237	0.047630023	-545.3521733	5684.959717	-5.305725042	-3.954788511	5957.635803	5412.28363	10	187.5426182	0.40824829	0.40824829	5684.959717
10343135	ENSMUST00000172557	Pabpn1	poly(A) binding protein, nuclear 1 [Source:MGI Symbol;Acc:MGI:1859158]	54196	ensembl	0.000243276	0.047630023	-709.7105283	9659.456693	-5.302953316	-3.955016648	10014.31196	9304.601428	10	244.2322129	0.40824829	0.40824829	9659.456693
10531729	NM_027978	Coq2	coenzyme Q2 homolog, prenyltransferase (yeast)	71883	affymetrix	0.000243687	0.047630023	224.0256883	871.8078308	5.301858853	-3.95510679	759.7949867	983.820675	10	76.94391033	0.40824829	0.40824829	871.8078308
10465427	NM_019924	Rps6ka4	ribosomal protein S6 kinase, polypeptide 4	56613	affymetrix	0.000243803	0.047630023	-49.52511667	531.2183117	-5.301551756	-3.95513209	555.98087	506.4557533	10	16.19828785	0.40824829	0.40824829	531.2183117
10476880	ENSMUST00000119382	Gm14106	predicted gene 14106 [Source:MGI Symbol;Acc:MGI:3651294]	---	ensembl	0.000248159	0.048216147	-41.19478	196.4439517	-5.29009378	-3.956077903	217.0413417	175.8465617	10	13.17839113	0.40824829	0.40824829	196.4439517
10416496	NM_009429	Tpt1	tumor protein, translationally-controlled 1	22070	affymetrix	0.000250143	0.048337491	518.162	6824.427883	5.284945796	-3.956504045	6565.346883	7083.508883	10	178.8855824	0.40824829	0.40824829	6824.427883
10580486	NM_012047	Brd7	bromodomain containing 7	26992	affymetrix	0.000252169	0.048465492	-74.50128167	1132.456673	-5.279734653	-3.956936174	1169.707313	1095.206032	10	25.20015268	0.40824829	0.40824829	1132.456673
10526866	NM_001195128	Gm5294	predicted gene 5294	384244	affymetrix	0.000256335	0.048666289	-60.40414667	254.118645	-5.269154329	-3.957815885	284.3207183	223.9165717	10	20.23584032	0.40824829	0.40824829	254.118645
10450746	NM_026308	Rpp21	ribonuclease P 21 subunit (human)	67676	affymetrix	0.000256564	0.048666289	88.84651833	376.1425758	5.268576475	-3.957864022	331.7193167	420.565835	10	30.31713235	0.40824829	0.40824829	376.1425758
10579125	NM_145596	Gatad2a	GATA zinc finger domain containing 2A	234366	affymetrix	0.00025732	0.048666289	42.63102	542.148945	5.26667955	-3.958022108	520.833435	563.464455	10	13.78158351	0.40824829	0.40824829	542.148945
10405935	NM_007475	Rplp0	ribosomal protein, large, P0	11837	affymetrix	0.000259659	0.048848954	303.4463067	2607.343108	5.260840716	-3.958509344	2455.619955	2759.066262	10	105.1508911	0.40824829	0.40824829	2607.343108
10603431	NM_011514	Suv39h1	suppressor of variegation 3-9 homolog 1 (Drosophila)	20937	affymetrix	0.000263714	0.049350651	-68.780375	693.0507092	-5.250852521	-3.95934507	727.4408967	658.6605217	10	23.3090086	0.40824829	0.40824829	693.0507092
10411171	NM_172263	Pde8b	phosphodiesterase 8B	218461	affymetrix	0.000266523	0.04961505	-201.7170783	1425.264438	-5.244029716	-3.959917571	1526.122977	1324.405898	10	70.01110847	0.40824829	0.40824829	1425.264438
10434993	NM_172822	Pigz	phosphatidylinositol glycan anchor biosynthesis, class Z	239827	affymetrix	0.000269307	0.049844957	-351.11155	982.112995	-5.237340607	-3.960480139	1157.66877	806.55722	10	122.2546076	0.40824829	0.40824829	982.112995
10579012	NM_172753	Csgalnact1	chondroitin sulfate N-acetylgalactosaminyltransferase 1	234356	affymetrix	0.000270561	0.049844957	-38.128415	342.2634892	-5.234349679	-3.960732096	361.3276967	323.1992817	10	12.18266151	0.40824829	0.40824829	342.2634892
10546702	NM_009429	Tpt1	tumor protein, translationally-controlled 1	22070	affymetrix	0.000274497	0.050309326	515.755575	6979.082588	5.225063077	-3.96151603	6721.2048	7236.960375	10	180.0965063	0.40824829	0.40824829	6979.082588
10590182	NM_172456	Exog	endo/exonuclease (5'-3'), endonuclease G-like	208194	affymetrix	0.000277387	0.050322558	106.2318383	385.0681758	5.218331896	-3.96208579	331.9522567	438.184095	10	36.77539492	0.40824829	0.40824829	385.0681758
10490818	NM_025285	Stmn2	stathmin-like 2	20257	affymetrix	0.0002774	0.050322558	-818.6403333	6799.160762	-5.218303309	-3.962088213	7208.480928	6389.840595	10	286.30665	0.40824829	0.40824829	6799.160762
10481457	NM_139302	Sh3glb2	SH3-domain GRB2-like endophilin B2	227700	affymetrix	0.0002814	0.050789043	-146.6751567	2005.527895	-5.209110416	-3.962868455	2078.865473	1932.190317	10	51.12000062	0.40824829	0.40824829	2005.527895
10450533	NM_175137	Vars2	valyl-tRNA synthetase 2, mitochondrial (putative)	68915	affymetrix	0.000283904	0.050879893	42.45148833	533.8234575	5.203425655	-3.963352164	512.5977133	555.0492017	10	13.90654949	0.40824829	0.40824829	533.8234575
10559486	NM_001113474	Lair1	leukocyte-associated Ig-like receptor 1	52855	affymetrix	0.000284765	0.050879893	-113.6166917	368.3714475	-5.201482454	-3.963517722	425.1797933	311.5631017	10	39.51365076	0.40824829	0.40824829	368.3714475
10511541	NM_001081201	Dpy19l4	dpy-19-like 4 (C. elegans)	381510	affymetrix	0.00028715	0.050989154	-85.81630667	711.4515133	-5.196134828	-3.963973896	754.3596667	668.54336	10	29.67185495	0.40824829	0.40824829	711.4515133
10341967	ENSMUST00000164757	Itch	itchy, E3 ubiquitin protein ligase [Source:MGI Symbol;Acc:MGI:1202301]	16396	ensembl	0.000289549	0.050989154	574.95189	2327.468732	5.190801826	-3.964429646	2039.992787	2614.944677	10	202.1105794	0.40824829	0.40824829	2327.468732
10469457	NM_026162	Plxdc2	plexin domain containing 2	67448	affymetrix	0.000292139	0.050989154	-174.4558933	2256.48913	-5.185097225	-3.964918066	2343.717077	2169.261183	10	61.18315332	0.40824829	0.40824829	2256.48913
10532289	NM_001164735	Crlf2	cytokine receptor-like factor 2	57914	affymetrix	0.000292361	0.050989154	-86.71125	485.6781367	-5.184610611	-3.964959773	529.0337617	442.3225117	10	30.05997363	0.40824829	0.40824829	485.6781367
10532169	NM_172883	Mfsd7a	major facilitator superfamily domain containing 7A	243197	affymetrix	0.000294234	0.050989154	-53.44095	295.86768	-5.180521003	-3.965310558	322.588155	269.147205	10	18.06059383	0.40824829	0.40824829	295.86768
10511935	NM_001033225	Pnrc1	proline-rich nuclear receptor coactivator 1	108767	affymetrix	0.000295082	0.050989154	-295.74175	1931.741735	-5.178678726	-3.965468738	2079.61261	1783.87086	10	104.1043058	0.40824829	0.40824829	1931.741735
10415660	NM_016738	Rpl13	ribosomal protein L13	270106	affymetrix	0.000296752	0.050989154	63.728405	774.6633658	5.175067178	-3.965779117	742.7991633	806.5275683	10	21.83787513	0.40824829	0.40824829	774.6633658
10440566	NM_001081068	Ltn1	listerin E3 ubiquitin protein ligase 1	78913	affymetrix	0.000296849	0.050989154	188.17528	1291.277217	5.174858105	-3.965797096	1197.189577	1385.364857	10	66.16128546	0.40824829	0.40824829	1291.277217
10372503	NM_010195	Lgr5	leucine rich repeat containing G protein coupled receptor 5	14160	affymetrix	0.000299367	0.051174544	-38.39990667	205.8836717	-5.169453507	-3.966262313	225.083625	186.6837183	10	12.468934	0.40824829	0.40824829	205.8836717
10499431	NM_018804	Syt11	synaptotagmin XI	229521	affymetrix	0.000303271	0.051593826	-371.8556983	6388.584959	-5.161170624	-3.966976943	6574.512808	6202.65711	10	131.4051773	0.40824829	0.40824829	6388.584959
10412699	AK077526	Gm10404	predicted gene 10404	100093715	affymetrix	0.000307977	0.052144881	-110.0402583	206.4007842	-5.151335069	-3.967828145	261.4209133	151.380655	10	38.62637353	0.40824829	0.40824829	206.4007842
10453166	NM_001033443	Cdkl4	cyclin-dependent kinase-like 4	381113	affymetrix	0.000310626	0.052344232	-193.720615	697.1342842	-5.145866814	-3.968302614	793.9945917	600.2739767	10	68.5095875	0.40824829	0.40824829	697.1342842
10381122	NM_010221	Fkbp10	FK506 binding protein 10	14230	affymetrix	0.000313324	0.052549693	-79.52349333	372.916065	-5.140350672	-3.968782131	412.6778117	333.1543183	10	27.73182803	0.40824829	0.40824829	372.916065
10428074	NM_009083	Rpl30	ribosomal protein L30	19946	affymetrix	0.000321947	0.053742506	-149.0406117	1249.776301	-5.123045587	-3.970292288	1324.296607	1175.255995	10	52.83519036	0.40824829	0.40824829	1249.776301
10342196	ENSMUST00000031144	Tmem165	transmembrane protein 165 [Source:MGI Symbol;Acc:MGI:894407]	21982	ensembl	0.000329266	0.054707329	-190.2961467	1729.07548	-5.108739701	-3.971547421	1824.223553	1633.927407	10	67.7832147	0.40824829	0.40824829	1729.07548
10583647	NM_001039520	Dnm2	dynamin 2	13430	affymetrix	0.000335611	0.055349308	61.98288	1168.068083	5.09660619	-3.97261674	1137.076643	1199.059523	10	21.5504746	0.40824829	0.40824829	1168.068083
10344244	ENSMUST00000099086	Gm8325	predicted pseudogene 8325 [Source:MGI Symbol;Acc:MGI:3644852]	---	ensembl	0.000336243	0.055349308	-834.859565	3857.581539	-5.095410496	-3.972722354	4275.011322	3440.151757	10	299.0254285	0.40824829	0.40824829	3857.581539
10513020	NM_026079	Ikbkap	inhibitor of kappa light polypeptide enhancer in B-cells, kinase complex-associated protein	230233	affymetrix	0.000344433	0.056423719	-56.90510333	849.0091417	-5.080132149	-3.974075646	877.4616933	820.55659	10	19.74048235	0.40824829	0.40824829	849.0091417
10532072	NM_177873	Hfm1	HFM1, ATP-dependent DNA helicase homolog (S. cerevisiae)	330149	affymetrix	0.000345944	0.056423719	25.431035	71.45259083	5.07735628	-3.974322274	58.73707333	84.16810833	10	7.430626714	0.40824829	0.40824829	71.45259083
10360563	NM_027188	Smyd3	SET and MYND domain containing 3	69726	affymetrix	0.000349216	0.056554681	-107.9217317	838.5684792	-5.071386027	-3.9748535	892.529345	784.6076133	10	38.47714844	0.40824829	0.40824829	838.5684792
10444978	NM_008136	Gnl1	guanine nucleotide binding protein-like 1	14670	affymetrix	0.000349928	0.056554681	94.77689667	780.208755	5.070095884	-3.974968437	732.8203067	827.5972033	10	33.70325217	0.40824829	0.40824829	780.208755
10482030	NM_013515	Stom	stomatin	13830	affymetrix	0.000354413	0.056974729	84.53431667	286.94249	5.062025523	-3.975688555	244.6753317	329.2096483	10	30.01356258	0.40824829	0.40824829	286.94249
10431326	NM_133241	Mlc1	megalencephalic leukoencephalopathy with subcortical cysts 1 homolog (human)	170790	affymetrix	0.000357157	0.056974729	-183.1696983	1909.537431	-5.057142385	-3.976125235	2001.12228	1817.952582	10	65.89873734	0.40824829	0.40824829	1909.537431
10408200	NM_175655	Hist1h4f	histone cluster 1, H4f	319157	affymetrix	0.000357443	0.056974729	-321.9332417	652.7865275	-5.056635545	-3.976170601	813.7531483	491.8199067	10	116.08878	0.40824829	0.40824829	652.7865275
10373751	NR_028317	8430429K09Rik	RIKEN cDNA 8430429K09 gene	71523	affymetrix	0.000358936	0.056974729	-38.19873333	214.0296217	-5.05399628	-3.976406962	233.1289883	194.930255	10	12.72635394	0.40824829	0.40824829	214.0296217
10368409	NM_008481	Lama2	laminin, alpha 2	16773	affymetrix	0.00036284	0.057338471	44.27775833	342.1582692	5.047151148	-3.977020967	320.01939	364.2971483	10	15.10147454	0.40824829	0.40824829	342.1582692
10595633	NM_007536	Bcl2a1d	B-cell leukemia/lymphoma 2 related protein A1d	12047	affymetrix	0.000365181	0.057452991	55.828985	432.1397958	5.043084732	-3.977386398	404.2253033	460.0542883	10	19.49252156	0.40824829	0.40824829	432.1397958
10479672	NM_009326	Tcea2	transcription elongation factor A (SII), 2	21400	affymetrix	0.000370306	0.057797397	-67.44187833	589.1410675	-5.034275373	-3.978179785	622.8620067	555.4201283	10	23.86599266	0.40824829	0.40824829	589.1410675
10363265	NM_001193303	Lims1	LIM and senescent cell antigen-like domains 1	110829	affymetrix	0.000370621	0.057797397	-98.266415	856.3165458	-5.03373845	-3.978228218	905.4497533	807.1833383	10	35.23302848	0.40824829	0.40824829	856.3165458
10460626	NM_026616	Rnaseh2c	ribonuclease H2, subunit C	68209	affymetrix	0.000372874	0.057868181	-68.867185	390.1109958	-5.029909724	-3.978573843	424.5445883	355.6774033	10	24.41740752	0.40824829	0.40824829	390.1109958
10341000	ENSMUST00000155344	Hp1bp3	heterochromatin protein 1, binding protein 3 [Source:MGI Symbol;Acc:MGI:109369]	15441	ensembl	0.000374712	0.057868181	-86.04537	287.8181783	-5.026805661	-3.97885438	330.8408633	244.7954933	10	30.78744443	0.40824829	0.40824829	287.8181783
10503251	NM_026005	2610301B20Rik	RIKEN cDNA 2610301B20 gene	67157	affymetrix	0.000375958	0.057868181	266.2006067	1430.93838	5.024710092	-3.979043939	1297.838077	1564.038683	10	96.55637738	0.40824829	0.40824829	1430.93838
10478962	NM_025912	2010011I20Rik	RIKEN cDNA 2010011I20 gene	67017	affymetrix	0.000380504	0.058315502	157.3601517	922.3867142	5.01712478	-3.979731212	843.7066383	1001.06679	10	57.00260961	0.40824829	0.40824829	922.3867142
10348858	NM_016778	Bok	BCL2-related ovarian killer protein	51800	affymetrix	0.000386015	0.058675893	242.49247	969.7762883	5.008056572	-3.980555165	848.5300533	1091.022523	10	88.22296708	0.40824829	0.40824829	969.7762883
10472598	NM_177784	Klhl23	kelch-like 23 (Drosophila)	277396	affymetrix	0.000386881	0.058675893	-103.37551	834.2980617	-5.006644783	-3.98068367	885.9858167	782.6103067	10	37.31061109	0.40824829	0.40824829	834.2980617
10519711	ENSMUST00000121828	Gm15730	predicted gene 15730 [Source:MGI Symbol;Acc:MGI:3783173]	---	ensembl	0.000387806	0.058675893	66.336625	482.0204492	5.005139286	-3.980820773	448.8521367	515.1887617	10	23.59877631	0.40824829	0.40824829	482.0204492
10557035	NM_025298	Polr3e	polymerase (RNA) III (DNA directed) polypeptide E	26939	affymetrix	0.000393808	0.059331507	-49.619215	671.8864025	-4.99546533	-3.981703434	696.69601	647.076795	10	17.33068965	0.40824829	0.40824829	671.8864025
10343472	ENSMUST00000155847	Dlg1	discs, large homolog 1 (Drosophila) [Source:MGI Symbol;Acc:MGI:107231]	13383	ensembl	0.000400027	0.060014244	-145.8504117	514.4421825	-4.985603417	-3.982606226	587.3673883	441.5169767	10	53.13261563	0.40824829	0.40824829	514.4421825
10447100	NM_194269	Morn2	MORN repeat containing 2	378462	affymetrix	0.000414011	0.061729533	-588.1571983	931.9401358	-4.964008521	-3.984593662	1226.018735	637.8615367	10	216.2080716	0.40824829	0.40824829	931.9401358
10428119	NM_053071	Cox6c	cytochrome c oxidase, subunit VIc	12864	affymetrix	0.000415494	0.061729533	-757.546945	9260.434188	-4.96176426	-3.984801042	9639.20766	8881.660715	10	278.635756	0.40824829	0.40824829	9260.434188
10463140	NM_172154	Lcor	ligand dependent nuclear receptor corepressor	212391	affymetrix	0.000416669	0.061729533	-109.3836733	1181.684758	-4.959991507	-3.984964965	1236.376595	1126.992922	10	39.90051758	0.40824829	0.40824829	1181.684758
10495243	NM_010360	Gstm5	glutathione S-transferase, mu 5	14866	affymetrix	0.000422657	0.062356866	305.063945	3211.043746	4.951038801	-3.985794306	3058.511773	3363.575718	10	112.3439556	0.40824829	0.40824829	3211.043746
10412298	NM_001033228	Itga1	integrin alpha 1	109700	affymetrix	0.000424517	0.062369898	85.85679167	362.0959458	4.948285121	-3.986049902	319.16755	405.0243417	10	31.21992661	0.40824829	0.40824829	362.0959458
10419240	NM_001042719	Ddhd1	DDHD domain containing 1	114874	affymetrix	0.000427615	0.062369898	261.2178	2645.301443	4.943727849	-3.98647343	2514.692543	2775.910343	10	96.30029912	0.40824829	0.40824829	2645.301443
10590909	NM_028013	Endod1	endonuclease domain containing 1	71946	affymetrix	0.000428217	0.062369898	-260.8110483	1734.710549	-4.942846028	-3.986555457	1865.116073	1604.305025	10	96.16709345	0.40824829	0.40824829	1734.710549
10424485	NM_001081409	Phf20l1	PHD finger protein 20-like 1	239510	affymetrix	0.000429762	0.062369898	-90.01408	962.4515017	-4.940588679	-3.986765548	1007.458542	917.4444617	10	32.8269973	0.40824829	0.40824829	962.4515017
10468802	BC061459	D19Ertd737e	DNA segment, Chr 19, ERATO Doi 737, expressed	76539	affymetrix	0.000432267	0.062478368	-83.789025	497.8602525	-4.936948212	-3.987104704	539.754765	455.96574	10	30.51791479	0.40824829	0.40824829	497.8602525
10445338	NM_032003	Enpp5	ectonucleotide pyrophosphatase/phosphodiesterase 5	83965	affymetrix	0.000438371	0.063104136	-477.5112567	3768.587597	-4.928168012	-3.987924414	4007.343225	3529.831968	10	176.7843537	0.40824829	0.40824829	3768.587597
10582378	NM_001037298	Fam38a	family with sequence similarity 38, member A	234839	affymetrix	0.000441693	0.06317071	63.51895	480.6537883	4.92344353	-3.988366495	448.8943133	512.4132633	10	22.93893095	0.40824829	0.40824829	480.6537883
10598203	NM_020279	Ccl28	chemokine (C-C motif) ligand 28	56838	affymetrix	0.000442387	0.06317071	-226.80498	307.0452633	-4.922461872	-3.98845844	420.4477533	193.6427733	10	83.93444353	0.40824829	0.40824829	307.0452633
10476702	NM_019787	Sec23b	SEC23B (S. cerevisiae)	27054	affymetrix	0.000444826	0.06320892	-127.3810083	1758.982971	-4.919022745	-3.988780801	1822.673475	1695.292467	10	46.96706724	0.40824829	0.40824829	1758.982971
10400023	NM_025359	Tspan13	tetraspanin 13	66109	affymetrix	0.000447553	0.06320892	571.29776	5946.190562	4.915200728	-3.989139491	5660.541682	6231.839442	10	212.0933772	0.40824829	0.40824829	5946.190562
10511149	NM_025570	Mrpl20	mitochondrial ribosomal protein L20	66448	affymetrix	0.000447988	0.06320892	-326.6994017	648.9399458	-4.914594186	-3.989196456	812.2896467	485.590245	10	121.2228757	0.40824829	0.40824829	648.9399458
10440576	NM_001081068	Ltn1	listerin E3 ubiquitin protein ligase 1	78913	affymetrix	0.000453163	0.063604332	-128.881945	912.6989008	-4.907415273	-3.98987158	977.1398733	848.2579283	10	47.64138554	0.40824829	0.40824829	912.6989008
10586505	NM_145617	Herc1	hect (homologous to the E6-AP (UBE3A) carboxyl terminus) domain and RCC1 (CHC1)-like domain (RLD) 1	235439	affymetrix	0.000454368	0.063604332	-148.24954	2090.543712	-4.905757128	-3.99002775	2164.668482	2016.418942	10	54.90295442	0.40824829	0.40824829	2090.543712
10341182	ENSMUST00000155847	Dlg1	discs, large homolog 1 (Drosophila) [Source:MGI Symbol;Acc:MGI:107231]	13383	ensembl	0.000456343	0.063630358	-142.135755	531.9215408	-4.903047394	-3.990283151	602.9894183	460.8536633	10	52.64636889	0.40824829	0.40824829	531.9215408
10605315	NM_025410	Lage3	L antigen family, member 3	66192	affymetrix	0.000458555	0.063688983	-77.12618833	594.5870925	-4.900028365	-3.990567979	633.1501867	556.0239983	10	28.23260125	0.40824829	0.40824829	594.5870925
10407387	NM_001039244	Gm7120	predicted gene 7120	633640	affymetrix	0.000462769	0.064024138	-602.1935167	1226.812577	-4.894318685	-3.991107452	1527.909335	925.7158183	10	224.5248494	0.40824829	0.40824829	1226.812577
10340923	ENSMUST00000164757	Itch	itchy, E3 ubiquitin protein ligase [Source:MGI Symbol;Acc:MGI:1202301]	16396	ensembl	0.000466808	0.064332668	151.5942783	1346.737749	4.888896483	-3.99162073	1270.94061	1422.534888	10	56.34857786	0.40824829	0.40824829	1346.737749
10353479	NM_053270	Rims1	regulating synaptic membrane exocytosis 1	116837	affymetrix	0.000477889	0.064979131	-380.636635	2931.823144	-4.874272527	-3.993009768	3122.141462	2741.504827	10	142.442669	0.40824829	0.40824829	2931.823144
10543253	NM_023653	Wnt2	wingless-related MMTV integration site 2	22413	affymetrix	0.000480326	0.064979131	30.850395	201.0066642	4.871103738	-3.993311659	185.5814667	216.4318617	10	10.26022143	0.40824829	0.40824829	201.0066642
10531653	NM_182841	Tmem150c	transmembrane protein 150C	231503	affymetrix	0.000480387	0.064979131	621.0071117	2446.591834	4.871024755	-3.993319188	2136.088278	2757.09539	10	232.6511501	0.40824829	0.40824829	2446.591834
10341846	ENSMUST00000142825	Ncstn	nicastrin [Source:MGI Symbol;Acc:MGI:1891700]	59287	ensembl	0.000480538	0.064979131	-121.80322	427.57394	-4.870829484	-3.993337803	488.47555	366.67233	10	45.33370809	0.40824829	0.40824829	427.57394
10341742	ENSMUST00000124289	Copa	coatomer protein complex subunit alpha [Source:MGI Symbol;Acc:MGI:1334462]	12847	ensembl	0.000480636	0.064979131	-88.07107833	403.3974675	-4.870701892	-3.993349966	447.4330067	359.3619283	10	32.5727087	0.40824829	0.40824829	403.3974675
10600899	ENSMUST00000033556	Pgr15l	G protein-coupled receptor 15-like	245526	affymetrix	0.000487011	0.06520413	199.2748683	1429.163894	4.862499426	-3.994133027	1329.52646	1528.801328	10	74.61599598	0.40824829	0.40824829	1429.163894
10449712	NM_144855	Cbs	cystathionine beta-synthase	12411	affymetrix	0.000487903	0.06520413	68.86625	723.9379933	4.861361294	-3.994241852	689.5048683	758.3711183	10	25.30320684	0.40824829	0.40824829	723.9379933
10513362	NM_001163288	Susd1	sushi domain containing 1	634731	affymetrix	0.00048849	0.06520413	-59.16360333	430.8275667	-4.860612292	-3.994313492	460.4093683	401.245765	10	21.57012018	0.40824829	0.40824829	430.8275667
10510687	NM_133348	Acot7	acyl-CoA thioesterase 7	70025	affymetrix	0.000489636	0.06520413	341.8518617	3388.826416	4.859154775	-3.994452953	3217.900485	3559.752347	10	128.3057299	0.40824829	0.40824829	3388.826416
10417561	NM_183187	Fam107a	family with sequence similarity 107, member A	268709	affymetrix	0.000493021	0.065251295	836.8774367	3930.779527	4.85486961	-3.994863371	3512.340808	4349.218245	10	314.6044151	0.40824829	0.40824829	3930.779527
10426150	NM_001002005	Panx2	pannexin 2	406218	affymetrix	0.000493661	0.065251295	193.2725083	1394.295374	4.85406326	-3.994940667	1297.65912	1490.931628	10	72.48328883	0.40824829	0.40824829	1394.295374
10340585	ENSMUST00000071840	2510006D16Rik	RIKEN cDNA 2510006D16 gene [Source:MGI Symbol;Acc:MGI:1924049]	76799	ensembl	0.000496582	0.065394369	131.7804117	1574.186724	4.850394382	-3.995292629	1508.296518	1640.07693	10	49.30567716	0.40824829	0.40824829	1574.186724
10366178	ENSMUST00000082696	U6	U6 spliceosomal RNA [Source:RFAM;Acc:RF00026]	---	ensembl	0.000503355	0.066041622	17.98102167	43.3998225	4.841976571	-3.996101816	34.40931167	52.39033333	10	4.192318526	0.40824829	0.40824829	43.3998225
10446587	NR_026848	C030034I22Rik	RIKEN cDNA C030034I22 gene	77533	affymetrix	0.0005138	0.067047376	-72.99720667	153.1114067	-4.829224398	-3.997332052	189.61001	116.6128033	10	27.07222233	0.40824829	0.40824829	153.1114067
10446312	NM_001081653	Cntnap5c	contactin associated protein-like 5C	620292	affymetrix	0.000516172	0.067047376	188.733985	655.3398425	4.82636756	-3.997608386	560.97285	749.706835	10	71.18030876	0.40824829	0.40824829	655.3398425
10584350	NM_009429	Tpt1	tumor protein, translationally-controlled 1	22070	affymetrix	0.000516677	0.067047376	483.2424833	7109.576453	4.825759955	-3.997667193	6867.955212	7351.197695	10	182.7080462	0.40824829	0.40824829	7109.576453
10476614	ENSMUST00000077729	Rpl26-ps5	ribosomal protein L26, pseudogene 5 [Source:MGI Symbol;Acc:MGI:3650896]	---	ensembl	0.000520386	0.067123339	76.72058167	423.2181725	4.821324162	-3.998096873	384.8578817	461.5784633	10	28.55354835	0.40824829	0.40824829	423.2181725
10544555	NM_001163475	Zfp746	zinc finger protein 746	69228	affymetrix	0.000521038	0.067123339	-67.801115	937.1590042	-4.820547193	-3.998172202	971.0595617	903.2584467	10	25.11474422	0.40824829	0.40824829	937.1590042
10425890	NM_001164627	Arhgap8	Rho GTPase activating protein 8	73167	affymetrix	0.000527202	0.067289487	67.123285	330.8743742	4.813257305	-3.998879936	297.3127317	364.4360167	10	24.89167767	0.40824829	0.40824829	330.8743742
10339322	ENSMUST00000149087	Hdac5	histone deacetylase 5 [Source:MGI Symbol;Acc:MGI:1333784]	15184	ensembl	0.000531862	0.067289487	-78.705545	321.3797158	-4.807805379	-3.999410373	360.7324883	282.0269433	10	29.40283127	0.40824829	0.40824829	321.3797158
10382610	NM_029557	Tsen54	tRNA splicing endonuclease 54 homolog (S. cerevisiae)	76265	affymetrix	0.000532193	0.067289487	-37.689725	394.3149492	-4.80742031	-3.999447874	413.1598117	375.4700867	10	13.28219112	0.40824829	0.40824829	394.3149492
10505187	NM_011673	Ugcg	UDP-glucose ceramide glucosyltransferase	22234	affymetrix	0.000536272	0.067289487	368.136	2059.79522	4.802692254	-3.999908735	1875.72722	2243.86322	10	139.8142209	0.40824829	0.40824829	2059.79522
10587495	NM_022986	Irak1bp1	interleukin-1 receptor-associated kinase 1 binding protein 1	65099	affymetrix	0.000537609	0.067289487	130.0523467	571.2997183	4.801151021	-4.000059124	506.273545	636.3258917	10	49.1564732	0.40824829	0.40824829	571.2997183
10465424	NM_020253	Nrxn2	neurexin II	18190	affymetrix	0.000537876	0.067289487	-107.5440167	717.9707933	-4.800843656	-4.000089125	771.7428017	664.198785	10	40.54103893	0.40824829	0.40824829	717.9707933
10474223	NM_181858	Cd59b	CD59b antigen	333883	affymetrix	0.000539257	0.067289487	85.80946667	268.784385	4.799256685	-4.000244075	225.8796517	311.6891183	10	32.19891981	0.40824829	0.40824829	268.784385
10526977	NM_133916	Eif3b	eukaryotic translation initiation factor 3, subunit B	27979	affymetrix	0.000540874	0.067289487	196.0916783	2527.913601	4.797403879	-4.000425085	2429.867762	2625.95944	10	74.41937681	0.40824829	0.40824829	2527.913601
10341883	ENSMUST00000172411	Psma1	proteasome (prosome, macropain) subunit, alpha type 1 [Source:MGI Symbol;Acc:MGI:1347005]	26440	ensembl	0.000543659	0.067289487	-75.79212833	271.4535792	-4.794225725	-4.00073584	309.3496433	233.557515	10	28.36094216	0.40824829	0.40824829	271.4535792
10343695	ENSMUST00000091757	Zkscan3	zinc finger with KRAB and SCAN domains 3 [Source:MGI Symbol;Acc:MGI:1919989]	72739	ensembl	0.000544384	0.067289487	-76.04048333	168.3689417	-4.793401172	-4.000816518	206.3891833	130.3487	10	28.46221431	0.40824829	0.40824829	168.3689417
10551815	NM_011981	Zfp260	zinc finger protein 260	26466	affymetrix	0.00054492	0.067289487	109.2610833	1406.938943	4.79279283	-4.000876056	1352.308402	1461.569485	10	41.26977061	0.40824829	0.40824829	1406.938943
10484227	NM_175465	Sestd1	SEC14 and spectrin domains 1	228071	affymetrix	0.000545038	0.067289487	-47.74856833	321.2730008	-4.792658806	-4.000889174	345.147285	297.3987167	10	17.38797788	0.40824829	0.40824829	321.2730008
10507606	NM_001038998	Ccdc23	coiled-coil domain containing 23	69216	affymetrix	0.00055202	0.067661154	25.17402333	330.5410317	4.784787449	-4.001660669	317.95402	343.1280433	10	7.990986581	0.40824829	0.40824829	330.5410317
10548857	NM_175652	Hist4h4	histone cluster 4, H4	320332	affymetrix	0.000552788	0.067661154	-360.4450767	1292.0108	-4.783928417	-4.001744989	1472.233338	1111.788262	10	137.4267298	0.40824829	0.40824829	1292.0108
10361642	NM_172784	Lrp11	low density lipoprotein receptor-related protein 11	237253	affymetrix	0.000553757	0.067661154	217.3876217	2205.980041	4.782845779	-4.001851293	2097.28623	2314.673852	10	82.79311928	0.40824829	0.40824829	2205.980041
10404036	NM_178196	Hist1h2bg	histone cluster 1, H2bg	319181	affymetrix	0.000559047	0.068073499	80.94567333	322.1764983	4.77697199	-4.002428717	281.7036617	362.649335	10	30.46816185	0.40824829	0.40824829	322.1764983
10397882	NM_007693	Chga	chromogranin A	12652	affymetrix	0.000562621	0.068150016	439.9208117	2915.065941	4.773035424	-4.002816343	2695.105535	3135.026347	10	168.1530811	0.40824829	0.40824829	2915.065941
10451093	NM_027649	Spats1	spermatogenesis associated, serine-rich 1	71020	affymetrix	0.000563873	0.068150016	-63.55850667	217.01705	-4.771662691	-4.002951634	248.7963033	185.2377967	10	23.72280514	0.40824829	0.40824829	217.01705
10574018	NM_013603	Mt3	metallothionein 3	17751	affymetrix	0.000567027	0.068150016	646.5632733	3245.69841	4.768220008	-4.003291209	2922.416773	3568.980047	10	247.4553903	0.40824829	0.40824829	3245.69841
10490802	NM_173181	Fam164a	family with sequence similarity 164, member A	67306	affymetrix	0.000568921	0.068150016	-247.1502083	1422.274613	-4.766160936	-4.003494497	1545.849717	1298.699508	10	94.50314742	0.40824829	0.40824829	1422.274613
10450564	NM_010364	Gtf2h4	general transcription factor II H, polypeptide 4	14885	affymetrix	0.000569258	0.068150016	-36.44125167	446.6554125	-4.765795413	-4.003530599	464.8760383	428.4347867	10	12.90088509	0.40824829	0.40824829	446.6554125
10339605	ENSMUST00000171227	Ddb1	damage specific DNA binding protein 1 [Source:MGI Symbol;Acc:MGI:1202384]	13194	ensembl	0.000572587	0.068218145	-73.633345	107.0756658	-4.762197819	-4.003886166	143.8923383	70.25899333	10	27.71623259	0.40824829	0.40824829	107.0756658
10342889	ENSMUST00000022039	Golm1	golgi membrane protein 1 [Source:MGI Symbol;Acc:MGI:1917329]	105348	ensembl	0.000573665	0.068218145	172.84371	560.8545117	4.761037878	-4.0040009	474.4326567	647.2763667	10	66.0521759	0.40824829	0.40824829	560.8545117
10342509	ENSMUST00000142825	Ncstn	nicastrin [Source:MGI Symbol;Acc:MGI:1891700]	59287	ensembl	0.000581801	0.068775921	-28.424765	42.87002417	-4.752353897	-4.004861296	57.08240667	28.65764167	10	9.530126507	0.40824829	0.40824829	42.87002417
10551250	ENSMUST00000104321	AC120367.1	---	---	ensembl	0.000585273	0.068775921	-118.3263383	358.8749442	-4.748686335	-4.00522543	418.0381133	299.711775	10	45.17018762	0.40824829	0.40824829	358.8749442
10338824	ENSMUST00000173190	Abhd16a	abhydrolase domain containing 16A [Source:MGI Symbol;Acc:MGI:99476]	193742	ensembl	0.000586654	0.068775921	-68.149445	340.1899975	-4.747234136	-4.005369736	374.26472	306.115275	10	25.65671319	0.40824829	0.40824829	340.1899975
10439542	NM_001007460	Zdhhc23	zinc finger, DHHC domain containing 23	332175	affymetrix	0.000586757	0.068775921	331.30095	2538.258048	4.747126007	-4.005380484	2372.607573	2703.908523	10	127.2783982	0.40824829	0.40824829	2538.258048
10342120	ENSMUST00000044497	Pla2g4b	phospholipase A2, group IVB (cytosolic) [Source:MGI Symbol;Acc:MGI:2384819]	433466	ensembl	0.000588027	0.068775921	-93.05150167	251.1001142	-4.74579396	-4.005512918	297.625865	204.5743633	10	35.39103383	0.40824829	0.40824829	251.1001142
10537955	ENSMUST00000175147	AC162464.1	---	---	ensembl	0.000591084	0.06890683	59.24930833	272.6530158	4.742599592	-4.005830748	243.0283617	302.27767	10	22.17309751	0.40824829	0.40824829	272.6530158
10532317	NM_145147	Gtpbp6	GTP binding protein 6 (putative)	107999	affymetrix	0.000596639	0.069208129	-51.95293	468.7242683	-4.736839587	-4.006404718	494.7007333	442.7478033	10	19.29838859	0.40824829	0.40824829	468.7242683
10425430	NM_144812	Tnrc6b	trinucleotide repeat containing 6b	213988	affymetrix	0.000597561	0.069208129	-88.03910167	1556.615779	-4.735888659	-4.006499583	1600.63533	1512.596228	10	33.51189766	0.40824829	0.40824829	1556.615779
10344452	ENSMUST00000097836	Hp1bp3	heterochromatin protein 1, binding protein 3 [Source:MGI Symbol;Acc:MGI:109369]	15441	ensembl	0.000614039	0.070885588	-280.3056617	1313.462838	-4.719156766	-4.008173749	1453.615668	1173.310007	10	108.2892812	0.40824829	0.40824829	1313.462838
10494551	NM_019800	Acp6	acid phosphatase 6, lysophosphatidic	66659	affymetrix	0.000635423	0.072928642	81.515275	561.4470658	4.698132567	-4.010290826	520.6894283	602.2047033	10	31.21946729	0.40824829	0.40824829	561.4470658
10566613	ENSMUST00000072368	Olfr709-ps1	olfactory receptor 709, pseudogene 1 [Source:MGI Symbol;Acc:MGI:3030543]	100044004	ensembl	0.000635839	0.072928642	92.2737	483.428525	4.69773174	-4.010331334	437.291675	529.565375	10	35.4556942	0.40824829	0.40824829	483.428525
10457302	NM_007935	Epc1	enhancer of polycomb homolog 1 (Drosophila)	13831	affymetrix	0.000640003	0.073170197	-76.77807167	984.9664308	-4.693727408	-4.010736316	1023.355467	946.577395	10	29.37912779	0.40824829	0.40824829	984.9664308
10338715	ENSMUST00000148795	Nmt1	N-myristoyltransferase 1 [Source:MGI Symbol;Acc:MGI:102579]	18107	ensembl	0.000653055	0.074423127	217.1578667	354.4825733	4.681350749	-4.011991501	245.90364	463.0615067	10	84.50572112	0.40824829	0.40824829	354.4825733
10427015	NM_007395	Acvr1b	activin A receptor, type 1B	11479	affymetrix	0.000657813	0.074562755	-79.75602833	1136.305448	-4.676903464	-4.012443803	1176.183462	1096.427433	10	30.66862844	0.40824829	0.40824829	1136.305448
10446965	NM_207246	Rasgrp3	RAS, guanyl releasing protein 3	240168	affymetrix	0.000658474	0.074562755	118.1053083	924.9826775	4.676288152	-4.012506436	865.9300233	984.0353317	10	45.79230377	0.40824829	0.40824829	924.9826775
10601880	NR_033324	BC065397	cDNA sequence BC065397	436230	affymetrix	0.000668134	0.075171695	58.67189833	330.2368558	4.66737187	-4.013415479	300.9009067	359.572805	10	22.31883675	0.40824829	0.40824829	330.2368558
10531340	NM_016738	Rpl13	ribosomal protein L13	270106	affymetrix	0.000675397	0.075171695	68.28076667	922.216715	4.66075637	-4.014091715	888.0763317	956.3570983	10	26.20556769	0.40824829	0.40824829	922.216715
10368881	NM_001034858	Armc2	armadillo repeat containing 2	213402	affymetrix	0.000675757	0.075171695	-28.41602667	206.888545	-4.660430455	-4.014125069	221.0965583	192.6805317	10	9.772184556	0.40824829	0.40824829	206.888545
10439471	NM_172380	Poglut1	protein O-glucosyltransferase 1	224143	affymetrix	0.000676248	0.075171695	144.5368617	1217.432559	4.659986213	-4.014170539	1145.164128	1289.70099	10	56.3645534	0.40824829	0.40824829	1217.432559
10450814	NM_029632	Ppp1r11	protein phosphatase 1, regulatory (inhibitor) subunit 11	76497	affymetrix	0.000676385	0.075171695	260.8064717	1723.438549	4.659862974	-4.014183154	1593.035313	1853.841785	10	102.0227132	0.40824829	0.40824829	1723.438549
10510219	NR_033612	Gm13238	predicted gene 13238	236069	affymetrix	0.000676537	0.075171695	-73.88675833	1129.623806	-4.659725381	-4.014197239	1166.567185	1092.680427	10	28.44900346	0.40824829	0.40824829	1129.623806
10503249	NM_016738	Rpl13	ribosomal protein L13	270106	affymetrix	0.000689671	0.075905537	60.411945	771.6321242	4.647970926	-4.015402916	741.4261517	801.8380967	10	23.11909259	0.40824829	0.40824829	771.6321242
10454398	NM_001033532	AW554918	expressed sequence AW554918	225289	affymetrix	0.000690495	0.075905537	-65.123255	581.0209142	-4.647241944	-4.015477846	613.5825417	548.4592867	10	25.01824512	0.40824829	0.40824829	581.0209142
10488048	NM_021527	Mkks	McKusick-Kaufman syndrome protein	59030	affymetrix	0.000691651	0.075905537	-207.3379617	818.0209092	-4.646219432	-4.015582978	921.68989	714.3519283	10	81.28142664	0.40824829	0.40824829	818.0209092
10364035	NR_033602	Gm5779	predicted gene 5779	544707	affymetrix	0.000691681	0.075905537	106.392705	669.1616775	4.646193525	-4.015585642	615.965325	722.35803	10	41.45738442	0.40824829	0.40824829	669.1616775
10469906	NM_001039386	Nelf	nasal embryonic LHRH factor	56876	affymetrix	0.000694049	0.075931136	524.5977617	4024.811876	4.644105061	-4.015800487	3762.512995	4287.110757	10	206.1209783	0.40824829	0.40824829	4024.811876
10511175	NM_025338	Aurkaip1	aurora kinase A interacting protein 1	66077	affymetrix	0.00069662	0.075978586	350.6044533	2360.066167	4.641847143	-4.016032935	2184.76394	2535.368393	10	137.766932	0.40824829	0.40824829	2360.066167
10434934	NM_175177	Bdh1	3-hydroxybutyrate dehydrogenase, type 1	71911	affymetrix	0.000699551	0.076064955	-88.76622333	909.9006783	-4.639283154	-4.016297105	954.28379	865.5175667	10	34.51667653	0.40824829	0.40824829	909.9006783
10343084	ENSMUST00000174984	AL808023.1	---	---	ensembl	0.000704324	0.076121646	-53.80852167	203.4950308	-4.635131996	-4.016725286	230.3992917	176.59077	10	20.5096311	0.40824829	0.40824829	203.4950308
10605651	BC150985	4930415L06Rik	RIKEN cDNA 4930415L06 gene	245511	affymetrix	0.000704514	0.076121646	332.1083483	1775.454996	4.634968033	-4.016742211	1609.400822	1941.50917	10	130.6818722	0.40824829	0.40824829	1775.454996
10500333	NM_033596	Hist2h4	histone cluster 2, H4	97122	affymetrix	0.000706495	0.076121646	-648.0640417	1633.641883	-4.63325378	-4.016919215	1957.673903	1309.609862	10	255.2584121	0.40824829	0.40824829	1633.641883
10486522	NM_011743	Zfp106	zinc finger protein 106	20402	affymetrix	0.00071286	0.076575383	164.479245	3206.342136	4.627781775	-4.017484909	3124.102513	3288.581758	10	64.6565015	0.40824829	0.40824829	3206.342136
10601350	NM_030614	Fgf16	fibroblast growth factor 16	80903	affymetrix	0.000716313	0.076640447	76.02315333	416.3906583	4.624834666	-4.017790011	378.3790817	454.402235	10	29.52833124	0.40824829	0.40824829	416.3906583
10524004	NM_172716	Pcgf3	polycomb group ring finger 3	69587	affymetrix	0.000717777	0.076640447	151.221535	1074.481188	4.623589827	-4.017918974	998.87042	1150.091955	10	59.46228086	0.40824829	0.40824829	1074.481188
10492229	NM_016738	Rpl13	ribosomal protein L13	270106	affymetrix	0.000722825	0.076774469	64.78268833	883.6747908	4.619317362	-4.018362007	851.2834467	916.066135	10	25.03874794	0.40824829	0.40824829	883.6747908
10576210	NM_016738	Rpl13	ribosomal protein L13	270106	affymetrix	0.00072335	0.076774469	66.224765	757.3306842	4.61887404	-4.018408014	724.2183017	790.4430667	10	25.62361872	0.40824829	0.40824829	757.3306842
10339175	ENSMUST00000022696	Xpo7	exportin 7 [Source:MGI Symbol;Acc:MGI:1929705]	65246	ensembl	0.000728319	0.076947857	-210.912355	694.2940542	-4.61470227	-4.018841283	799.7502317	588.8378767	10	83.25571703	0.40824829	0.40824829	694.2940542
10581558	NM_013765	Rps26	ribosomal protein S26	27370	affymetrix	0.000729312	0.076947857	270.4162967	4151.261933	4.613871883	-4.018927597	4016.053785	4286.470082	10	106.84916	0.40824829	0.40824829	4151.261933
10525460	AK042918	A930024E05Rik	RIKEN cDNA A930024E05 gene	109202	affymetrix	0.000733527	0.076951436	-74.17968	975.7358267	-4.610361661	-4.019292732	1012.825667	938.6459867	10	28.88216778	0.40824829	0.40824829	975.7358267
10406742	NM_026173	Poc5	POC5 centriolar protein homolog (Chlamydomonas)	67463	affymetrix	0.000733675	0.076951436	70.527245	516.4009225	4.610238887	-4.019305511	481.1373	551.664545	10	27.41116797	0.40824829	0.40824829	516.4009225
10408838	NM_019423	Elovl2	elongation of very long chain fatty acids (FEN1/Elo2, SUR4/Elo3, yeast)-like 2	54326	affymetrix	0.000736753	0.077047077	-84.08421167	554.4651325	-4.607688504	-4.019571084	596.5072383	512.4230267	10	32.88131259	0.40824829	0.40824829	554.4651325
10445877	ENSMUST00000105022	Gm16489	predicted gene 16489	628926	affymetrix	0.000740819	0.077161911	-40.86306167	141.5050675	-4.604337488	-4.019920374	161.9365983	121.0735367	10	15.29892235	0.40824829	0.40824829	141.5050675
10343336	ENSMUST00000173190	Abhd16a	abhydrolase domain containing 16A [Source:MGI Symbol;Acc:MGI:99476]	193742	ensembl	0.000742192	0.077161911	-33.942125	63.1835575	-4.603210729	-4.020037909	80.15462	46.212495	10	12.36037084	0.40824829	0.40824829	63.1835575
10442037	NM_001005358	BC018101	cDNA sequence BC018101	449000	affymetrix	0.000749712	0.077716468	-126.4850367	1009.458392	-4.597075612	-4.020678657	1072.70091	946.2158733	10	49.93945673	0.40824829	0.40824829	1009.458392
10590635	NM_009917	Ccr5	chemokine (C-C motif) receptor 5	12774	affymetrix	0.000755779	0.077891226	58.75685333	188.87804	4.592172587	-4.021191675	159.4996133	218.2564667	10	22.73964395	0.40824829	0.40824829	188.87804
10598013	NM_009917	Ccr5	chemokine (C-C motif) receptor 5	12774	affymetrix	0.000755779	0.077891226	58.75685333	188.87804	4.592172587	-4.021191675	159.4996133	218.2564667	10	22.73964395	0.40824829	0.40824829	188.87804
10497689	NM_013531	Gnb4	guanine nucleotide binding protein (G protein), beta 4	14696	affymetrix	0.000763797	0.078490116	-48.875535	411.2456092	-4.585755658	-4.021864375	435.6833767	386.8078417	10	18.71124322	0.40824829	0.40824829	411.2456092
10383360	NM_152807	Ccdc137	coiled-coil domain containing 137	67291	affymetrix	0.000773067	0.078846558	39.716165	363.2590842	4.578425235	-4.022634611	343.4010017	383.1171667	10	14.91129314	0.40824829	0.40824829	363.2590842
10340225	ENSMUST00000143665	Fryl	furry homolog-like (Drosophila) [Source:MGI Symbol;Acc:MGI:1919563]	72313	ensembl	0.000773221	0.078846558	-224.1891483	625.2382125	-4.578304234	-4.022647341	737.3327867	513.1436383	10	89.22368593	0.40824829	0.40824829	625.2382125
10348866	NM_174874	Atg4b	autophagy-related 4B (yeast)	66615	affymetrix	0.000774189	0.078846558	80.19875833	566.2794475	4.577544232	-4.022727309	526.1800683	606.3788267	10	31.53323429	0.40824829	0.40824829	566.2794475
10526038	NM_011846	Mmp17	matrix metallopeptidase 17	23948	affymetrix	0.000776136	0.078846558	155.7549517	1184.794156	4.576018363	-4.022887923	1106.91668	1262.671632	10	61.90060136	0.40824829	0.40824829	1184.794156
10348889	NM_178882	D2hgdh	D-2-hydroxyglutarate dehydrogenase	98314	affymetrix	0.000779628	0.07897569	66.52813167	586.0388842	4.573291854	-4.023175123	552.7748183	619.30295	10	26.01359671	0.40824829	0.40824829	586.0388842
10533050	NM_030704	Hspb8	heat shock protein 8	80888	affymetrix	0.000786031	0.079398075	-188.59619	481.7162783	-4.568326267	-4.023698854	576.0143733	387.4181833	10	75.16763308	0.40824829	0.40824829	481.7162783
10338938	ENSMUST00000164757	Itch	itchy, E3 ubiquitin protein ligase [Source:MGI Symbol;Acc:MGI:1202301]	16396	ensembl	0.000796049	0.080182243	141.38831	724.438815	4.560641237	-4.02451113	653.74466	795.13297	10	56.33753371	0.40824829	0.40824829	724.438815
10472212	NM_026361	Pkp4	plakophilin 4	227937	affymetrix	0.000803312	0.08058589	223.733205	4710.297794	4.555133341	-4.02509458	4598.431192	4822.164397	10	89.49613075	0.40824829	0.40824829	4710.297794
10485151	NM_011162	Mapk8ip1	mitogen-activated protein kinase 8 interacting protein 1	19099	affymetrix	0.000804594	0.08058589	136.0763967	2490.001357	4.554166221	-4.025197138	2421.963158	2558.039555	10	54.27946359	0.40824829	0.40824829	2490.001357
10408348	NM_001013389	Mrs2	MRS2 magnesium homeostasis factor homolog (S. cerevisiae)	380836	affymetrix	0.000809609	0.08058589	-223.9549667	567.8811867	-4.550399803	-4.025596863	679.85867	455.9037033	10	89.67867227	0.40824829	0.40824829	567.8811867
10557156	NM_011121	Plk1	polo-like kinase 1 (Drosophila)	18817	affymetrix	0.000812665	0.08058589	-29.66519333	150.0541483	-4.548116807	-4.0258394	164.886745	135.2215517	10	10.64777944	0.40824829	0.40824829	150.0541483
10430834	NM_008669	Naga	N-acetyl galactosaminidase, alpha	17939	affymetrix	0.000813619	0.08058589	-40.81732	453.166945	-4.54740525	-4.025915031	473.575605	432.758285	10	15.49410418	0.40824829	0.40824829	453.166945
10587690	NM_007534	Bcl2a1b	B-cell leukemia/lymphoma 2 related protein A1b	12045	affymetrix	0.000813777	0.08058589	57.97649667	462.7135933	4.547288204	-4.025927474	433.725345	491.7018417	10	22.65468136	0.40824829	0.40824829	462.7135933
10539813	NM_001159697	Ccdc48	coiled-coil domain containing 48	58229	affymetrix	0.000817299	0.08058589	-78.532465	596.0406108	-4.5446713	-4.026205789	635.3068433	556.7743783	10	31.08900734	0.40824829	0.40824829	596.0406108
10545886	NM_029331	1700019G17Rik	RIKEN cDNA 1700019G17 gene	75541	affymetrix	0.000819545	0.08058589	-332.550825	354.1204875	-4.543008598	-4.026382749	520.3959	187.845075	10	133.509406	0.40824829	0.40824829	354.1204875
10343849	ENSMUST00000107807	Tomm5	translocase of outer mitochondrial membrane 5 homolog (yeast) [Source:MGI Symbol;Acc:MGI:1915762]	666377	ensembl	0.000820455	0.08058589	-98.22193167	410.8719942	-4.542336789	-4.026454277	459.98296	361.7610283	10	39.10936541	0.40824829	0.40824829	410.8719942
10420247	NM_010779	Mcpt4	mast cell protease 4	17227	affymetrix	0.000823532	0.080665279	-44.44334	179.0452883	-4.540069686	-4.026695776	201.2669583	156.8236183	10	17.05605104	0.40824829	0.40824829	179.0452883
10474229	NM_001111060	Cd59a	CD59a antigen	12509	affymetrix	0.000826406	0.080724457	728.0399117	1260.090284	4.537959758	-4.026920697	896.0703283	1624.11024	10	292.7962145	0.40824829	0.40824829	1260.090284
10344939	NM_009352	Terf1	telomeric repeat binding factor 1	21749	affymetrix	0.000833059	0.0811514	-34.45106	434.6430583	-4.533105668	-4.027438752	451.8685883	417.4175283	10	12.8089391	0.40824829	0.40824829	434.6430583
10586614	NM_001081314	C2cd4b	C2 calcium-dependent domain containing 4B	75697	affymetrix	0.000838868	0.08149392	129.5548217	467.4030308	4.528901233	-4.027888153	402.62562	532.1804417	10	51.9435909	0.40824829	0.40824829	467.4030308
10339781	ENSMUST00000164757	Itch	itchy, E3 ubiquitin protein ligase [Source:MGI Symbol;Acc:MGI:1202301]	16396	ensembl	0.000841799	0.081540972	292.914225	1159.036738	4.526790638	-4.028113987	1012.579625	1305.49385	10	117.9915013	0.40824829	0.40824829	1159.036738
10344020	ENSMUST00000165878	Psap	prosaposin [Source:MGI Symbol;Acc:MGI:97783]	19156	ensembl	0.000843939	0.081540972	36.45378167	96.4274525	4.525255322	-4.028278367	78.20056167	114.6543433	10	13.70553358	0.40824829	0.40824829	96.4274525
10517682	NR_033745	2310028O11Rik	RIKEN cDNA 2310028O11 gene	433771	affymetrix	0.000849948	0.081639739	-69.893055	816.2518108	-4.520964562	-4.028738207	851.1983383	781.3052833	10	27.7119859	0.40824829	0.40824829	816.2518108
10408210	NM_178195	Hist1h2bf	histone cluster 1, H2bf	319180	affymetrix	0.000850315	0.081639739	422.9828433	2068.520567	4.520703187	-4.02876624	1857.029145	2280.011988	10	170.7057692	0.40824829	0.40824829	2068.520567
10344012	ENSMUST00000164757	Itch	itchy, E3 ubiquitin protein ligase [Source:MGI Symbol;Acc:MGI:1202301]	16396	ensembl	0.000856889	0.081639739	298.0406533	1098.844113	4.516047498	-4.02926598	949.8237867	1247.86444	10	120.3468694	0.40824829	0.40824829	1098.844113
10344004	ENSMUST00000031399	Psph	phosphoserine phosphatase [Source:MGI Symbol;Acc:MGI:97788]	100678	ensembl	0.00085716	0.081639739	-45.94712833	176.3694392	-4.51585653	-4.029286495	199.3430033	153.395875	10	17.79185693	0.40824829	0.40824829	176.3694392
10461277	NM_008060	Ganab	alpha glucosidase 2 alpha neutral subunit	14376	affymetrix	0.000858568	0.081639739	91.09992833	1462.941378	4.514864307	-4.029393107	1417.391413	1508.491342	10	36.44401201	0.40824829	0.40824829	1462.941378
10421361	NR_033241	Bmp1	bone morphogenetic protein 1	12153	affymetrix	0.000858737	0.081639739	-148.0922733	1112.97098	-4.514745294	-4.029405898	1187.017117	1038.924843	10	59.63709592	0.40824829	0.40824829	1112.97098
10532989	NM_029645	Gatc	glutamyl-tRNA(Gln) amidotransferase, subunit C homolog (bacterial)	384281	affymetrix	0.000869394	0.082432499	201.9357367	1813.805762	4.507293652	-4.030207724	1712.837893	1914.77363	10	81.60502256	0.40824829	0.40824829	1813.805762
10454077	NM_001100449	Taf4b	TAF4B RNA polymerase II, TATA box binding protein (TBP)-associated factor	72504	affymetrix	0.000880475	0.083261127	46.38311667	299.2243917	4.49964654	-4.031032661	276.0328333	322.41595	10	18.04616958	0.40824829	0.40824829	299.2243917
10472587	NM_016738	Rpl13	ribosomal protein L13	270106	affymetrix	0.000886788	0.083635663	71.04968	943.8212617	4.495334951	-4.031498706	908.2964217	979.3461017	10	28.3538067	0.40824829	0.40824829	943.8212617
10339734	ENSMUST00000026254	Gbf1	golgi-specific brefeldin A-resistance factor 1 [Source:MGI Symbol;Acc:MGI:1861607]	107338	ensembl	0.000898727	0.084396207	-179.7959533	781.3673517	-4.487268387	-4.032372436	871.2653283	691.469375	10	72.9433616	0.40824829	0.40824829	781.3673517
10572580	NM_001145780	Use1	unconventional SNARE in the ER 1 homolog (S. cerevisiae)	67023	affymetrix	0.000900183	0.084396207	-220.0792733	2121.00215	-4.486291923	-4.032478361	2231.041787	2010.962513	10	89.38499425	0.40824829	0.40824829	2121.00215
10459770	ENSMUST00000102274	AC155261.1	---	---	ensembl	0.000901973	0.084396207	90.15509333	1005.599902	4.485094401	-4.032608314	960.522355	1050.677448	10	36.30245885	0.40824829	0.40824829	1005.599902
10502284	NM_001040400	Tet2	tet oncogene family member 2	214133	affymetrix	0.000908319	0.084766914	-95.924615	1108.047903	-4.480868214	-4.033067346	1156.01021	1060.085595	10	38.71130304	0.40824829	0.40824829	1108.047903
10338603	ENSMUST00000163819	Cic	capicua homolog (Drosophila) [Source:MGI Symbol;Acc:MGI:1918972]	71722	ensembl	0.000913355	0.084860243	-37.89238	176.4537683	-4.477536764	-4.033429651	195.3999583	157.5075783	10	14.49998499	0.40824829	0.40824829	176.4537683
10467979	NM_009127	Scd1	stearoyl-Coenzyme A desaturase 1	20249	affymetrix	0.000914092	0.084860243	-372.411085	4743.107521	-4.477050118	-4.033482609	4929.313063	4556.901978	10	151.742068	0.40824829	0.40824829	4743.107521
10344236	ENSMUST00000044923	Ddx24	DEAD (Asp-Glu-Ala-Asp) box polypeptide 24 [Source:MGI Symbol;Acc:MGI:1351337]	27225	ensembl	0.000922435	0.085411726	-118.4731767	446.9635733	-4.471577359	-4.034078761	506.2001617	387.726985	10	48.06752125	0.40824829	0.40824829	446.9635733
10411019	NM_010829	Msh3	mutS homolog 3 (E. coli)	17686	affymetrix	0.000930797	0.085962109	-47.61682833	388.4829908	-4.466143878	-4.03467171	412.291405	364.6745767	10	18.71809748	0.40824829	0.40824829	388.4829908
10563852	NM_153578	Nipa1	non imprinted in Prader-Willi/Angelman syndrome 1 homolog (human)	233280	affymetrix	0.000935924	0.0861441	126.3136517	1368.290869	4.462837762	-4.035033029	1305.134043	1431.447695	10	51.38795138	0.40824829	0.40824829	1368.290869
10342036	ENSMUST00000131136	Dlg1	discs, large homolog 1 (Drosophila) [Source:MGI Symbol;Acc:MGI:107231]	13383	ensembl	0.000937613	0.0861441	-257.3795233	1018.70463	-4.461752445	-4.035151728	1147.394392	890.0148683	10	105.1610427	0.40824829	0.40824829	1018.70463
10341502	ENSMUST00000130071	Hp1bp3	heterochromatin protein 1, binding protein 3 [Source:MGI Symbol;Acc:MGI:109369]	15441	ensembl	0.000945435	0.086398367	-35.69332167	118.9267125	-4.45675392	-4.035698961	136.7733733	101.0800517	10	13.61381532	0.40824829	0.40824829	118.9267125
10488254	ENSMUST00000083791	SNORA70	Small nucleolar RNA SNORA70 [Source:RFAM;Acc:RF00156]	---	ensembl	0.000945833	0.086398367	-17.78514667	134.03056	-4.456500578	-4.035726721	142.9231333	125.1379867	10	4.969187301	0.40824829	0.40824829	134.03056
10583887	NM_175678	Npsr1	neuropeptide S receptor 1	319239	affymetrix	0.000948477	0.086398367	257.8079283	477.4065225	4.454821712	-4.035910741	348.5025583	606.3104867	10	105.5008301	0.40824829	0.40824829	477.4065225
10379389	NM_172133	Adap2	ArfGAP with dual PH domains 2	216991	affymetrix	0.0009501	0.086398367	45.154225	306.0862225	4.453793425	-4.036023503	283.50911	328.663335	10	17.72278222	0.40824829	0.40824829	306.0862225
10464688	NM_026720	Ankrd13d	ankyrin repeat domain 13 family, member D	68423	affymetrix	0.000959536	0.086799391	-53.29658	692.5135417	-4.447851744	-4.036675821	719.1618317	665.8652517	10	21.21365031	0.40824829	0.40824829	692.5135417
10581575	NR_002928	Gm1943	WD repeat domain 70 pseudogene	384864	affymetrix	0.000960132	0.086799391	-521.7994867	1281.282145	-4.44747824	-4.03671687	1542.181888	1020.382402	10	214.0908974	0.40824829	0.40824829	1281.282145
10537712	NM_029555	Gstk1	glutathione S-transferase kappa 1	76263	affymetrix	0.000964057	0.086799391	126.9808217	879.1564158	4.445026328	-4.036986467	815.666005	942.6468267	10	51.87149291	0.40824829	0.40824829	879.1564158
10408689	NM_153529	Nrn1	neuritin 1	68404	affymetrix	0.000964275	0.086799391	957.818375	5529.917148	4.444890573	-4.037001401	5051.00796	6008.826335	10	393.30098	0.40824829	0.40824829	5529.917148
10351781	NM_001039484	Kcnj10	potassium inwardly-rectifying channel, subfamily J, member 10	16513	affymetrix	0.000968854	0.086991378	377.1299317	3228.643856	4.442043613	-4.037314726	3040.07889	3417.208822	10	154.879614	0.40824829	0.40824829	3228.643856
10404051	NM_175654	Hist1h4d	histone cluster 1, H4d	319156	affymetrix	0.000971861	0.0870415	-3220.458672	2819.939519	-4.440182342	-4.03751973	4430.168855	1209.710183	10	1323.903022	0.40824829	0.40824829	2819.939519
10445232	NM_028474	3110082D06Rik	RIKEN cDNA 3110082D06 gene	627626	affymetrix	0.000981019	0.087519151	-87.77038333	603.6045533	-4.434549115	-4.038140961	647.489745	559.7193617	10	35.7329521	0.40824829	0.40824829	603.6045533
10561810	NM_011748	Zfp14	zinc finger protein 14	243906	affymetrix	0.000982117	0.087519151	-108.254415	401.2196208	-4.433877505	-4.038215104	455.3468283	347.0924133	10	44.24663957	0.40824829	0.40824829	401.2196208
10399629	NM_011739	Ywhaq	tyrosine 3-monooxygenase/tryptophan 5-monooxygenase activation protein, theta polypeptide	22630	affymetrix	0.000989721	0.087872175	251.4965483	2600.177234	4.42924712	-4.038726728	2474.42896	2725.925508	10	103.5072047	0.40824829	0.40824829	2600.177234
10589438	NM_008633	Mtap4	microtubule-associated protein 4	17758	affymetrix	0.000993376	0.087872175	301.9261133	3152.982432	4.427035043	-4.038971425	3002.019375	3303.945488	10	124.3748483	0.40824829	0.40824829	3152.982432
10360382	NM_008329	Ifi204	interferon activated gene 204	15951	affymetrix	0.000993492	0.087872175	60.55404833	320.0674775	4.426964601	-4.038979221	289.7904533	350.3445017	10	24.39297526	0.40824829	0.40824829	320.0674775
10474501	NM_146404	Olfr1289	olfactory receptor 1289	258399	affymetrix	0.001006087	0.088765355	-20.686615	88.03741083	-4.419406855	-4.039816627	98.38071833	77.69410333	10	6.680536901	0.40824829	0.40824829	88.03741083
10472846	NM_172665	Pdk1	pyruvate dehydrogenase kinase, isoenzyme 1	228026	affymetrix	0.001017454	0.08954606	160.1747983	708.5544475	4.412670422	-4.040564807	628.4670483	788.6418467	10	66.04310672	0.40824829	0.40824829	708.5544475
10573975	NM_001003951	Ces5a	carboxylesterase 5A	67935	affymetrix	0.001030003	0.09042589	-27.86300333	212.498185	-4.405325018	-4.041382533	226.4296867	198.5666833	10	10.24273308	0.40824829	0.40824829	212.498185
10411915	NM_172807	Ppwd1	peptidylprolyl isomerase domain and WD repeat containing 1	238831	affymetrix	0.001032538	0.09042589	-125.8988867	446.20285	-4.403852362	-4.041546716	509.1522933	383.2534067	10	51.91077576	0.40824829	0.40824829	446.20285
10344149	ENSMUST00000165878	Psap	prosaposin [Source:MGI Symbol;Acc:MGI:97783]	19156	ensembl	0.001038526	0.09072688	30.891635	84.8516925	4.400388667	-4.041933193	69.405875	100.29751	10	11.65469281	0.40824829	0.40824829	84.8516925
10531972	NM_029509	Gbp8	guanylate-binding protein 8	76074	affymetrix	0.001044326	0.091009922	-32.15542833	152.5346958	-4.397054175	-4.042305673	168.61241	136.4569817	10	12.23977237	0.40824829	0.40824829	152.5346958
10562548	NM_011274	C80913	expressed sequence C80913	19777	affymetrix	0.001051102	0.09120004	-83.358465	1216.603589	-4.393182762	-4.042738648	1258.282822	1174.924357	10	34.22279246	0.40824829	0.40824829	1216.603589
10341976	ENSMUST00000112622	Huwe1	HECT, UBA and WWE domain containing 1 [Source:MGI Symbol;Acc:MGI:1926884]	59026	ensembl	0.001052316	0.09120004	-35.31763333	113.927495	-4.392491943	-4.042815967	131.5863117	96.26867833	10	13.67581163	0.40824829	0.40824829	113.927495
10341700	ENSMUST00000146979	Canx	calnexin [Source:MGI Symbol;Acc:MGI:88261]	12330	ensembl	0.001054211	0.09120004	-42.2909	211.7856	-4.391414741	-4.042936567	232.93105	190.64015	10	16.75218871	0.40824829	0.40824829	211.7856
10449932	ENSMUST00000158899	SNORA70	Small nucleolar RNA SNORA70 [Source:RFAM;Acc:RF00156]	---	ensembl	0.001057958	0.09120004	86.54622833	548.5135992	4.389292099	-4.043174336	505.240485	591.7867133	10	35.59486433	0.40824829	0.40824829	548.5135992
10556113	NM_001166410	Rbm3	RNA binding motif protein 3	19652	affymetrix	0.001059332	0.09120004	-991.689205	3613.984281	-4.388515279	-4.043261394	4109.828883	3118.139678	10	412.4435533	0.40824829	0.40824829	3613.984281
10578794	NM_175032	Galntl6	UDP-N-acetyl-alpha-D-galactosamine:polypeptide N-acetylgalactosaminyltransferase-like 6	270049	affymetrix	0.001066598	0.09160374	-79.98748167	433.0979992	-4.384426477	-4.043719995	473.09174	393.1042583	10	32.87182582	0.40824829	0.40824829	433.0979992
10448912	NM_011665	Ube2i	ubiquitin-conjugating enzyme E2I	22196	affymetrix	0.001071514	0.09180425	-78.84016667	1182.88223	-4.381676057	-4.044028833	1222.302313	1143.462147	10	32.40872972	0.40824829	0.40824829	1182.88223
10341056	ENSMUST00000171227	Ddb1	damage specific DNA binding protein 1 [Source:MGI Symbol;Acc:MGI:1202384]	13194	ensembl	0.001077276	0.092076053	-60.64915667	205.0159333	-4.37846948	-4.044389248	235.3405117	174.691355	10	24.7165177	0.40824829	0.40824829	205.0159333
10340079	ENSMUST00000030296	Txndc12	thioredoxin domain containing 12 (endoplasmic reticulum) [Source:MGI Symbol;Acc:MGI:1913323]	66073	ensembl	0.001085133	0.092234154	-63.94816667	188.644105	-4.374126299	-4.044878026	220.6181883	156.6700217	10	26.14874707	0.40824829	0.40824829	188.644105
10512030	BC076612	3110043O21Rik	RIKEN cDNA 3110043O21 gene	73205	affymetrix	0.001087265	0.092234154	-80.48715333	542.4109483	-4.372953336	-4.045010151	582.654525	502.1673717	10	33.17159111	0.40824829	0.40824829	542.4109483
10566966	NM_013507	Eif4g2	eukaryotic translation initiation factor 4, gamma 2	13690	affymetrix	0.001087664	0.092234154	224.13653	3853.829903	4.372733843	-4.045034881	3741.761638	3965.898168	10	93.4108705	0.40824829	0.40824829	3853.829903
10403980	NM_178198	Hist1h2bj	histone cluster 1, H2bj	319183	affymetrix	0.001089973	0.092234154	514.3524667	2563.688595	4.371466429	-4.045177713	2306.512362	2820.864828	10	214.7053341	0.40824829	0.40824829	2563.688595
10605820	NM_001003916	Zc4h2	zinc finger, C4H2 domain containing	245522	affymetrix	0.001092096	0.092234154	-83.71236167	1185.580278	-4.37030385	-4.045308784	1227.436458	1143.724097	10	34.55584487	0.40824829	0.40824829	1185.580278
10495935	NM_197997	4930422G04Rik	RIKEN cDNA 4930422G04 gene	71643	affymetrix	0.001107463	0.093310336	-33.24225833	222.0450042	-4.361958491	-4.046251133	238.6661333	205.423875	10	12.85057732	0.40824829	0.40824829	222.0450042
10525542	NM_029850	Bcl7a	B-cell CLL/lymphoma 7A	77045	affymetrix	0.001113438	0.093591989	-136.9395983	1860.544134	-4.358746239	-4.046614552	1929.013933	1792.074335	10	57.09902361	0.40824829	0.40824829	1860.544134
10586254	NM_001162917	Dennd4a	DENN/MADD domain containing 4A	102442	affymetrix	0.001117574	0.093718048	-92.80315167	1005.620971	-4.356533516	-4.046865114	1052.022547	959.219395	10	38.51684643	0.40824829	0.40824829	1005.620971
10543460	NM_177013	Tmem229a	transmembrane protein 229A	319832	affymetrix	0.001122902	0.093943293	99.49090833	1864.701684	4.353695245	-4.047186779	1814.95623	1914.447138	10	41.37118913	0.40824829	0.40824829	1864.701684
10412123	NM_010877	Ncf2	neutrophil cytosolic factor 2	17970	affymetrix	0.001132609	0.094479081	37.41365	219.404105	4.348560473	-4.047769479	200.69728	238.11093	10	14.77370183	0.40824829	0.40824829	219.404105
10606559	NM_001100616	Vmn2r121	vomeronasal 2, receptor 121	100038941	affymetrix	0.001134621	0.094479081	-20.15377667	74.48748667	-4.347502035	-4.047889715	84.564375	64.41059833	10	6.574819398	0.40824829	0.40824829	74.48748667
10549222	NM_001024468	Bcat1	branched chain aminotransferase 1, cytosolic	12035	affymetrix	0.001143112	0.094719948	139.2934733	1773.474032	4.343055982	-4.048395235	1703.827295	1843.120768	10	58.30059648	0.40824829	0.40824829	1773.474032
10340426	ENSMUST00000094700	Fryl	furry homolog-like (Drosophila) [Source:MGI Symbol;Acc:MGI:1919563]	72313	ensembl	0.001146169	0.094719948	-122.4791233	287.5867783	-4.341464132	-4.04857641	348.82634	226.3472167	10	51.21919277	0.40824829	0.40824829	287.5867783
10458581	ENSMUST00000071086	Gm10008	predicted gene 10008	791268	affymetrix	0.001146945	0.094719948	-42.81348333	273.6645783	-4.341060424	-4.048622373	295.07132	252.2578367	10	17.19620178	0.40824829	0.40824829	273.6645783
10466676	BC023385	1110059E24Rik	RIKEN cDNA 1110059E24 gene	66206	affymetrix	0.001148169	0.094719948	-100.3167483	497.9518625	-4.340424629	-4.048694772	548.1102367	447.7934883	10	41.8498996	0.40824829	0.40824829	497.9518625
10516529	NM_172875	Adc	arginine decarboxylase	242669	affymetrix	0.001159686	0.095416318	-52.47973	461.885855	-4.334476812	-4.049372796	488.12572	435.64599	10	21.44876303	0.40824829	0.40824829	461.885855
10524417	NM_025526	Iscu	IscU iron-sulfur cluster scaffold homolog (E. coli)	66383	affymetrix	0.001161977	0.095416318	215.207845	2346.942173	4.333300818	-4.049507012	2239.33825	2454.546095	10	90.4963411	0.40824829	0.40824829	2346.942173
10415111	NM_007537	Bcl2l2	BCL2-like 2	12050	affymetrix	0.001166804	0.095591913	-52.91692	625.980265	-4.330831457	-4.04978901	652.438725	599.521805	10	21.65773336	0.40824829	0.40824829	625.980265
10352735	NM_178632	Ints7	integrator complex subunit 7	77065	affymetrix	0.001171402	0.095748006	65.02670833	499.5851508	4.328489017	-4.050056726	467.0717967	532.098505	10	26.89963233	0.40824829	0.40824829	499.5851508
10408070	NM_178199	Hist1h2bl	histone cluster 1, H2bl	319185	affymetrix	0.001177364	0.095963499	493.4241583	2221.137436	4.325466518	-4.050402471	1974.425357	2467.849515	10	208.1555867	0.40824829	0.40824829	2221.137436
10449551	NM_153166	Cpne5	copine V	240058	affymetrix	0.001189512	0.095963499	-115.797315	587.4056392	-4.319355921	-4.051102521	645.3042967	529.5069817	10	48.64453667	0.40824829	0.40824829	587.4056392
10568392	NM_026418	Rgs10	regulator of G-protein signalling 10	67865	affymetrix	0.001189627	0.095963499	154.1007533	1549.346517	4.319298431	-4.051109114	1472.29614	1626.396893	10	64.9047823	0.40824829	0.40824829	1549.346517
10374106	NM_019661	Ykt6	YKT6 homolog (S. Cerevisiae)	56418	affymetrix	0.001189788	0.095963499	-56.418185	753.2419958	-4.319218162	-4.051118319	781.4510883	725.0329033	10	23.24016004	0.40824829	0.40824829	753.2419958
10558903	NM_011528	Taldo1	transaldolase 1	21351	affymetrix	0.001190203	0.095963499	81.80442667	809.14217	4.319010472	-4.051142139	768.2399567	850.0443833	10	34.16006391	0.40824829	0.40824829	809.14217
10445824	ENSMUST00000082607	U1	U1 spliceosomal RNA [Source:RFAM;Acc:RF00003]	---	ensembl	0.001190465	0.095963499	-35.67293833	138.1281792	-4.318879596	-4.051157149	155.9646483	120.29171	10	14.10456071	0.40824829	0.40824829	138.1281792
10365601	NM_001004164	Gnptab	N-acetylglucosamine-1-phosphate transferase, alpha and beta subunits	432486	affymetrix	0.001192931	0.095963499	169.8160617	2215.418944	4.317647937	-4.051298445	2130.510913	2300.326975	10	71.59383357	0.40824829	0.40824829	2215.418944
10557009	NM_007908	Eef2k	eukaryotic elongation factor-2 kinase	13631	affymetrix	0.001197557	0.096022131	-43.32259	420.8442583	-4.315345502	-4.051562735	442.5055533	399.1829633	10	17.53366017	0.40824829	0.40824829	420.8442583
10363146	NM_178675	Slc35f1	solute carrier family 35, member F1	215085	affymetrix	0.001203191	0.096022131	-183.6831267	1922.382257	-4.312553511	-4.051883489	2014.22382	1830.540693	10	77.56322085	0.40824829	0.40824829	1922.382257
10408243	NM_178192	Hist1h4a	histone cluster 1, H4a	326619	affymetrix	0.00120394	0.096022131	-2233.192862	3362.368479	-4.312183444	-4.051926026	4478.96491	2245.772048	10	945.2895832	0.40824829	0.40824829	3362.368479
10379765	NM_009330	Hnf1b	HNF1 homeobox B	21410	affymetrix	0.001204463	0.096022131	23.88704167	134.3801875	4.311925114	-4.051955722	122.4366667	146.3237083	10	8.595252136	0.40824829	0.40824829	134.3801875
10375677	NR_029769	Mir340	microRNA 340	723845	affymetrix	0.001209102	0.09617638	-34.07324833	114.1426075	-4.30963859	-4.052218681	131.1792317	97.10598333	10	13.4126545	0.40824829	0.40824829	114.1426075
10342200	ENSMUST00000037890	Mad2l1bp	MAD2L1 binding protein [Source:MGI Symbol;Acc:MGI:1913841]	66591	ensembl	0.001214132	0.096360869	-39.80004167	54.34344083	-4.307170358	-4.052502759	74.24346167	34.44342	10	16.00369524	0.40824829	0.40824829	54.34344083
10374185	NM_146014	Ccm2	cerebral cavernous malformation 2 homolog (human)	216527	affymetrix	0.001219907	0.096603601	210.2936117	946.0882242	4.304349235	-4.052827736	840.9414183	1051.23503	10	89.01952235	0.40824829	0.40824829	946.0882242
10451805	NM_028232	Sgol1	shugoshin-like 1 (S. pombe)	72415	affymetrix	0.001225884	0.096606449	-53.514505	344.5367525	-4.301444533	-4.053162657	371.294005	317.7795	10	22.07556522	0.40824829	0.40824829	344.5367525
10470973	NM_198304	Nup188	nucleoporin 188	227699	affymetrix	0.001226588	0.096606449	-25.66973	488.6261967	-4.30110325	-4.053202029	501.4610617	475.7913317	10	9.502883496	0.40824829	0.40824829	488.6261967
10375485	ENSMUST00000121448	Gm12181	predicted gene 12181 [Source:MGI Symbol;Acc:MGI:3651492]	---	ensembl	0.001228094	0.096606449	36.90989667	244.5968933	4.300373882	-4.053286188	226.141945	263.0518417	10	14.73346104	0.40824829	0.40824829	244.5968933
10415714	NM_028113	Fam123a	family with sequence similarity 123, member A	72125	affymetrix	0.001233547	0.096821192	133.5903533	1358.272772	4.297741441	-4.0535901	1291.477595	1425.067948	10	56.4878805	0.40824829	0.40824829	1358.272772
10408074	NM_178211	Hist1h4k	histone cluster 1, H4k	319160	affymetrix	0.001241126	0.097201508	-2404.16716	3543.91582	-4.2941027	-4.054010624	4745.9994	2341.83224	10	1021.948706	0.40824829	0.40824829	3543.91582
10482059	NM_010283	Ggta1	glycoprotein galactosyltransferase alpha 1, 3	14594	affymetrix	0.001247054	0.09745112	19.61745167	193.6648075	4.291272835	-4.054338015	183.8560817	203.4735333	10	6.423209794	0.40824829	0.40824829	193.6648075
10339013	ENSMUST00000136280	Psph	phosphoserine phosphatase [Source:MGI Symbol;Acc:MGI:97788]	100678	ensembl	0.001250594	0.097513418	-27.04399	91.25156167	-4.289589749	-4.054532878	104.7735567	77.72956667	10	10.20098467	0.40824829	0.40824829	91.25156167
10563583	NM_030233	Saal1	serum amyloid A-like 1	78935	affymetrix	0.001253535	0.097528847	-35.21545667	501.3924583	-4.288195209	-4.054694417	519.0001867	483.78473	10	14.01168437	0.40824829	0.40824829	501.3924583
10338276	ENSMUST00000005578	Cic	capicua homolog (Drosophila) [Source:MGI Symbol;Acc:MGI:1918972]	71722	ensembl	0.001257469	0.097621312	-74.63909333	295.8041833	-4.286335044	-4.054910006	333.12373	258.4846367	10	31.33555786	0.40824829	0.40824829	295.8041833
10338116	ENSMUST00000161410	Wars	tryptophanyl-tRNA synthetase [Source:MGI Symbol;Acc:MGI:104630]	640248	ensembl	0.001262038	0.097686862	339.895985	2006.111716	4.284182386	-4.055159661	1836.163723	2176.059708	10	144.7194403	0.40824829	0.40824829	2006.111716
10439895	NM_009655	Alcam	activated leukocyte cell adhesion molecule	11658	affymetrix	0.001265021	0.097686862	-318.5480267	2440.972112	-4.282780893	-4.055322294	2600.246125	2281.698098	10	135.6617199	0.40824829	0.40824829	2440.972112
10404067	NM_178193	Hist1h4b	histone cluster 1, H4b	326620	affymetrix	0.001266882	0.097686862	-2593.654348	3655.565944	-4.28190885	-4.055423526	4952.393118	2358.73877	10	1105.636592	0.40824829	0.40824829	3655.565944
10377380	NR_026565	1500010J02Rik	RIKEN cDNA 1500010J02 gene	68964	affymetrix	0.001269303	0.097686862	-89.16736167	756.1277525	-4.280775894	-4.05555509	800.7114333	711.5440717	10	37.64626669	0.40824829	0.40824829	756.1277525
10548415	NM_001012520	Klri1	killer cell lectin-like receptor family I member 1	503550	affymetrix	0.001278831	0.098025028	32.27528	101.253575	4.276339062	-4.056070786	85.115935	117.391215	10	12.70514773	0.40824829	0.40824829	101.253575
10559399	NM_175632	Oscar	osteoclast associated receptor	232790	affymetrix	0.001279211	0.098025028	-67.22500333	185.191335	-4.27616307	-4.056091258	218.8038367	151.5788333	10	28.19716345	0.40824829	0.40824829	185.191335
10559610	NM_172894	Ppp6r1	protein phosphatase 6, regulatory subunit 1	243819	affymetrix	0.001284378	0.098209315	158.039675	2059.106333	4.273772226	-4.056369476	1980.086495	2138.12617	10	67.2885286	0.40824829	0.40824829	2059.106333
10603469	NM_001166409	Rbm3	RNA binding motif protein 3	19652	affymetrix	0.001288452	0.098309457	-828.6413567	3102.568102	-4.271893951	-4.056588201	3516.88878	2688.247423	10	354.0297475	0.40824829	0.40824829	3102.568102
10465772	NM_008577	Slc3a2	solute carrier family 3 (activators of dibasic and neutral amino acid transport), member 2	17254	affymetrix	0.00129203	0.098371348	-264.7922667	4216.823	-4.270249777	-4.056779775	4349.219133	4084.426867	10	113.061134	0.40824829	0.40824829	4216.823
10341012	ENSMUST00000026254	Gbf1	golgi-specific brefeldin A-resistance factor 1 [Source:MGI Symbol;Acc:MGI:1861607]	107338	ensembl	0.001302081	0.098862738	-108.96805	312.39902	-4.265656038	-4.057315574	366.883045	257.914995	10	46.32376298	0.40824829	0.40824829	312.39902
10546152	NM_176973	Podxl2	podocalyxin-like 2	319655	affymetrix	0.001304045	0.098862738	110.5967733	770.74594	4.26476292	-4.057419839	715.4475533	826.0443267	10	47.03521557	0.40824829	0.40824829	770.74594
10340665	ENSMUST00000172129	Copa	coatomer protein complex subunit alpha [Source:MGI Symbol;Acc:MGI:1334462]	12847	ensembl	0.001308698	0.099003039	27.41391667	21.82332167	4.262652182	-4.057666372	8.116363333	35.53028	10	10.46103364	0.40824829	0.40824829	21.82332167
10461765	NM_134152	Lpxn	leupaxin	107321	affymetrix	0.001311464	0.099003039	24.64924333	175.137655	4.26140099	-4.057812592	162.8130333	187.4622767	10	9.116192733	0.40824829	0.40824829	175.137655
10339151	ENSMUST00000173247	Abhd16a	abhydrolase domain containing 16A [Source:MGI Symbol;Acc:MGI:99476]	193742	ensembl	0.001317035	0.099209142	-173.9412517	497.9481542	-4.258890021	-4.058106215	584.91878	410.9775283	10	74.35968393	0.40824829	0.40824829	497.9481542
10471294	NM_145521	Ppapdc3	phosphatidic acid phosphatase type 2 domain containing 3	227721	affymetrix	0.001319775	0.099209142	-50.09762833	659.8703575	-4.257658767	-4.058250282	684.9191717	634.8215433	10	20.80676974	0.40824829	0.40824829	659.8703575
10358454	NM_001166409	Rbm3	RNA binding motif protein 3	19652	affymetrix	0.001337098	0.100242358	-956.25714	3454.875108	-4.24993682	-4.059155143	3933.003678	2976.746538	10	410.6751771	0.40824829	0.40824829	3454.875108
10519239	ENSMUST00000097733	Gm10560	predicted gene 10560	100038526	affymetrix	0.001339159	0.100242358	-72.10022833	281.7711425	-4.249025332	-4.059262103	317.8212567	245.7210283	10	30.51203227	0.40824829	0.40824829	281.7711425
10524718	NM_007475	Rplp0	ribosomal protein, large, P0	11837	affymetrix	0.001342131	0.100253807	270.5339367	2225.78982	4.247712901	-4.059416168	2090.522852	2361.056788	10	116.132297	0.40824829	0.40824829	2225.78982
10341164	ENSMUST00000164757	Itch	itchy, E3 ubiquitin protein ligase [Source:MGI Symbol;Acc:MGI:1202301]	16396	ensembl	0.001347789	0.100465412	165.00273	770.3507567	4.245222989	-4.05970864	687.8493917	852.8521217	10	70.74665391	0.40824829	0.40824829	770.3507567
10364478	NM_008226	Hcn2	hyperpolarization-activated, cyclic nucleotide-gated K+ 2	15166	affymetrix	0.001360838	0.101207273	150.7165433	1270.376157	4.239522451	-4.060379139	1195.017885	1345.734428	10	64.6723545	0.40824829	0.40824829	1270.376157
10408346	ENSMUST00000069594	Gm9983	predicted gene 9983	100036543	affymetrix	0.00136636	0.101207273	-225.7675517	521.5665758	-4.237127155	-4.060661249	634.4503517	408.6828	10	97.11369946	0.40824829	0.40824829	521.5665758
10523802	NM_009863	Cdc7	cell division cycle 7 (S. cerevisiae)	12545	affymetrix	0.001366583	0.101207273	-29.41887167	265.8137092	-4.237030565	-4.06067263	280.523145	251.1042733	10	11.50011929	0.40824829	0.40824829	265.8137092
10351465	BC150846	1700084C01Rik	RIKEN cDNA 1700084C01 gene	78465	affymetrix	0.001369128	0.101207273	-83.71055667	657.1778617	-4.235930597	-4.060802259	699.03314	615.3225833	10	35.67688412	0.40824829	0.40824829	657.1778617
10403948	NM_178201	Hist1h2bn	histone cluster 1, H2bn	319187	affymetrix	0.001374546	0.101392351	403.6794933	1885.61017	4.233595011	-4.061077658	1683.770423	2087.449917	10	173.9669153	0.40824829	0.40824829	1885.61017
10440661	NM_016738	Rpl13	ribosomal protein L13	270106	affymetrix	0.001377334	0.101392351	78.57056167	971.7066308	4.232396787	-4.061219027	932.42135	1010.991912	10	33.46441118	0.40824829	0.40824829	971.7066308
10561516	NM_010908	Nfkbib	nuclear factor of kappa light polypeptide gene enhancer in B-cells inhibitor, beta	18036	affymetrix	0.001395577	0.102235358	-95.39511833	1855.336236	-4.22462005	-4.062137896	1903.033795	1807.638677	10	40.87183098	0.40824829	0.40824829	1855.336236
10504424	NM_016678	Reck	reversion-inducing-cysteine-rich protein with kazal motifs	53614	affymetrix	0.001396067	0.102235358	-124.2272333	628.9144833	-4.224412474	-4.062162454	691.0281	566.8008667	10	53.41267923	0.40824829	0.40824829	628.9144833
10525452	NM_030564	Rnf34	ring finger protein 34	80751	affymetrix	0.001399824	0.102235358	-103.7686167	1549.874718	-4.222824618	-4.06235037	1601.759027	1497.99041	10	44.53707365	0.40824829	0.40824829	1549.874718
10412701	NM_146051	3830406C13Rik	RIKEN cDNA 3830406C13 gene	218734	affymetrix	0.001400674	0.102235358	-111.0418617	620.4762125	-4.222465976	-4.062392827	675.9971433	564.9552817	10	47.70599348	0.40824829	0.40824829	620.4762125
10569227	NM_181729	Muc6	mucin 6, gastric	353328	affymetrix	0.001403163	0.102235358	-28.13054167	208.1700858	-4.22141725	-4.062517007	222.2353567	194.104815	10	10.93529899	0.40824829	0.40824829	208.1700858
10403978	NM_175665	Hist1h2bk	histone cluster 1, H2bk	319184	affymetrix	0.001417688	0.10308247	447.9364517	2017.739724	4.215334732	-4.063238081	1793.771498	2241.70795	10	193.8935147	0.40824829	0.40824829	2017.739724
10401882	NM_031391	Gtf2a1	general transcription factor II A, 1	83602	affymetrix	0.001423998	0.103329976	-120.98244	2170.833218	-4.212712672	-4.063549365	2231.324438	2110.341998	10	52.14942714	0.40824829	0.40824829	2170.833218
10602009	NM_023270	Rnf128	ring finger protein 128	66889	affymetrix	0.001430542	0.10359341	188.8793217	1456.236303	4.210006202	-4.063870951	1361.796642	1550.675963	10	81.71914415	0.40824829	0.40824829	1456.236303
10451083	NM_152810	Cdc5l	cell division cycle 5-like (S. pombe)	71702	affymetrix	0.001435957	0.10376059	-49.02623	488.8329617	-4.207776502	-4.0641361	513.3460767	464.3198467	10	20.58976304	0.40824829	0.40824829	488.8329617
10430536	NM_199080	Ddx17	DEAD (Asp-Glu-Ala-Asp) box polypeptide 17	67040	affymetrix	0.001440604	0.10376059	-99.60690667	2384.537747	-4.20586994	-4.064362976	2434.3412	2334.734293	10	42.89969658	0.40824829	0.40824829	2384.537747
10339145	ENSMUST00000156563	Arfgef1	ADP-ribosylation factor guanine nucleotide-exchange factor 1(brefeldin A-inhibited) [Source:MGI Symbol;Acc:MGI:2442988]	211673	ensembl	0.001441606	0.10376059	-71.783005	223.0843608	-4.205459832	-4.064411796	258.9758633	187.1928583	10	30.69796118	0.40824829	0.40824829	223.0843608
10338951	ENSMUST00000138468	Itch	itchy, E3 ubiquitin protein ligase [Source:MGI Symbol;Acc:MGI:1202301]	16396	ensembl	0.001447219	0.10395419	-91.266665	391.7883408	-4.203166925	-4.06468487	437.4216733	346.1550083	10	39.27539305	0.40824829	0.40824829	391.7883408
10386219	NM_011758	Zfp39	zinc finger protein 39	22698	affymetrix	0.00146141	0.104535296	94.297155	518.7185458	4.197411633	-4.065371198	471.5699683	565.8671233	10	40.65974955	0.40824829	0.40824829	518.7185458
10439282	NM_001033239	Csta	cystatin A	209294	affymetrix	0.001463533	0.104535296	22.60594833	126.0707142	4.196555754	-4.065473373	114.76774	137.3736883	10	8.264935157	0.40824829	0.40824829	126.0707142
10338611	ENSMUST00000126224	Rab14	RAB14, member RAS oncogene family [Source:MGI Symbol;Acc:MGI:1915615]	68365	ensembl	0.001464129	0.104535296	-45.92187333	62.14686167	-4.196315439	-4.065502067	85.10779833	39.185925	10	19.25205442	0.40824829	0.40824829	62.14686167
10570029	NM_001081397	Myo16	myosin XVI	244281	affymetrix	0.001477781	0.105298541	-106.501015	503.1788242	-4.190844154	-4.066155958	556.4293317	449.9283167	10	46.08002077	0.40824829	0.40824829	503.1788242
10383920	NM_010904	Nefh	neurofilament, heavy polypeptide	380684	affymetrix	0.001499959	0.106320537	291.7332983	1942.553609	4.182067142	-4.067207368	1796.68696	2088.420258	10	127.2205989	0.40824829	0.40824829	1942.553609
10463252	ENSMUST00000102368	AL603804.1	---	---	ensembl	0.00150823	0.106320537	-17.58062333	70.65484833	-4.178828431	-4.067596098	79.44516	61.86453667	10	5.531652132	0.40824829	0.40824829	70.65484833
10417492	NM_001024706	Gm5458	predicted gene 5458	432825	affymetrix	0.001510163	0.106320537	-81.775855	368.6403858	-4.178073841	-4.067686728	409.5283133	327.7524583	10	35.32729235	0.40824829	0.40824829	368.6403858
10481164	NM_172659	Slc2a6	solute carrier family 2 (facilitated glucose transporter), member 6	227659	affymetrix	0.001515803	0.106320537	79.965165	991.3307758	4.175878967	-4.067950469	951.3481933	1031.313358	10	34.54566186	0.40824829	0.40824829	991.3307758
10339432	ENSMUST00000155847	Dlg1	discs, large homolog 1 (Drosophila) [Source:MGI Symbol;Acc:MGI:107231]	13383	ensembl	0.001516612	0.106320537	-84.28793	194.3288283	-4.175564982	-4.067988213	236.4727933	152.1848633	10	36.45916894	0.40824829	0.40824829	194.3288283
10381345	NM_011192	Psme3	proteaseome (prosome, macropain) 28 subunit, 3	19192	affymetrix	0.001519463	0.106320537	-234.028985	3044.412134	-4.174459245	-4.068121166	3161.426627	2927.397642	10	102.1934464	0.40824829	0.40824829	3044.412134
10599627	NM_013556	Hprt	hypoxanthine guanine phosphoribosyl transferase	15452	affymetrix	0.001521429	0.106320537	-98.90096667	1839.476337	-4.173697897	-4.068212738	1888.92682	1790.025853	10	42.92436913	0.40824829	0.40824829	1839.476337
10403959	NM_001110555	Gm11277	predicted gene 11277	665622	affymetrix	0.001522356	0.106320537	381.52739	1873.01033	4.173339344	-4.068255871	1682.246635	2063.774025	10	166.7874703	0.40824829	0.40824829	1873.01033
10408087	NM_001110555	Gm11277	predicted gene 11277	665622	affymetrix	0.001522356	0.106320537	381.52739	1873.01033	4.173339344	-4.068255871	1682.246635	2063.774025	10	166.7874703	0.40824829	0.40824829	1873.01033
10341631	ENSMUST00000133651	Hdac5	histone deacetylase 5 [Source:MGI Symbol;Acc:MGI:1333784]	15184	ensembl	0.001522486	0.106320537	66.05250833	54.03954417	4.173289012	-4.068261926	21.01329	87.06579833	10	28.39511829	0.40824829	0.40824829	54.03954417
10342364	ENSMUST00000142497	Arfgef1	ADP-ribosylation factor guanine nucleotide-exchange factor 1(brefeldin A-inhibited) [Source:MGI Symbol;Acc:MGI:2442988]	211673	ensembl	0.001525016	0.106320537	-225.2090733	704.83756	-4.172311786	-4.068379512	817.4420967	592.2330233	10	98.38214532	0.40824829	0.40824829	704.83756
10601593	XM_356374	Gm5167	predicted gene 5167	382265	affymetrix	0.001560573	0.108409665	70.88659	685.6345617	4.158752051	-4.070014964	650.1912667	721.0778567	10	30.65378728	0.40824829	0.40824829	685.6345617
10474141	NM_001077514	Slc1a2	solute carrier family 1 (glial high affinity glutamate transporter), member 2	20511	affymetrix	0.001562117	0.108409665	-658.1224167	8701.32428	-4.158170631	-4.070085251	9030.385488	8372.263072	10	288.8506243	0.40824829	0.40824829	8701.32428
10583450	NM_172919	Zfp846	zinc finger protein 846	244721	affymetrix	0.001564129	0.108409665	-56.82571667	586.9208717	-4.157413804	-4.070176763	615.33373	558.5080133	10	24.37441803	0.40824829	0.40824829	586.9208717
10343381	ENSMUST00000097836	Hp1bp3	heterochromatin protein 1, binding protein 3 [Source:MGI Symbol;Acc:MGI:109369]	15441	ensembl	0.001574916	0.108944937	-76.27995	478.4200783	-4.153373338	-4.070665697	516.5600533	440.2801033	10	33.09784034	0.40824829	0.40824829	478.4200783
10365518	NM_175331	Nt5dc3	5'-nucleotidase domain containing 3	103466	affymetrix	0.001612252	0.111311145	-1558.003042	1687.024396	-4.139607509	-4.07233632	2466.025917	908.022875	10	686.9716965	0.40824829	0.40824829	1687.024396
10583286	NM_010287	Gpr83	G protein-coupled receptor 83	14608	affymetrix	0.001616332	0.111376573	170.2938333	858.0973583	4.13812337	-4.072516882	772.9504417	943.244275	10	74.92790807	0.40824829	0.40824829	858.0973583
10552824	NM_009101	Rras	Harvey rat sarcoma oncogene, subgroup R	20130	affymetrix	0.001621553	0.111387683	-167.2148917	1464.817483	-4.136229967	-4.072747361	1548.424928	1381.210037	10	73.60014119	0.40824829	0.40824829	1464.817483
10338318	ENSMUST00000143374	Dcdc2b	doublecortin domain containing 2b [Source:MGI Symbol;Acc:MGI:2686212]	100504835	ensembl	0.001624054	0.111387683	-36.43047667	127.7832617	-4.135325223	-4.072857544	145.9985	109.5680233	10	15.17260252	0.40824829	0.40824829	127.7832617
10449839	NM_019774	Akap8	A kinase (PRKA) anchor protein 8	56399	affymetrix	0.001625892	0.111387683	-143.94787	1714.346222	-4.134661354	-4.072938412	1786.320157	1642.372287	10	63.32527488	0.40824829	0.40824829	1714.346222
10481474	NM_007760	Crat	carnitine acetyltransferase	12908	affymetrix	0.00163239	0.111469195	96.969275	1598.602061	4.13232017	-4.07322374	1550.117423	1647.086698	10	42.50095096	0.40824829	0.40824829	1598.602061
10343703	ENSMUST00000138407	Copa	coatomer protein complex subunit alpha [Source:MGI Symbol;Acc:MGI:1334462]	12847	ensembl	0.001636316	0.111469195	-103.88745	142.6752517	-4.130910199	-4.073395682	194.6189767	90.73152667	10	45.59492659	0.40824829	0.40824829	142.6752517
10533446	NM_001039153	Tctn1	tectonic family member 1	654470	affymetrix	0.001636487	0.111469195	-33.906365	327.6306208	-4.130849034	-4.073403143	344.5838033	310.6774383	10	14.00367808	0.40824829	0.40824829	327.6306208
10561673	NM_182927	Spred3	sprouty-related, EVH1 domain containing 3	101809	affymetrix	0.001649547	0.111962647	91.70861333	859.7223983	4.126184974	-4.073972485	813.8680917	905.576705	10	40.21872763	0.40824829	0.40824829	859.7223983
10455942	NR_033765	A730017C20Rik	RIKEN cDNA A730017C20 gene	225583	affymetrix	0.001650029	0.111962647	-327.126815	1085.481969	-4.126013455	-4.073993439	1249.045377	921.9185617	10	144.6218456	0.40824829	0.40824829	1085.481969
10402648	NM_018819	Brp44l	brain protein 44-like	55951	affymetrix	0.001655504	0.112120193	-370.98298	3138.041842	-4.124070147	-4.074230926	3323.533332	2952.550352	10	164.1126547	0.40824829	0.40824829	3138.041842
10459618	ENSMUST00000082772	Y_RNA	Y RNA [Source:RFAM;Acc:RF00019]	---	ensembl	0.001670737	0.112611023	40.54302	323.86993	4.118698649	-4.074888143	303.59842	344.14144	10	17.16027344	0.40824829	0.40824829	323.86993
10436694	NM_007475	Rplp0	ribosomal protein, large, P0	11837	affymetrix	0.001673098	0.112611023	332.6936917	2681.308429	4.117870416	-4.074989581	2514.961583	2847.655275	10	147.3774992	0.40824829	0.40824829	2681.308429
10338535	ENSMUST00000058102	Eif5	eukaryotic translation initiation factor 5 [Source:MGI Symbol;Acc:MGI:95309]	100047658	ensembl	0.001673415	0.112611023	-105.8019683	651.9907058	-4.117759511	-4.075003166	704.89169	599.0897217	10	46.59682969	0.40824829	0.40824829	651.9907058
10505163	NM_001099323	Zkscan16	zinc finger with KRAB and SCAN domains 16	100041581	affymetrix	0.00167542	0.112611023	-114.8244917	722.8653258	-4.117057382	-4.075089184	780.2775717	665.45308	10	50.62907813	0.40824829	0.40824829	722.8653258
10342432	ENSMUST00000005578	Cic	capicua homolog (Drosophila) [Source:MGI Symbol;Acc:MGI:1918972]	71722	ensembl	0.001678921	0.112633445	117.0774617	1083.791476	4.115833463	-4.075239174	1025.252745	1142.330207	10	51.64887691	0.40824829	0.40824829	1083.791476
10505982	NM_029347	Fggy	FGGY carbohydrate kinase domain containing	75578	affymetrix	0.001685628	0.112788057	-157.00357	206.4914667	-4.113496527	-4.075525727	284.9932517	127.9896817	10	69.46533065	0.40824829	0.40824829	206.4914667
10447341	NM_145491	Rhoq	ras homolog gene family, member Q	104215	affymetrix	0.00168757	0.112788057	143.013585	1158.318583	4.11282156	-4.075608531	1086.81179	1229.825375	10	63.24780704	0.40824829	0.40824829	1158.318583
10438262	NM_153150	Slc25a1	solute carrier family 25 (mitochondrial carrier, citrate transporter), member 1	13358	affymetrix	0.001692207	0.112870867	111.5679717	1900.910013	4.111213329	-4.0758059	1845.126027	1956.693998	10	49.24779071	0.40824829	0.40824829	1900.910013
10343982	ENSMUST00000156563	Arfgef1	ADP-ribosylation factor guanine nucleotide-exchange factor 1(brefeldin A-inhibited) [Source:MGI Symbol;Acc:MGI:2442988]	211673	ensembl	0.001695158	0.112870867	-92.69184667	314.9533167	-4.110192332	-4.075931254	361.29924	268.6073933	10	40.81835324	0.40824829	0.40824829	314.9533167
10534190	NM_033572	Wbscr16	Williams-Beuren syndrome chromosome region 16 homolog (human)	94254	affymetrix	0.001707276	0.11346527	-34.57052	428.7691267	-4.106018668	-4.076444113	446.0543867	411.4838667	10	14.41575646	0.40824829	0.40824829	428.7691267
10549375	NM_013765	Rps26	ribosomal protein S26	27370	affymetrix	0.001717033	0.113585047	251.2649017	4047.208749	4.102680883	-4.076854758	3921.576298	4172.8412	10	111.6640305	0.40824829	0.40824829	4047.208749
10403957	NM_175657	Hist1h4m	histone cluster 1, H4m	319161	affymetrix	0.001719923	0.113585047	-2291.206895	3330.953203	-4.10169576	-4.076976041	4476.55665	2185.349755	10	1019.618487	0.40824829	0.40824829	3330.953203
10408092	NM_175657	Hist1h4m	histone cluster 1, H4m	319161	affymetrix	0.001719923	0.113585047	-2291.206895	3330.953203	-4.10169576	-4.076976041	4476.55665	2185.349755	10	1019.618487	0.40824829	0.40824829	3330.953203
10442752	NM_026676	0610007P22Rik	RIKEN cDNA 0610007P22 gene	68327	affymetrix	0.001724293	0.113585047	-33.50594167	400.2044625	-4.100209614	-4.077159081	416.9574333	383.4514917	10	13.932719	0.40824829	0.40824829	400.2044625
10413695	NM_001081251	Pbrm1	polybromo 1	66923	affymetrix	0.001729245	0.113585047	-162.6955517	2095.538898	-4.098530592	-4.077365983	2176.886673	2014.191122	10	72.26260316	0.40824829	0.40824829	2095.538898
10548815	ENSMUST00000058713	E330021D16Rik	ubiquitin-conjugating enzyme E2Q (putative) 2 pseudogene	243676	affymetrix	0.001733566	0.113585047	67.13124167	562.7568858	4.097069159	-4.077546163	529.191265	596.3225067	10	29.43031896	0.40824829	0.40824829	562.7568858
10338833	ENSMUST00000107351	Snapin	SNAP-associated protein [Source:MGI Symbol;Acc:MGI:1333745]	20615	ensembl	0.001733878	0.113585047	-75.74364667	345.15402	-4.096963821	-4.077559153	383.0258433	307.2821967	10	33.32331969	0.40824829	0.40824829	345.15402
10345777	NM_133193	Il1rl2	interleukin 1 receptor-like 2	107527	affymetrix	0.001734635	0.113585047	25.445645	94.48647917	4.096708394	-4.077590654	81.76365667	107.2093017	10	10.00842117	0.40824829	0.40824829	94.48647917
10542740	NM_010656	Sspn	sarcospan	16651	affymetrix	0.00174006	0.113730821	-38.00886	342.619715	-4.094880458	-4.077816166	361.624145	323.615285	10	16.08376033	0.40824829	0.40824829	342.619715
10568954	NM_001011814	Olfr524	olfactory receptor 524	258055	affymetrix	0.001754277	0.114344576	54.45448833	484.3839658	4.090117843	-4.078404355	457.1567217	511.61121	10	23.71098293	0.40824829	0.40824829	484.3839658
10434007	NM_175178	Aifm3	apoptosis-inducing factor, mitochondrion-associated 3	72168	affymetrix	0.001755882	0.114344576	-102.6193217	655.6161825	-4.089582784	-4.078470492	706.9258433	604.3065217	10	45.49211142	0.40824829	0.40824829	655.6161825
10344060	ENSMUST00000112622	Huwe1	HECT, UBA and WWE domain containing 1 [Source:MGI Symbol;Acc:MGI:1926884]	59026	ensembl	0.001760063	0.114407318	-71.08620333	206.5876733	-4.088191131	-4.078642563	242.130775	171.0445717	10	31.28910925	0.40824829	0.40824829	206.5876733
10518909	NM_001033489	Rnf207	ring finger protein 207	433809	affymetrix	0.001767315	0.114413313	-54.46941	395.8521083	-4.085785403	-4.078940202	423.0868133	368.6174033	10	23.74422549	0.40824829	0.40824829	395.8521083
10411169	ENSMUST00000059598	Gm9776	predicted gene 9776	328309	affymetrix	0.001769198	0.114413313	-89.75112833	365.8764108	-4.085162658	-4.079017287	410.751975	321.0008467	10	39.74734863	0.40824829	0.40824829	365.8764108
10608677	ENSMUST00000071842	Gm5828	predicted gene 5828 [Source:MGI Symbol;Acc:MGI:3644176]	---	ensembl	0.001771956	0.114413313	93.86362333	1374.625048	4.084251515	-4.079130097	1327.693237	1421.55686	10	41.61002784	0.40824829	0.40824829	1374.625048
10411235	NM_027711	Iqgap2	IQ motif containing GTPase activating protein 2	544963	affymetrix	0.001773027	0.114413313	514.8850033	2072.253633	4.083898089	-4.079173864	1814.811132	2329.696135	10	230.0709296	0.40824829	0.40824829	2072.253633
10521205	NM_001145859	Sh3bp2	SH3-domain binding protein 2	24055	affymetrix	0.001780127	0.114663426	26.953755	226.9351008	4.081560405	-4.079463483	213.4582233	240.4119783	10	10.81338543	0.40824829	0.40824829	226.9351008
10519747	NM_011348	Sema3e	sema domain, immunoglobulin domain (Ig), short basic domain, secreted, (semaphorin) 3E	20349	affymetrix	0.001791598	0.115193624	153.7396817	1055.184389	4.077804412	-4.079929275	978.3145483	1132.05423	10	68.6115954	0.40824829	0.40824829	1055.184389
10512830	NM_001024136	Anks6	ankyrin repeat and sterile alpha motif domain containing 6	75691	affymetrix	0.001809581	0.116016414	-30.60923167	277.1532808	-4.071966228	-4.080654406	292.4578967	261.848665	10	12.64506606	0.40824829	0.40824829	277.1532808
10344376	ENSMUST00000082967	Snora21	small nucleolar RNA, H/ACA box 21 [Source:MGI Symbol;Acc:MGI:3819493]	---	ensembl	0.001813146	0.116016414	148.8416617	114.6581858	4.070816147	-4.080797413	40.237355	189.0790167	10	66.52703462	0.40824829	0.40824829	114.6581858
10346533	NM_022988	Nif3l1	Ngg1 interacting factor 3-like 1 (S. pombe)	65102	affymetrix	0.001815447	0.116016414	75.46339333	1048.099335	4.070074953	-4.080889605	1010.367638	1085.831032	10	33.42180811	0.40824829	0.40824829	1048.099335
10384123	NM_026538	Ddx56	DEAD (Asp-Glu-Ala-Asp) box polypeptide 56	52513	affymetrix	0.001819578	0.116016414	109.1526533	936.7613433	4.068746982	-4.081054836	882.1850167	991.33767	10	48.67788622	0.40824829	0.40824829	936.7613433
10461071	NM_175381	2700081O15Rik	RIKEN cDNA 2700081O15 gene	108899	affymetrix	0.00182071	0.116016414	-92.50236	839.715285	-4.06838358	-4.081100065	885.966465	793.464105	10	41.15920607	0.40824829	0.40824829	839.715285
10392825	NM_001101657	Gm11711	predicted gene 11711	100043125	affymetrix	0.001827463	0.116238418	34.13890833	350.1649758	4.066220557	-4.08136938	333.0955217	367.23443	10	14.36955034	0.40824829	0.40824829	350.1649758
10528702	NM_145401	Prkag2	protein kinase, AMP-activated, gamma 2 non-catalytic subunit	108099	affymetrix	0.001831574	0.116291874	214.37039	2076.963575	4.064907859	-4.081532914	1969.77838	2184.14877	10	96.11495325	0.40824829	0.40824829	2076.963575
10343498	ENSMUST00000022039	Golm1	golgi membrane protein 1 [Source:MGI Symbol;Acc:MGI:1917329]	105348	ensembl	0.001836001	0.116365182	-38.80261333	123.3765717	-4.063497612	-4.081708677	142.7778783	103.975265	10	16.59641737	0.40824829	0.40824829	123.3765717
10354897	NM_172406	Trak2	trafficking protein, kinesin binding 2	70827	affymetrix	0.001843512	0.116633301	358.0786583	2832.288973	4.061113296	-4.082006023	2653.249643	3011.328302	10	160.8563151	0.40824829	0.40824829	2832.288973
10344518	ENSMUST00000138412	Atox1	ATX1 (antioxidant protein 1) homolog 1 (yeast) [Source:MGI Symbol;Acc:MGI:1333855]	11927	ensembl	0.001849647	0.11676412	-67.6963	313.7218267	-4.05917306	-4.082248156	347.5699767	279.8736767	10	29.97214756	0.40824829	0.40824829	313.7218267
10425240	NM_177461	Micall1	microtubule associated monoxygenase, calponin and LIM domain containing -like 1	27008	affymetrix	0.001856882	0.11676412	52.37858167	502.0010642	4.056893849	-4.082532786	475.8117733	528.190355	10	22.95707034	0.40824829	0.40824829	502.0010642
10500720	NM_001039371	Slc22a15	solute carrier family 22 (organic anion/cation transporter), member 15	242126	affymetrix	0.001856882	0.11676412	-34.37569167	380.0701142	-4.056893697	-4.082532805	397.25796	362.8822683	10	14.52065145	0.40824829	0.40824829	380.0701142
10342452	ENSMUST00000164991	Aup1	ancient ubiquitous protein 1 [Source:MGI Symbol;Acc:MGI:107789]	11993	ensembl	0.001858716	0.11676412	-20.14574667	17.89576333	-4.056317589	-4.082604782	27.96863667	7.82289	10	7.335632189	0.40824829	0.40824829	17.89576333
10338597	ENSMUST00000153068	Canx	calnexin [Source:MGI Symbol;Acc:MGI:88261]	12330	ensembl	0.001865334	0.116782564	-21.73736667	39.12133833	-4.054242764	-4.082864117	49.99002167	28.252655	10	8.210262417	0.40824829	0.40824829	39.12133833
10552500	NM_008940	Klk8	kallikrein related-peptidase 8	259277	affymetrix	0.00187024	0.116782564	141.1098367	600.259705	4.052709417	-4.083055883	529.7047867	670.8146233	10	63.33210721	0.40824829	0.40824829	600.259705
10574220	NM_009142	Cx3cl1	chemokine (C-X3-C motif) ligand 1	20312	affymetrix	0.001871303	0.116782564	489.7188767	3648.619312	4.052377836	-4.083097365	3403.759873	3893.47875	10	220.5225583	0.40824829	0.40824829	3648.619312
10373498	NM_013765	Rps26	ribosomal protein S26	27370	affymetrix	0.00187336	0.116782564	227.6193617	4484.106909	4.051736616	-4.083177595	4370.297228	4597.91659	10	102.4056818	0.40824829	0.40824829	4484.106909
10356278	NM_175397	Sp110	Sp110 nuclear body protein	109032	affymetrix	0.001876174	0.116782564	-46.428975	311.5268525	-4.050860805	-4.083287203	334.74134	288.312365	10	20.23165261	0.40824829	0.40824829	311.5268525
10376474	NM_026035	Mrpl55	mitochondrial ribosomal protein L55	67212	affymetrix	0.001882162	0.116782564	64.356605	699.6812925	4.049001236	-4.083520033	667.50299	731.859595	10	28.51952677	0.40824829	0.40824829	699.6812925
10343762	ENSMUST00000110333	Anapc1	anaphase promoting complex subunit 1 [Source:MGI Symbol;Acc:MGI:103097]	17222	ensembl	0.001883632	0.116782564	-152.426965	474.9619025	-4.048545701	-4.08357709	551.175385	398.74842	10	68.51680229	0.40824829	0.40824829	474.9619025
10437765	NM_146067	Cpped1	calcineurin-like phosphoesterase domain containing 1	223978	affymetrix	0.001885285	0.116782564	-70.33585333	925.76208	-4.04803386	-4.08364121	960.9300067	890.5941533	10	31.26528354	0.40824829	0.40824829	925.76208
10339867	ENSMUST00000133909	Copa	coatomer protein complex subunit alpha [Source:MGI Symbol;Acc:MGI:1334462]	12847	ensembl	0.001899019	0.1173454	-34.19023833	259.9866175	-4.043799234	-4.084172096	277.0817367	242.8914983	10	14.48482697	0.40824829	0.40824829	259.9866175
10518372	NM_001025365	Miip	migration and invasion inhibitory protein	28010	affymetrix	0.001903016	0.1173454	-105.3191217	307.5629592	-4.042573118	-4.084325946	360.22252	254.9033983	10	47.25529446	0.40824829	0.40824829	307.5629592
10514588	ENSMUST00000097964	I0C0044D17Rik	RIKEN cDNA I0C0044D17 gene	545660	affymetrix	0.001904272	0.1173454	16.30907	98.00918833	4.042188169	-4.084374261	89.85465333	106.1637233	10	5.085881743	0.40824829	0.40824829	98.00918833
10410148	NM_001081129	Cntnap3	contactin associated protein-like 3	238680	affymetrix	0.001916379	0.117882874	-68.074305	353.5370958	-4.038492182	-4.08483845	387.5742483	319.4999433	10	30.30395468	0.40824829	0.40824829	353.5370958
10571815	NM_153581	Gpm6a	glycoprotein m6a	234267	affymetrix	0.001919625	0.117882874	-523.6349467	11192.75245	-4.0375055	-4.084962463	11454.56992	10930.93497	10	236.6727714	0.40824829	0.40824829	11192.75245
10341689	ENSMUST00000116517	Cdv3	carnitine deficiency-associated gene expressed in ventricle 3 [Source:MGI Symbol;Acc:MGI:2448759]	321022	ensembl	0.001929285	0.118053147	-91.95615167	218.4669442	-4.034578954	-4.085330522	264.44502	172.4888683	10	41.26066354	0.40824829	0.40824829	218.4669442
10376956	NM_178870	Hs3st3a1	heparan sulfate (glucosamine) 3-O-sulfotransferase 3A1	15478	affymetrix	0.001930268	0.118053147	33.89175	96.01487	4.03428202	-4.085367886	79.068995	112.960745	10	14.37967805	0.40824829	0.40824829	96.01487
10462005	NM_031997	Tmem2	transmembrane protein 2	83921	affymetrix	0.001932358	0.118053147	-26.195075	366.0157925	-4.033651248	-4.085447268	379.11333	352.918255	10	10.58980896	0.40824829	0.40824829	366.0157925
10461093	NM_139269	Pla2g16	phospholipase A2, group XVI	225845	affymetrix	0.001938885	0.118071068	-53.94446167	423.0881042	-4.031685939	-4.085694704	450.060335	396.1158733	10	23.83528899	0.40824829	0.40824829	423.0881042
10404061	NM_175664	Hist1h2bb	histone cluster 1, H2bb	319178	affymetrix	0.001939293	0.118071068	103.45059	637.14978	4.031563265	-4.085710154	585.424485	688.875075	10	46.53455793	0.40824829	0.40824829	637.14978
10343688	ENSMUST00000164991	Aup1	ancient ubiquitous protein 1 [Source:MGI Symbol;Acc:MGI:107789]	11993	ensembl	0.001951937	0.118569537	-120.9229217	153.9313858	-4.027776097	-4.086187425	214.3928467	93.469925	10	54.54121002	0.40824829	0.40824829	153.9313858
10565401	NM_016770	Folh1	folate hydrolase	53320	affymetrix	0.001954708	0.118569537	53.245525	553.5459508	4.026949761	-4.086291639	526.9231883	580.1687133	10	23.54000545	0.40824829	0.40824829	553.5459508
10415132	NM_026066	Cmtm5	CKLF-like MARVEL transmembrane domain containing 5	67272	affymetrix	0.001964587	0.118569537	278.2174267	3973.03114	4.024012855	-4.086662254	3833.922427	4112.139853	10	126.0899752	0.40824829	0.40824829	3973.03114
10449935	NM_207245	Zfp870	zinc finger protein 870	240066	affymetrix	0.001969947	0.118569537	-40.17070167	333.9310175	-4.022425834	-4.086862669	354.0163683	313.8456667	10	17.43346526	0.40824829	0.40824829	333.9310175
10512063	ENSMUST00000083410	U1	U1 spliceosomal RNA [Source:RFAM;Acc:RF00003]	---	ensembl	0.001970324	0.118569537	38.65577333	356.0476383	4.022314144	-4.086876778	336.7197517	375.375525	10	16.71382495	0.40824829	0.40824829	356.0476383
10583952	NM_178113	Ncapd3	non-SMC condensin II complex, subunit D3	78658	affymetrix	0.001970511	0.118569537	-76.19526667	845.278055	-4.022258883	-4.086883758	883.3756883	807.1804217	10	34.16533558	0.40824829	0.40824829	845.278055
10339679	ENSMUST00000148795	Nmt1	N-myristoyltransferase 1 [Source:MGI Symbol;Acc:MGI:102579]	18107	ensembl	0.001970823	0.118569537	-132.83156	573.9549483	-4.022166672	-4.086895407	640.3707283	507.5391683	10	60.04569305	0.40824829	0.40824829	573.9549483
10397482	NM_172583	Tmem63c	transmembrane protein 63c	217733	affymetrix	0.00198384	0.118734434	-83.16629333	1609.300848	-4.018333105	-4.087379984	1650.883995	1567.717702	10	37.4010539	0.40824829	0.40824829	1609.300848
10383409	NM_008101	Gcgr	glucagon receptor	14527	affymetrix	0.001985524	0.118734434	-17.94216833	187.1821808	-4.01783879	-4.087442511	196.153265	178.2110967	10	6.170126999	0.40824829	0.40824829	187.1821808
10417269	ENSMUST00000122527	U6	U6 spliceosomal RNA [Source:RFAM;Acc:RF00026]	---	ensembl	0.001988496	0.118734434	-251.0377233	797.6111517	-4.016968098	-4.08755267	923.1300133	672.09229	10	113.948703	0.40824829	0.40824829	797.6111517
10409994	BC032201	Gm5665	predicted gene 5665	435366	affymetrix	0.001988883	0.118734434	-68.644725	459.5350942	-4.016854679	-4.087567022	493.8574567	425.2127317	10	30.73532854	0.40824829	0.40824829	459.5350942
10340523	ENSMUST00000133651	Hdac5	histone deacetylase 5 [Source:MGI Symbol;Acc:MGI:1333784]	15184	ensembl	0.001990261	0.118734434	-856.7550283	5073.734383	-4.01645144	-4.087618052	5502.111897	4645.356868	10	389.3285592	0.40824829	0.40824829	5073.734383
10490212	NM_022325	Ctsz	cathepsin Z	64138	affymetrix	0.001994611	0.118794596	143.8231583	1054.061233	4.015180508	-4.08777893	982.1496533	1125.972812	10	65.16591753	0.40824829	0.40824829	1054.061233
10376427	BC058081	2810021J22Rik	RIKEN cDNA 2810021J22 gene	69944	affymetrix	0.002006119	0.119105454	-42.07491167	309.2287542	-4.011831713	-4.088203145	330.26621	288.1912983	10	18.38760827	0.40824829	0.40824829	309.2287542
10341665	ENSMUST00000030296	Txndc12	thioredoxin domain containing 12 (endoplasmic reticulum) [Source:MGI Symbol;Acc:MGI:1913323]	66073	ensembl	0.00200653	0.119105454	-65.11580167	246.4964975	-4.011712453	-4.088218261	279.0543983	213.9385967	10	29.14504491	0.40824829	0.40824829	246.4964975
10377790	NM_153081	Slc16a11	solute carrier family 16 (monocarboxylic acid transporters), member 11	216867	affymetrix	0.002014397	0.11937314	-54.153815	334.0973875	-4.009435133	-4.088507016	361.174295	307.02048	10	24.07177754	0.40824829	0.40824829	334.0973875
10527475	NM_028298	Zfp655	zinc finger protein 655	72611	affymetrix	0.002024795	0.119789714	-37.90299667	647.3484983	-4.00643908	-4.088887223	666.2999967	628.397	10	16.42658563	0.40824829	0.40824829	647.3484983
10409508	NM_134059	Ddx41	DEAD (Asp-Glu-Ala-Asp) box polypeptide 41	72935	affymetrix	0.002040671	0.120404307	57.76686	858.1089583	4.001895643	-4.089464492	829.2255283	886.9923883	10	25.80446336	0.40824829	0.40824829	858.1089583
10344295	ENSMUST00000150148	Rnf220	ring finger protein 220 [Source:MGI Symbol;Acc:MGI:1913993]	66743	ensembl	0.002041956	0.120404307	-31.99504333	74.81999333	-4.001529432	-4.089511057	90.817515	58.82247167	10	13.58811094	0.40824829	0.40824829	74.81999333
10398459	NM_001135001	Ppp2r5c	protein phosphatase 2, regulatory subunit B (B56), gamma isoform	26931	affymetrix	0.002048201	0.120572563	523.377005	4058.335498	3.999753545	-4.089736948	3796.646995	4320.024	10	238.7900062	0.40824829	0.40824829	4058.335498
10582474	NM_145606	Chmp1a	chromatin modifying protein 1A	234852	affymetrix	0.002053258	0.120666371	-408.8127567	1824.544755	-3.998319328	-4.089919472	2028.951133	1620.138377	10	186.5575269	0.40824829	0.40824829	1824.544755
10415991	NM_199029	Zfp395	zinc finger protein 395	380912	affymetrix	0.002059761	0.120666371	-54.804825	557.0355075	-3.996480685	-4.090153587	584.43792	529.633095	10	24.45801566	0.40824829	0.40824829	557.0355075
10570639	BC064022	2610005L07Rik	cadherin 11 pseudogene	381598	affymetrix	0.002059975	0.120666371	-621.2159667	2652.907165	-3.996420211	-4.09016129	2963.515148	2342.299182	10	283.6858565	0.40824829	0.40824829	2652.907165
10516238	NM_001142727	1110065P20Rik	RIKEN cDNA 1110065P20 gene	68920	affymetrix	0.002083562	0.121847281	92.69745	1284.161637	3.989801991	-4.091005144	1237.812912	1330.510362	10	42.07327321	0.40824829	0.40824829	1284.161637
10472380	NM_001099298	Scn2a1	sodium channel, voltage-gated, type II, alpha 1	110876	affymetrix	0.002093449	0.122028011	-127.0740433	1621.601703	-3.987051193	-4.091356408	1685.138725	1558.064682	10	57.93216492	0.40824829	0.40824829	1621.601703
10395142	NM_013709	Sh3yl1	Sh3 domain YSC-like 1	24057	affymetrix	0.002096192	0.122028011	-34.70207833	244.5558475	-3.986290281	-4.091453628	261.9068867	227.2048083	10	14.97082862	0.40824829	0.40824829	244.5558475
10593318	ENSMUST00000082600	U6	U6 spliceosomal RNA [Source:RFAM;Acc:RF00026]	---	ensembl	0.002099713	0.122028011	27.17222667	148.4946633	3.985315107	-4.091578257	134.90855	162.0807767	10	11.2477889	0.40824829	0.40824829	148.4946633
10476297	NR_029755	Mir103-2	microRNA 103-2	723825	affymetrix	0.002100561	0.122028011	-17.90893167	108.7183525	-3.985080421	-4.091608256	117.6728183	99.76388667	10	6.238374895	0.40824829	0.40824829	108.7183525
10351504	ENSMUST00000083801	SNORD77	Small nucleolar RNA SNORD77 [Source:RFAM;Acc:RF00591]	---	ensembl	0.002103813	0.122028011	264.7442533	323.0070133	3.984181774	-4.091723148	190.6348867	455.37914	10	121.1744252	0.40824829	0.40824829	323.0070133
10400293	NM_029545	6530401N04Rik	RIKEN cDNA 6530401N04 gene	328092	affymetrix	0.002107268	0.122029335	170.8854917	809.8478742	3.983228541	-4.091845055	724.4051283	895.29062	10	78.12782159	0.40824829	0.40824829	809.8478742
10375903	NM_029976	Cdkn2aipnl	CDKN2A interacting protein N-terminal like	52626	affymetrix	0.00212168	0.122633842	-135.7400583	1499.409568	-3.979269399	-4.092351776	1567.279597	1431.539538	10	62.03724129	0.40824829	0.40824829	1499.409568
10599648	ENSMUST00000120713	Gm14585	predicted gene 14585 [Source:MGI Symbol;Acc:MGI:3709649]	---	ensembl	0.002124605	0.122633842	45.09804667	155.4317283	3.978469442	-4.092454239	132.882705	177.9807517	10	19.99376568	0.40824829	0.40824829	155.4317283
10404913	NM_026056	Cap2	CAP, adenylate cyclase-associated protein, 2 (yeast)	67252	affymetrix	0.00213416	0.122985706	376.3518483	5763.260853	3.975863782	-4.092788165	5575.084928	5951.436777	10	172.7025911	0.40824829	0.40824829	5763.260853
10469195	NR_030469	Mir669b	microRNA 669b	735255	affymetrix	0.002140919	0.123175567	-119.5983283	378.1844108	-3.974027905	-4.093023606	437.983575	318.3852467	10	54.67460485	0.40824829	0.40824829	378.1844108
10450050	NM_016844	Rps28	ribosomal protein S28	54127	affymetrix	0.002145014	0.12321184	125.0608533	2272.47003	3.97291833	-4.09316597	2209.939603	2335.000457	10	57.21110041	0.40824829	0.40824829	2272.47003
10396950	ENSMUST00000051437	Hspe1-ps2	heat shock protein 1 (chaperonin 10), pseudogene 2 [Source:MGI Symbol;Acc:MGI:1935162]	---	ensembl	0.00215171	0.123359704	90.698155	234.9911175	3.971109176	-4.093398201	189.64204	280.340195	10	41.34807537	0.40824829	0.40824829	234.9911175
10483023	ENSMUST00000028347	Rbms1	RNA binding motif, single stranded interacting protein 1	56878	affymetrix	0.002156874	0.123359704	-64.627955	600.8935508	-3.969717671	-4.093576912	633.2075283	568.5795733	10	29.23562313	0.40824829	0.40824829	600.8935508
10354168	NM_018775	Tbc1d8	TBC1 domain family, member 8	54610	affymetrix	0.002159265	0.123359704	-83.04710667	463.0483833	-3.969074673	-4.093659519	504.5719367	421.52483	10	37.81922483	0.40824829	0.40824829	463.0483833
10341587	ENSMUST00000171371	Zranb1	zinc finger, RAN-binding domain containing 1 [Source:MGI Symbol;Acc:MGI:106441]	360216	ensembl	0.002171956	0.123359704	-50.03922333	153.513945	-3.965673857	-4.094096707	178.5335567	128.4943333	10	22.40785009	0.40824829	0.40824829	153.513945
10607317	NM_001164578	Tsr2	TSR2, 20S rRNA accumulation, homolog (S. cerevisiae)	69499	affymetrix	0.002173172	0.123359704	-233.417925	2790.213478	-3.965349212	-4.094138466	2906.92244	2673.504515	10	107.3151932	0.40824829	0.40824829	2790.213478
10417446	NM_175393	4930555G01Rik	RIKEN cDNA 4930555G01 gene	108978	affymetrix	0.002175815	0.123359704	-183.2442333	500.5721583	-3.964643977	-4.094229195	592.194275	408.9500417	10	84.19795746	0.40824829	0.40824829	500.5721583
10417452	NM_175393	4930555G01Rik	RIKEN cDNA 4930555G01 gene	108978	affymetrix	0.002175815	0.123359704	-183.2442333	500.5721583	-3.964643977	-4.094229195	592.194275	408.9500417	10	84.19795746	0.40824829	0.40824829	500.5721583
10438822	NM_175650	Atp13a5	ATPase type 13A5	268878	affymetrix	0.002182686	0.123359704	117.1626017	636.3176775	3.962814597	-4.094464642	577.7363767	694.8989783	10	53.70345331	0.40824829	0.40824829	636.3176775
10460693	NM_026169	Frmd8	FERM domain containing 8	67457	affymetrix	0.002184666	0.123359704	27.8556	184.5675767	3.96228874	-4.094532346	170.6397767	198.4953767	10	11.6747055	0.40824829	0.40824829	184.5675767
10415742	NM_027436	Mipep	mitochondrial intermediate peptidase	70478	affymetrix	0.002186255	0.123359704	119.7717517	1062.420674	3.961866832	-4.094586676	1002.534798	1122.30655	10	54.92429676	0.40824829	0.40824829	1062.420674
10392834	NM_001101657	Gm11711	predicted gene 11711	100043125	affymetrix	0.002187185	0.123359704	41.140545	362.7350542	3.961620189	-4.094618439	342.1647817	383.3053267	10	18.19192376	0.40824829	0.40824829	362.7350542
10545780	NM_177077	Exoc6b	exocyst complex component 6B	75914	affymetrix	0.002192311	0.123359704	332.019835	3425.718484	3.960262264	-4.094793363	3259.708567	3591.728402	10	152.9394786	0.40824829	0.40824829	3425.718484
10572445	NM_153074	Lrrc25	leucine rich repeat containing 25	211228	affymetrix	0.002192691	0.123359704	15.14755667	69.75566667	3.960161691	-4.094806321	62.18188833	77.329445	10	4.513751611	0.40824829	0.40824829	69.75566667
10510167	NM_001037926	Gm13051	predicted gene 13051	626316	affymetrix	0.002198402	0.123441755	166.844685	1046.186729	3.958653085	-4.09500075	962.7643867	1129.609072	10	76.74749677	0.40824829	0.40824829	1046.186729
10515295	NM_001042743	Mast2	microtubule associated serine/threonine kinase 2	17776	affymetrix	0.002201093	0.123441755	162.6919317	1931.732729	3.957943507	-4.095092232	1850.386763	2013.078695	10	74.84142012	0.40824829	0.40824829	1931.732729
10339103	ENSMUST00000123642	Ube2r2	ubiquitin-conjugating enzyme E2R 2 [Source:MGI Symbol;Acc:MGI:1914865]	67615	ensembl	0.002208456	0.123659625	-361.0095917	1537.170421	-3.9560069	-4.095342014	1717.675217	1356.665625	10	166.4877573	0.40824829	0.40824829	1537.170421
10498500	NM_019918	Vmn2r1	vomeronasal 2, receptor 1	56544	affymetrix	0.00221483	0.123671298	-20.67857167	118.4932408	-3.954335814	-4.095557673	128.8325267	108.153955	10	7.920865954	0.40824829	0.40824829	118.4932408
10577598	NM_001191004	Lsm6	LSM6 homolog, U6 small nuclear RNA associated (S. cerevisiae)	78651	affymetrix	0.002215621	0.123671298	-64.22773167	503.7209408	-3.954128747	-4.095584404	535.8348067	471.607075	10	29.1669107	0.40824829	0.40824829	503.7209408
10419296	NM_172598	Wdhd1	WD repeat and HMG-box DNA binding protein 1	218973	affymetrix	0.00222389	0.123792262	-45.84908667	328.5100783	-3.951968978	-4.095863316	351.4346217	305.585535	10	20.4959339	0.40824829	0.40824829	328.5100783
10396030	NM_178912	Fancm	Fanconi anemia, complementation group M	104806	affymetrix	0.002228892	0.123792262	-35.072145	269.9381708	-3.95066661	-4.096031596	287.4742433	252.4020983	10	15.30398625	0.40824829	0.40824829	269.9381708
10564667	NM_008746	Ntrk3	neurotrophic tyrosine kinase, receptor, type 3	18213	affymetrix	0.002228955	0.123792262	201.2258617	2425.316366	3.950650165	-4.096033722	2324.703435	2525.929297	10	92.82053345	0.40824829	0.40824829	2425.316366
10383423	NM_001038230	Anapc11	anaphase promoting complex subunit 11	66156	affymetrix	0.002231714	0.123792262	-61.73433833	660.5341542	-3.949932983	-4.096126419	691.4013233	629.666985	10	28.02687937	0.40824829	0.40824829	660.5341542
10341368	ENSMUST00000148795	Nmt1	N-myristoyltransferase 1 [Source:MGI Symbol;Acc:MGI:102579]	18107	ensembl	0.002253211	0.124641723	-30.631205	136.3916042	-3.944377409	-4.096845208	151.7072067	121.0760017	10	13.13631749	0.40824829	0.40824829	136.3916042
10591967	NM_023277	Jam3	junction adhesion molecule 3	83964	affymetrix	0.002254039	0.124641723	25.84607333	356.2225767	3.944164324	-4.096872802	343.29954	369.1456133	10	10.70992977	0.40824829	0.40824829	356.2225767
10443869	NM_024442	Cyp4f16	cytochrome P450, family 4, subfamily f, polypeptide 16	70101	affymetrix	0.002260215	0.124669861	29.91732167	213.4348642	3.942579004	-4.09707816	198.4762033	228.393525	10	12.78596795	0.40824829	0.40824829	213.4348642
10431463	NM_027081	Fam116b	family with sequence similarity 116, member B	69440	affymetrix	0.002264384	0.124669861	-194.6944233	1176.323303	-3.941511382	-4.097216514	1273.670515	1078.976092	10	90.0065897	0.40824829	0.40824829	1176.323303
10339731	ENSMUST00000026254	Gbf1	golgi-specific brefeldin A-resistance factor 1 [Source:MGI Symbol;Acc:MGI:1861607]	107338	ensembl	0.002265067	0.124669861	-813.3945517	5076.970634	-3.941336652	-4.097239162	5483.66791	4670.273358	10	376.6665637	0.40824829	0.40824829	5076.970634
10342398	ENSMUST00000022696	Xpo7	exportin 7 [Source:MGI Symbol;Acc:MGI:1929705]	65246	ensembl	0.002268651	0.124674145	-95.25989333	400.0165283	-3.940420676	-4.097357908	447.646475	352.3865817	10	43.80493117	0.40824829	0.40824829	400.0165283
10553071	NM_001033356	Ntn5	netrin 5	243967	affymetrix	0.002283714	0.125105734	-55.20984333	286.9935983	-3.936587597	-4.097855198	314.59852	259.3886767	10	25.03967777	0.40824829	0.40824829	286.9935983
10472378	NM_001099298	Scn2a1	sodium channel, voltage-gated, type II, alpha 1	110876	affymetrix	0.002288861	0.125105734	-194.82368	2476.627328	-3.935284064	-4.098024452	2574.039168	2379.215488	10	90.20957612	0.40824829	0.40824829	2476.627328
10530615	NM_026950	Ociad2	OCIA domain containing 2	433904	affymetrix	0.002293151	0.125105734	193.7033167	1511.223485	3.9341996	-4.098165314	1414.371827	1608.075143	10	89.71380821	0.40824829	0.40824829	1511.223485
10441494	NM_001103181	Tulp4	tubby like protein 4	68842	affymetrix	0.002293287	0.125105734	-158.3448267	1356.682023	-3.934165193	-4.098169784	1435.854437	1277.50961	10	73.27394325	0.40824829	0.40824829	1356.682023
10444079	NM_009059	Rgl2	ral guanine nucleotide dissociation stimulator-like 2	19732	affymetrix	0.002294098	0.125105734	54.80070667	665.76141	3.93396058	-4.098196367	638.3610567	693.1617633	10	24.86304335	0.40824829	0.40824829	665.76141
10430974	NM_025445	Arfgap3	ADP-ribosylation factor GTPase activating protein 3	66251	affymetrix	0.002301678	0.125326919	-25.189215	433.0910875	-3.932050413	-4.098444616	445.685695	420.49648	10	10.40967491	0.40824829	0.40824829	433.0910875
10582376	NM_001037298	Fam38a	family with sequence similarity 38, member A	234839	affymetrix	0.002308563	0.125509559	57.53199833	461.1962708	3.93032141	-4.098669451	432.4302717	489.96227	10	26.18291925	0.40824829	0.40824829	461.1962708
10520096	NM_026448	Klhl7	kelch-like 7 (Drosophila)	52323	affymetrix	0.002312346	0.125523304	-186.7549167	1358.33326	-3.929373527	-4.098792763	1451.710718	1264.955802	10	86.59071896	0.40824829	0.40824829	1358.33326
10515368	NM_026654	Toe1	target of EGR1, member 1 (nuclear)	68276	affymetrix	0.002319611	0.125725747	-34.75682	376.3150317	-3.927557661	-4.099029097	393.6934417	358.9366217	10	15.24975924	0.40824829	0.40824829	376.3150317
10539700	NM_016844	Rps28	ribosomal protein S28	54127	affymetrix	0.002335311	0.126365512	132.6294167	2102.890475	3.923653632	-4.099537662	2036.575767	2169.205183	10	61.47061458	0.40824829	0.40824829	2102.890475
10589420	NM_007658	Cdc25a	cell division cycle 25 homolog A (S. pombe)	12530	affymetrix	0.002338523	0.126365512	-49.63310333	395.285625	-3.922858532	-4.099641314	420.1021767	370.4690733	10	22.47199484	0.40824829	0.40824829	395.285625
10547274	NM_028335	Zfp248	zinc finger protein 248	72720	affymetrix	0.002355763	0.127103952	-39.42564667	474.491065	-3.918608864	-4.100195756	494.2038883	454.7782417	10	17.57551028	0.40824829	0.40824829	474.491065
10532281	NM_001104625	Vmn2r14	vomeronasal 2, receptor 14	231591	affymetrix	0.00237217	0.127795255	-20.240085	167.7840125	-3.914594485	-4.100720185	177.904055	157.66397	10	7.790914967	0.40824829	0.40824829	167.7840125
10383485	NM_145370	Gps1	G protein pathway suppressor 1	209318	affymetrix	0.002375825	0.127798533	101.9813983	1391.662646	3.913704083	-4.100836595	1340.671947	1442.653345	10	47.26451095	0.40824829	0.40824829	1391.662646
10498146	NM_172501	Nhlrc3	NHL repeat containing 3	212114	affymetrix	0.002390115	0.128215168	-31.17063833	306.4659592	-3.910236441	-4.101290261	322.0512783	290.88064	10	13.54074148	0.40824829	0.40824829	306.4659592
10391732	NM_001159492	Gpatch8	G patch domain containing 8	237943	affymetrix	0.002402885	0.128215168	-85.10430833	714.3767892	-3.907156115	-4.101693672	756.9289433	671.824635	10	39.40039966	0.40824829	0.40824829	714.3767892
10399722	ENSMUST00000063754	Gm9866	predicted gene 9866	636791	affymetrix	0.002403226	0.128215168	-99.99230833	869.8431375	-3.907073995	-4.101704432	919.8392917	819.8469833	10	46.41047589	0.40824829	0.40824829	869.8431375
10369993	NM_133994	Gstt3	glutathione S-transferase, theta 3	103140	affymetrix	0.002403584	0.128215168	40.46629167	279.2463758	3.906987982	-4.101715702	259.01323	299.4795217	10	18.1398727	0.40824829	0.40824829	279.2463758
10446282	NM_010130	Emr1	EGF-like module containing, mucin-like, hormone receptor-like sequence 1	13733	affymetrix	0.002404327	0.128215168	-37.49841	224.0110083	-3.906809188	-4.101739131	242.7602133	205.2618033	10	16.69061788	0.40824829	0.40824829	224.0110083
10586130	NM_025857	Aagab	alpha- and gamma-adaptin binding protein	66939	affymetrix	0.002405206	0.128215168	-49.06579833	649.6227975	-3.906597847	-4.101766827	674.1556967	625.0898983	10	22.29833611	0.40824829	0.40824829	649.6227975
10578521	NM_207213	Snx25	sorting nexin 25	102141	affymetrix	0.002415273	0.128475946	63.48974833	917.5555092	3.904183847	-4.102083302	885.810635	949.3003833	10	29.20173847	0.40824829	0.40824829	917.5555092
10431170	NM_001033273	5031439G07Rik	RIKEN cDNA 5031439G07 gene	223739	affymetrix	0.002423502	0.128475946	124.08965	1796.875983	3.902218061	-4.102341194	1734.831158	1858.920808	10	57.80034545	0.40824829	0.40824829	1796.875983
10338174	ENSMUST00000137322	Dlg1	discs, large homolog 1 (Drosophila) [Source:MGI Symbol;Acc:MGI:107231]	13383	ensembl	0.002424815	0.128475946	-67.36485333	282.7683367	-3.901905278	-4.102382243	316.4507633	249.08591	10	31.06027437	0.40824829	0.40824829	282.7683367
10439547	NM_153528	Gramd1c	GRAM domain containing 1C	207798	affymetrix	0.002425527	0.128475946	-19.098805	181.9807108	-3.90173548	-4.102404529	191.5301133	172.4313083	10	7.17358076	0.40824829	0.40824829	181.9807108
10509790	NM_175438	Aldh4a1	aldehyde dehydrogenase 4 family, member A1	212647	affymetrix	0.002428814	0.128475946	43.38944833	258.7627625	3.90095302	-4.10250724	237.0680383	280.4574867	10	19.59161629	0.40824829	0.40824829	258.7627625
10505120	NM_172868	Palm2	paralemmin 2	242481	affymetrix	0.002431778	0.128475946	-119.3504833	1105.523705	-3.900248184	-4.102599784	1165.198947	1045.848463	10	55.60206846	0.40824829	0.40824829	1105.523705
10571162	NM_007918	Eif4ebp1	eukaryotic translation initiation factor 4E binding protein 1	13685	affymetrix	0.002451498	0.129266887	-65.59429667	379.5730633	-3.895582399	-4.103212909	412.3702117	346.775915	10	30.27014329	0.40824829	0.40824829	379.5730633
10372600	NM_007636	Cct2	chaperonin containing Tcp1, subunit 2 (beta)	12461	affymetrix	0.002455964	0.129266887	85.59266167	3199.231084	3.894531063	-4.103351188	3156.434753	3242.027415	10	39.76139997	0.40824829	0.40824829	3199.231084
10419532	NM_133676	Osgep	O-sialoglycoprotein endopeptidase	66246	affymetrix	0.002457656	0.129266887	-40.75180167	551.5583108	-3.894133212	-4.103403528	571.9342117	531.18241	10	18.34430662	0.40824829	0.40824829	551.5583108
10342900	ENSMUST00000043898	Psenen	presenilin enhancer 2 homolog (C. elegans) [Source:MGI Symbol;Acc:MGI:1913590]	66340	ensembl	0.002468003	0.129563495	-30.88677	104.4553367	-3.891706772	-4.103722885	119.8987217	89.01195167	10	13.47209195	0.40824829	0.40824829	104.4553367
10430319	NM_009437	Tst	thiosulfate sulfurtransferase, mitochondrial	22117	affymetrix	0.002474001	0.129563495	-57.75758667	715.6034067	-3.89030502	-4.103907488	744.4822	686.7246133	10	26.57128959	0.40824829	0.40824829	715.6034067
10563344	NM_020013	Fgf21	fibroblast growth factor 21	56636	affymetrix	0.002474227	0.129563495	-31.19769833	382.9971142	-3.890252381	-4.103914422	398.5959633	367.398265	10	13.63466388	0.40824829	0.40824829	382.9971142
10436446	NM_001177874	Gps1	G protein pathway suppressor 1	209318	affymetrix	0.002489482	0.130170595	106.40986	1426.912668	3.886703583	-4.104382151	1373.707738	1480.117598	10	49.68921056	0.40824829	0.40824829	1426.912668
10338498	ENSMUST00000163144	Rab14	RAB14, member RAS oncogene family [Source:MGI Symbol;Acc:MGI:1915615]	68365	ensembl	0.00250303	0.130246575	542.5588483	2293.972056	3.883570431	-4.104795532	2022.692632	2565.25148	10	254.9550783	0.40824829	0.40824829	2293.972056
10465132	NM_001164481	Sipa1	signal-induced proliferation associated gene 1	20469	affymetrix	0.002503253	0.130246575	60.53252	552.488225	3.883519083	-4.10480231	522.221965	582.754485	10	27.94849773	0.40824829	0.40824829	552.488225
10343248	ENSMUST00000050774	Gm9816	predicted pseudogene 9816 [Source:MGI Symbol;Acc:MGI:3704465]	---	ensembl	0.002504379	0.130246575	285.3853733	2264.18932	3.883259526	-4.104836574	2121.496633	2406.882007	10	134.0403075	0.40824829	0.40824829	2264.18932
10523746	NM_001166581	BC005561	cDNA sequence BC005561	100042165	affymetrix	0.002506598	0.130246575	-181.1912933	805.389295	-3.882748387	-4.104904058	895.9849417	714.7936483	10	85.01392113	0.40824829	0.40824829	805.389295
10417326	NR_033388	Gm3002	alpha-takusan pseudogene	100040852	affymetrix	0.00250925	0.130246575	-165.7841667	516.0996617	-3.88213798	-4.104984662	598.991745	433.2075783	10	77.76756518	0.40824829	0.40824829	516.0996617
10380815	NM_011971	Psmb3	proteasome (prosome, macropain) subunit, beta type 3	26446	affymetrix	0.002524241	0.130405934	-336.445755	4882.725881	-3.878700558	-4.105438859	5050.948758	4714.503003	10	158.2434215	0.40824829	0.40824829	4882.725881
10601264	NM_009429	Tpt1	tumor protein, translationally-controlled 1	22070	affymetrix	0.002532517	0.130405934	438.6147483	6590.883399	3.876811986	-4.10568861	6371.576025	6810.190773	10	206.4461295	0.40824829	0.40824829	6590.883399
10422781	NM_030168	Rictor	RPTOR independent companion of MTOR, complex 2	78757	affymetrix	0.002533066	0.130405934	-67.82019333	1279.410593	-3.87668701	-4.105705143	1313.32069	1245.500497	10	31.48571129	0.40824829	0.40824829	1279.410593
10595382	NM_027448	Lca5	Leber congenital amaurosis 5 (human)	75782	affymetrix	0.002535404	0.130405934	-29.86356167	321.0937275	-3.876154774	-4.105775557	336.0255083	306.1619467	10	13.01537826	0.40824829	0.40824829	321.0937275
10340321	ENSMUST00000094700	Fryl	furry homolog-like (Drosophila) [Source:MGI Symbol;Acc:MGI:1919563]	72313	ensembl	0.002536367	0.130405934	-103.7529767	354.1519383	-3.875935687	-4.105804546	406.0284267	302.27545	10	48.57029098	0.40824829	0.40824829	354.1519383
10339779	ENSMUST00000164757	Itch	itchy, E3 ubiquitin protein ligase [Source:MGI Symbol;Acc:MGI:1202301]	16396	ensembl	0.002539748	0.130405934	192.6825417	1438.898156	3.875167166	-4.105906248	1342.556885	1535.239427	10	90.60360107	0.40824829	0.40824829	1438.898156
10341586	ENSMUST00000171371	Zranb1	zinc finger, RAN-binding domain containing 1 [Source:MGI Symbol;Acc:MGI:106441]	360216	ensembl	0.002547003	0.130405934	-43.66797	128.6793317	-3.873521687	-4.106124085	150.5133167	106.8453467	10	19.87648791	0.40824829	0.40824829	128.6793317
10417887	NM_029104	Zmynd17	zinc finger, MYND domain containing 17	74843	affymetrix	0.002549279	0.130405934	-36.62500667	188.1538983	-3.873006516	-4.106192309	206.4664017	169.841395	10	16.41883228	0.40824829	0.40824829	188.1538983
10385365	NM_028185	Lsm11	U7 snRNP-specific Sm-like protein LSM11	72290	affymetrix	0.002549759	0.130405934	56.09615167	525.9677325	3.872897736	-4.106206716	497.9196567	554.0158083	10	25.89654812	0.40824829	0.40824829	525.9677325
10459229	NM_172832	Pcyox1l	prenylcysteine oxidase 1 like	240334	affymetrix	0.002551025	0.130405934	68.75362667	853.9409983	3.872611538	-4.106244623	819.564185	888.3178117	10	31.96591492	0.40824829	0.40824829	853.9409983
10363599	NM_027425	Rufy2	RUN and FYVE domain-containing 2	70432	affymetrix	0.002553491	0.130405934	-97.37709167	1599.896824	-3.872054265	-4.106318444	1648.58537	1551.208278	10	45.59471717	0.40824829	0.40824829	1599.896824
10440037	NM_023175	Nit2	nitrilase family, member 2	52633	affymetrix	0.002556332	0.130405934	66.53319	486.765965	3.871412877	-4.106403424	453.49937	520.03256	10	30.91425331	0.40824829	0.40824829	486.765965
10341545	ENSMUST00000147581	Txndc12	thioredoxin domain containing 12 (endoplasmic reticulum) [Source:MGI Symbol;Acc:MGI:1913323]	66073	ensembl	0.002562965	0.130557014	-34.021535	112.3252825	-3.86991825	-4.106601518	129.33605	95.314515	10	15.1371965	0.40824829	0.40824829	112.3252825
10371830	NM_025914	Actr6	ARP6 actin-related protein 6 homolog (yeast)	67019	affymetrix	0.002571127	0.130646393	136.7641417	871.5016525	3.868084821	-4.106844644	803.1195817	939.8837233	10	64.31833475	0.40824829	0.40824829	871.5016525
10544891	NM_172729	Nod1	nucleotide-binding oligomerization domain containing 1	107607	affymetrix	0.002573158	0.130646393	26.681465	253.9147275	3.867629428	-4.106905053	240.573995	267.25546	10	11.410309	0.40824829	0.40824829	253.9147275
10350473	NM_020025	B3galt2	UDP-Gal:betaGlcNAc beta 1,3-galactosyltransferase, polypeptide 2	26878	affymetrix	0.002575743	0.130646393	-168.80599	1744.392972	-3.867050477	-4.106981866	1828.795967	1659.989977	10	79.50202581	0.40824829	0.40824829	1744.392972
10492953	ENSMUST00000082933	U6	U6 spliceosomal RNA [Source:RFAM;Acc:RF00026]	---	ensembl	0.002581021	0.130703157	148.6972283	743.5506475	3.865870319	-4.107138488	669.2020333	817.8992617	10	70.00755231	0.40824829	0.40824829	743.5506475
10441400	NM_001085355	Arid1b	AT rich interactive domain 1B (SWI-like)	239985	affymetrix	0.002587038	0.130703157	111.3933167	1871.123367	3.86452773	-4.107316736	1815.426708	1926.820025	10	52.3441802	0.40824829	0.40824829	1871.123367
10603151	NM_001177956	Gpm6b	glycoprotein m6b	14758	affymetrix	0.002588029	0.130703157	-278.739145	9436.048174	-3.864307009	-4.107346047	9575.417747	9296.678602	10	131.5568342	0.40824829	0.40824829	9436.048174
10576010	NM_198671	Gse1	genetic suppressor element 1	382034	affymetrix	0.002594745	0.130703157	93.456685	948.9158325	3.862812882	-4.107544517	902.18749	995.644175	10	43.83966363	0.40824829	0.40824829	948.9158325
10399087	NM_133762	Ncapg2	non-SMC condensin II complex, subunit G2	76044	affymetrix	0.002595242	0.130703157	-29.207505	104.7997792	-3.862702502	-4.107559182	119.4035317	90.19602667	10	12.73286903	0.40824829	0.40824829	104.7997792
10342669	ENSMUST00000172201	Gm17348	predicted gene, 17348 [Source:MGI Symbol;Acc:MGI:4936982]	---	ensembl	0.002613517	0.131437373	-96.03666333	436.2895067	-3.858658017	-4.108096907	484.3078383	388.271175	10	45.1167352	0.40824829	0.40824829	436.2895067
10476287	NM_153501	Pank2	pantothenate kinase 2	74450	affymetrix	0.002619686	0.131482149	-103.91641	1626.038317	-3.857299414	-4.10827769	1677.996522	1574.080112	10	48.88556814	0.40824829	0.40824829	1626.038317
10472034	NR_033304	Lypd6	LY6/PLAUR domain containing 6	320343	affymetrix	0.002621803	0.131482149	-173.2383817	1014.761214	-3.856833864	-4.108339656	1101.380405	928.1420233	10	81.81585774	0.40824829	0.40824829	1014.761214
10528880	NM_020295	Lmbr1	limb region 1	56873	affymetrix	0.00263079	0.131746983	-50.90102167	870.5778208	-3.854862317	-4.108602174	896.0283317	845.12731	10	23.50645132	0.40824829	0.40824829	870.5778208
10488449	ENSMUST00000076007	Gm10130	predicted gene 10130 [Source:MGI Symbol;Acc:MGI:3642547]	---	ensembl	0.002644454	0.132245009	-68.94531	185.9696667	-3.851877769	-4.108999885	220.4423217	151.4970117	10	32.23481522	0.40824829	0.40824829	185.9696667
10422912	NM_001162906	2410089E03Rik	RIKEN cDNA 2410089E03 gene	73692	affymetrix	0.002651722	0.13242223	-87.93466833	1015.365088	-3.850296744	-4.109210717	1059.332422	971.3977533	10	41.34607214	0.40824829	0.40824829	1015.365088
10444420	NM_001163379	Agpat1	1-acylglycerol-3-phosphate O-acyltransferase 1 (lysophosphatidic acid acyltransferase, alpha)	55979	affymetrix	0.002669771	0.13311543	117.2747683	2516.729559	3.846389889	-4.10973215	2458.092175	2575.366943	10	55.39820958	0.40824829	0.40824829	2516.729559
10582778	NM_001159907	Tarbp1	TAR (HIV-1) RNA binding protein 1	212728	affymetrix	0.002673091	0.13311543	-45.45973333	250.52756	-3.845674306	-4.109827725	273.2574267	227.7976933	10	20.90950191	0.40824829	0.40824829	250.52756
10595680	NM_194334	Tbc1d2b	TBC1 domain family, member 2B	67016	affymetrix	0.002678421	0.133194329	-40.38851167	532.4474058	-3.844527209	-4.109980978	552.6416617	512.25315	10	18.42133771	0.40824829	0.40824829	532.4474058
10341676	ENSMUST00000021314	Nmt1	N-myristoyltransferase 1 [Source:MGI Symbol;Acc:MGI:102579]	18107	ensembl	0.002684968	0.133201033	-29.2388	73.367915	-3.843121635	-4.110168839	87.987315	58.748515	10	12.82515947	0.40824829	0.40824829	73.367915
10472398	NM_001099298	Scn2a1	sodium channel, voltage-gated, type II, alpha 1	110876	affymetrix	0.002687346	0.133201033	-690.3165333	9773.48148	-3.842611971	-4.110236978	10118.63975	9428.323213	10	327.8741695	0.40824829	0.40824829	9773.48148
10474269	ENSMUST00000079069	Gm6306	predicted gene 6306	622282	affymetrix	0.002689795	0.133201033	-31.12595667	116.868895	-3.84208752	-4.110307105	132.4318733	101.3059167	10	13.79496051	0.40824829	0.40824829	116.868895
10390458	NM_009545	Pcgf2	polycomb group ring finger 2	22658	affymetrix	0.002700886	0.133529115	-64.11955	471.5252917	-3.83971856	-4.110624015	503.5850667	439.4655167	10	30.01230491	0.40824829	0.40824829	471.5252917
10347273	NM_009084	Rpl37a	ribosomal protein L37a	19981	affymetrix	0.002703931	0.133529115	200.6087883	2323.383823	3.839070101	-4.110710804	2223.079428	2423.688217	10	95.23320722	0.40824829	0.40824829	2323.383823
10417286	NR_033388	Gm3002	alpha-takusan pseudogene	100040852	affymetrix	0.002715883	0.13358016	-173.3947433	521.5356	-3.836531636	-4.111050719	608.2329717	434.8382283	10	82.32519175	0.40824829	0.40824829	521.5356
10432133	NM_001011779	Olfr286	olfactory receptor 286	629524	affymetrix	0.002716743	0.13358016	28.53758833	197.6112075	3.836349405	-4.111075131	183.3424133	211.8800017	10	12.48977719	0.40824829	0.40824829	197.6112075
10365535	AF285583	Tex18	testis expressed gene 18	83559	affymetrix	0.00271925	0.13358016	-18.00133833	60.5236975	-3.835818569	-4.111146251	69.52436667	51.52302833	10	6.708763862	0.40824829	0.40824829	60.5236975
10466624	NM_011921	Aldh1a7	aldehyde dehydrogenase family 1, subfamily A7	26358	affymetrix	0.002723929	0.13358016	-28.41959333	139.5133783	-3.834829229	-4.111278831	153.723175	125.3035817	10	12.43455127	0.40824829	0.40824829	139.5133783
10437364	NM_009624	Adcy9	adenylate cyclase 9	11515	affymetrix	0.002733049	0.13358016	170.7432817	1715.718493	3.83290576	-4.111536709	1630.346852	1801.090133	10	81.13802037	0.40824829	0.40824829	1715.718493
10582580	ENSMUST00000101990	n-R5s136	nuclear encoded rRNA 5S 136 [Source:MGI Symbol;Acc:MGI:4421992]	---	ensembl	0.002733778	0.13358016	92.80836833	750.4438442	3.832752263	-4.111557295	704.03966	796.8480283	10	43.87754837	0.40824829	0.40824829	750.4438442
10455015	NR_027885	Vaultrc5	vault RNA component 5	378472	affymetrix	0.00273792	0.13358016	165.0705517	471.2370375	3.831881128	-4.111674144	388.7017617	553.7723133	10	78.4515625	0.40824829	0.40824829	471.2370375
10513914	NM_001013393	Gm11487	predicted gene 11487	433719	affymetrix	0.002741857	0.13358016	25.009585	129.0552542	3.831054399	-4.111785066	116.5504617	141.5600467	10	10.65920422	0.40824829	0.40824829	129.0552542
10400470	NM_053071	Cox6c	cytochrome c oxidase, subunit VIc	12864	affymetrix	0.002744747	0.13358016	-476.3999933	10714.02166	-3.830448516	-4.111866375	10952.22165	10475.82166	10	226.9579002	0.40824829	0.40824829	10714.02166
10493317	NM_027389	Gon4l	gon-4-like (C.elegans)	76022	affymetrix	0.002748115	0.13358016	100.6363983	796.7379125	3.829742981	-4.111961077	746.4197133	847.0561117	10	47.6687369	0.40824829	0.40824829	796.7379125
10580274	NM_027187	Rnaseh2a	ribonuclease H2, large subunit	69724	affymetrix	0.002748537	0.13358016	-89.79054	773.56607	-3.829654593	-4.111972943	818.46134	728.6708	10	42.46426735	0.40824829	0.40824829	773.56607
10344514	ENSMUST00000155454	Rragc	Ras-related GTP binding C [Source:MGI Symbol;Acc:MGI:1858751]	54170	ensembl	0.002756223	0.13358016	-24.95163667	49.69283333	-3.828048291	-4.112188635	62.16865167	37.217015	10	10.63877148	0.40824829	0.40824829	49.69283333
10339122	ENSMUST00000031399	Psph	phosphoserine phosphatase [Source:MGI Symbol;Acc:MGI:97788]	100678	ensembl	0.002757989	0.13358016	-22.3545	38.05567167	-3.827679672	-4.112238148	49.23292167	26.87842167	10	9.234214051	0.40824829	0.40824829	38.05567167
10411306	NM_012048	Polk	polymerase (DNA directed), kappa	27015	affymetrix	0.002760794	0.13358016	-74.54950167	366.2999808	-3.827094987	-4.112316695	403.5747317	329.02523	10	35.15519438	0.40824829	0.40824829	366.2999808
10344311	ENSMUST00000154320	Anapc1	anaphase promoting complex subunit 1 [Source:MGI Symbol;Acc:MGI:103097]	17222	ensembl	0.002761318	0.13358016	27.93634167	84.6333775	3.826985937	-4.112331346	70.66520667	98.60154833	10	12.21365143	0.40824829	0.40824829	84.6333775
10343301	ENSMUST00000125885	Anapc2	anaphase promoting complex subunit 2 [Source:MGI Symbol;Acc:MGI:2139135]	99152	ensembl	0.002778606	0.134233845	-30.25834333	61.11142333	-3.823396444	-4.112813889	76.240595	45.98225167	10	13.42778945	0.40824829	0.40824829	61.11142333
10348910	NM_173772	Neu4	sialidase 4	241159	affymetrix	0.00279219	0.134707057	51.04140833	412.7730142	3.820592199	-4.113191243	387.25231	438.2937183	10	23.79681266	0.40824829	0.40824829	412.7730142
10340202	ENSMUST00000022039	Golm1	golgi membrane protein 1 [Source:MGI Symbol;Acc:MGI:1917329]	105348	ensembl	0.002796558	0.134734985	187.6196333	915.80895	3.819693423	-4.113312257	821.9991333	1009.618767	10	89.50035511	0.40824829	0.40824829	915.80895
10340884	ENSMUST00000050774	Gm9816	predicted pseudogene 9816 [Source:MGI Symbol;Acc:MGI:3704465]	---	ensembl	0.002810868	0.135241184	-185.69587	626.0747483	-3.816759201	-4.113707564	718.9226833	533.2268133	10	88.64773685	0.40824829	0.40824829	626.0747483
10388902	NM_010708	Lgals9	lectin, galactose binding, soluble 9	16859	affymetrix	0.002817467	0.135375461	-44.37804	417.1384167	-3.815411482	-4.113889254	439.3274367	394.9493967	10	20.55190209	0.40824829	0.40824829	417.1384167
10412520	NR_033388	Gm3002	alpha-takusan pseudogene	100040852	affymetrix	0.002824818	0.135545533	-150.1373617	473.3635208	-3.813913696	-4.114091264	548.4322017	398.29484	10	71.65790971	0.40824829	0.40824829	473.3635208
10531633	NM_001077265	Hnrnpd	heterogeneous nuclear ribonucleoprotein D	11991	affymetrix	0.002831656	0.135686507	-136.9956617	2060.141693	-3.812524246	-4.114278746	2128.639523	1991.643862	10	65.37325276	0.40824829	0.40824829	2060.141693
10488938	NM_027788	Fam83c	family with sequence similarity 83, member C	71405	affymetrix	0.002835389	0.135686507	33.05163833	389.3528158	3.811767252	-4.114380923	372.8269967	405.878635	10	14.90414899	0.40824829	0.40824829	389.3528158
10441933	NM_001039552	2210404J11Rik	RIKEN cDNA 2210404J11 gene	381062	affymetrix	0.002847315	0.136074089	-78.09349	558.7368883	-3.809355371	-4.114706632	597.7836333	519.6901433	10	37.03915055	0.40824829	0.40824829	558.7368883
10440574	NM_001081068	Ltn1	listerin E3 ubiquitin protein ligase 1	78913	affymetrix	0.002853148	0.136099718	-186.324615	1735.330549	-3.808179447	-4.114865522	1828.492857	1642.168242	10	89.15008793	0.40824829	0.40824829	1735.330549
10465374	NM_133678	Sac3d1	SAC3 domain containing 1	66406	affymetrix	0.002857858	0.136099718	-26.71977333	370.0411733	-3.807231864	-4.1149936	383.40106	356.6812867	10	11.65059223	0.40824829	0.40824829	370.0411733
10490813	ENSMUST00000060110	Gm7103	predicted gene 7103 [Source:MGI Symbol;Acc:MGI:3646860]	---	ensembl	0.002859614	0.136099718	-39.41221	265.813935	-3.806879012	-4.115041303	285.52004	246.10783	10	18.13127141	0.40824829	0.40824829	265.813935
10338160	ENSMUST00000154320	Anapc1	anaphase promoting complex subunit 1 [Source:MGI Symbol;Acc:MGI:103097]	17222	ensembl	0.002865785	0.136099718	-76.08485167	434.0997125	-3.805640606	-4.115208765	472.1421383	396.0572867	10	36.10247304	0.40824829	0.40824829	434.0997125
10487340	NM_144818	Ncaph	non-SMC condensin I complex, subunit H	215387	affymetrix	0.00286699	0.136099718	-26.294535	181.1063142	-3.805399158	-4.115241422	194.2535817	167.9590467	10	11.43273707	0.40824829	0.40824829	181.1063142
10417264	NR_033388	Gm3002	alpha-takusan pseudogene	100040852	affymetrix	0.002873846	0.136243293	-169.06349	530.864415	-3.804027112	-4.115427044	615.39616	446.33267	10	80.94887009	0.40824829	0.40824829	530.864415
10480492	NM_001042528	Cacna1b	calcium channel, voltage-dependent, N type, alpha 1B subunit	12287	affymetrix	0.002877747	0.136246547	190.4021633	1991.506007	3.803248065	-4.115532476	1896.304925	2086.707088	10	91.22648446	0.40824829	0.40824829	1991.506007
10400030	NM_025840	Bzw2	basic leucine zipper and W2 domains 2	66912	affymetrix	0.002887805	0.136503093	109.2773217	1417.319833	3.801244172	-4.115803787	1362.681172	1471.958493	10	52.2032981	0.40824829	0.40824829	1417.319833
10579307	NM_029366	2810422J05Rik	RIKEN cDNA 2810422J05 gene	75620	affymetrix	0.002890843	0.136503093	-89.60027833	1243.687488	-3.800640212	-4.115885592	1288.487627	1198.887348	10	42.70144023	0.40824829	0.40824829	1243.687488
10507653	ENSMUST00000117835	Gm12957	predicted gene 12957 [Source:MGI Symbol;Acc:MGI:3649304]	---	ensembl	0.00289676	0.136601075	61.644135	226.5800592	3.799466041	-4.116044673	195.7579917	257.4021267	10	29.13205137	0.40824829	0.40824829	226.5800592
10504656	NM_198660	E230008N13Rik	RIKEN cDNA E230008N13 gene	381522	affymetrix	0.002904217	0.13672728	39.91236	155.1012	3.797989781	-4.116244765	135.14502	175.05738	10	18.42771399	0.40824829	0.40824829	155.1012
10496182	NM_001004367	Cxxc4	CXXC finger 4	319478	affymetrix	0.002910555	0.13672728	-43.85416	347.1782267	-3.796738173	-4.116414479	369.1053067	325.2511467	10	20.39955104	0.40824829	0.40824829	347.1782267
10417676	NM_025435	Thoc7	THO complex 7 homolog (Drosophila)	66231	affymetrix	0.002913452	0.13672728	-120.29238	638.7186117	-3.79616706	-4.116491942	698.8648017	578.5724217	10	57.59518264	0.40824829	0.40824829	638.7186117
10529549	NM_001113362	Tbc1d14	TBC1 domain family, member 14	100855	affymetrix	0.00292093	0.13672728	62.72440833	891.6647442	3.794695278	-4.11669163	860.30254	923.0269483	10	29.69797774	0.40824829	0.40824829	891.6647442
10428171	NM_175134	Ankrd46	ankyrin repeat domain 46	68839	affymetrix	0.002922343	0.13672728	191.4819817	1694.584936	3.794417686	-4.116729304	1598.843945	1790.325927	10	91.95984104	0.40824829	0.40824829	1694.584936
10607356	NM_027543	Gpr173	G-protein coupled receptor 173	70771	affymetrix	0.002927526	0.13672728	-41.79150167	423.6349825	-3.793400563	-4.11686737	444.5307333	402.7392317	10	19.39125334	0.40824829	0.40824829	423.6349825
10343971	ENSMUST00000155801	Canx	calnexin [Source:MGI Symbol;Acc:MGI:88261]	12330	ensembl	0.002930442	0.13672728	-38.91737167	139.0977625	-3.792828965	-4.116944978	158.5564483	119.6390767	10	17.95595533	0.40824829	0.40824829	139.0977625
10579744	NM_010687	Large	like-glycosyltransferase	16795	affymetrix	0.002932312	0.13672728	184.9273783	3811.355489	3.792462763	-4.116994707	3718.8918	3903.819178	10	88.84716192	0.40824829	0.40824829	3811.355489
10450675	NM_008207	H2-T24	histocompatibility 2, T region locus 24	15042	affymetrix	0.002934045	0.13672728	-25.24578	178.339565	-3.792123651	-4.117040761	190.962455	165.716675	10	10.92242125	0.40824829	0.40824829	178.339565
10343871	ENSMUST00000153068	Canx	calnexin [Source:MGI Symbol;Acc:MGI:88261]	12330	ensembl	0.002938339	0.136748145	-111.80282	220.8214	-3.791284306	-4.117154773	276.72281	164.91999	10	53.56391712	0.40824829	0.40824829	220.8214
10449510	BC117930	4930539E08Rik	RIKEN cDNA 4930539E08 gene	207819	affymetrix	0.002952075	0.137207802	-35.84841	221.5624783	-3.788607722	-4.117518543	239.4866833	203.6382733	10	16.42973155	0.40824829	0.40824829	221.5624783
10426812	NM_010271	Gpd1	glycerol-3-phosphate dehydrogenase 1 (soluble)	14555	affymetrix	0.002969021	0.137815304	180.6931717	1840.132394	3.785323124	-4.117965358	1749.785808	1930.47898	10	86.96980981	0.40824829	0.40824829	1840.132394
10342927	ENSMUST00000155483	Rab14	RAB14, member RAS oncogene family [Source:MGI Symbol;Acc:MGI:1915615]	68365	ensembl	0.002975928	0.137955785	-40.806035	175.3288975	-3.783990078	-4.118146825	195.731915	154.92588	10	18.94977464	0.40824829	0.40824829	175.3288975
10468762	NM_001114312	4930506M07Rik	RIKEN cDNA 4930506M07 gene	71653	affymetrix	0.002999179	0.138852611	-99.77439833	787.3039775	-3.779525628	-4.118755116	837.1911767	737.4167783	10	47.89110111	0.40824829	0.40824829	787.3039775
10360391	NM_001045481	Ifi203	interferon activated gene 203	15950	affymetrix	0.003022645	0.139757047	122.5376917	349.2516875	3.775056013	-4.11936495	287.9828417	410.5205333	10	59.01017859	0.40824829	0.40824829	349.2516875
10520048	NM_026984	Mll5	myeloid/lymphoid or mixed-lineage leukemia 5	69188	affymetrix	0.003039443	0.140247822	-182.4022617	2395.029404	-3.771878385	-4.119799016	2486.230535	2303.828273	10	88.10958077	0.40824829	0.40824829	2395.029404
10585713	NM_001166364	2310046O06Rik	RIKEN cDNA 2310046O06 gene	78323	affymetrix	0.003044846	0.140247822	-42.39983667	497.377215	-3.77086037	-4.119938167	518.5771333	476.1772967	10	19.82096314	0.40824829	0.40824829	497.377215
10438423	NM_146466	Olfr165	olfactory receptor 165	258458	affymetrix	0.003045093	0.140247822	-14.95247833	77.79247917	-3.770813831	-4.119944529	85.26871833	70.31624	10	4.900661869	0.40824829	0.40824829	77.79247917
10594636	NM_025800	Ppp1r2	protein phosphatase 1, regulatory (inhibitor) subunit 2	66849	affymetrix	0.003056012	0.140568654	182.3229783	1344.649984	3.768761934	-4.120225137	1253.488495	1435.811473	10	88.14423664	0.40824829	0.40824829	1344.649984
10407081	NM_178683	Depdc1b	DEP domain containing 1B	218581	affymetrix	0.003060496	0.140593023	-36.13247333	257.288645	-3.767921545	-4.120340116	275.3548817	239.2224083	10	16.67390602	0.40824829	0.40824829	257.288645
10560385	NM_020261	Psg23	pregnancy-specific glycoprotein 23	56868	affymetrix	0.00306783	0.140748087	-135.278565	347.1381475	-3.766549723	-4.120527868	414.77743	279.498865	10	65.34160375	0.40824829	0.40824829	347.1381475
10435787	ENSMUST00000093651	U6	U6 spliceosomal RNA [Source:RFAM;Acc:RF00026]	---	ensembl	0.00307185	0.140750899	134.2910567	342.0861967	3.765799246	-4.120630614	274.9406683	409.231725	10	64.87445399	0.40824829	0.40824829	342.0861967
10485483	NM_153126	Nat10	N-acetyltransferase 10	98956	affymetrix	0.003080171	0.140820929	-36.73157833	513.8931758	-3.76424896	-4.120842935	532.258965	495.5273867	10	16.99652812	0.40824829	0.40824829	513.8931758
10478145	NM_153089	Ppp1r16b	protein phosphatase 1, regulatory (inhibitor) subunit 16B	228852	affymetrix	0.00308375	0.140820929	170.614205	2326.139181	3.763583442	-4.120934113	2240.832078	2411.446283	10	82.57617075	0.40824829	0.40824829	2326.139181
10410328	NM_001076791	Zfp874b	zinc finger protein 874b	408067	affymetrix	0.003087927	0.140820929	44.02666167	250.8211358	3.762807922	-4.121040384	228.807805	272.8344667	10	20.68240348	0.40824829	0.40824829	250.8211358
10598111	NM_001033326	Dhrsx	dehydrogenase/reductase (SDR family) X chromosome	236082	affymetrix	0.003091331	0.140820929	28.62101833	305.6283258	3.762176631	-4.121126911	291.3178167	319.938835	10	12.82413758	0.40824829	0.40824829	305.6283258
10338654	ENSMUST00000022696	Xpo7	exportin 7 [Source:MGI Symbol;Acc:MGI:1929705]	65246	ensembl	0.003095928	0.140820929	85.79427	914.8662017	3.761325193	-4.121243638	871.9690667	957.7633367	10	41.29301701	0.40824829	0.40824829	914.8662017
10443898	NM_134127	Cyp4f15	cytochrome P450, family 4, subfamily f, polypeptide 15	106648	affymetrix	0.003097142	0.140820929	134.8659983	746.3768825	3.761100645	-4.121274427	678.9438833	813.8098817	10	65.23600826	0.40824829	0.40824829	746.3768825
10378549	NM_177708	Rtn4rl1	reticulon 4 receptor-like 1	237847	affymetrix	0.003116336	0.141512685	548.2820733	3052.366642	3.757561198	-4.121760024	2778.225605	3326.507678	10	266.2894002	0.40824829	0.40824829	3052.366642
10344208	ENSMUST00000149326	Tbl3	transducin (beta)-like 3 [Source:MGI Symbol;Acc:MGI:2384863]	213773	ensembl	0.003129822	0.141943818	-46.68051667	110.0891483	-3.755087722	-4.122099688	133.4294067	86.74889	10	22.05719628	0.40824829	0.40824829	110.0891483
10416082	NM_029979	Trim35	tripartite motif-containing 35	66854	affymetrix	0.003144562	0.142020518	144.9250183	1829.859301	3.752396939	-4.122469486	1757.396792	1902.32181	10	70.2965723	0.40824829	0.40824829	1829.859301
10569714	NM_133189	Cacng7	calcium channel, voltage-dependent, gamma subunit 7	81904	affymetrix	0.00315526	0.142020518	-753.4991383	3528.853191	-3.750452057	-4.122736964	3905.60276	3152.103622	10	366.6874865	0.40824829	0.40824829	3528.853191
10342751	ENSMUST00000038379	Cpsf7	cleavage and polyadenylation specific factor 7 [Source:MGI Symbol;Acc:MGI:1917826]	269061	ensembl	0.00315848	0.142020518	16.46365	93.979195	3.749868046	-4.122817314	85.74737	102.21102	10	5.987699406	0.40824829	0.40824829	93.979195
10523168	NM_053087	Epgn	epithelial mitogen	71920	affymetrix	0.00315869	0.142020518	-17.6091	149.9055267	-3.749829969	-4.122822553	158.7100767	141.1009767	10	6.715787618	0.40824829	0.40824829	149.9055267
10343050	ENSMUST00000081914	Ankrd17	ankyrin repeat domain 17 [Source:MGI Symbol;Acc:MGI:1932101]	81702	ensembl	0.003160852	0.142020518	-154.8564317	587.5063025	-3.749438129	-4.122876472	664.9345183	510.0780867	10	75.20021282	0.40824829	0.40824829	587.5063025
10534909	NM_175397	Sp110	Sp110 nuclear body protein	109032	affymetrix	0.003165227	0.142020518	-24.56864667	157.459995	-3.748646245	-4.122985459	169.7443183	145.1756717	10	10.71199713	0.40824829	0.40824829	157.459995
10577065	ENSMUST00000082684	n-R5s95	nuclear encoded rRNA 5S 95 [Source:MGI Symbol;Acc:MGI:4421943]	---	ensembl	0.003167503	0.142020518	110.31097	496.9501867	3.74823477	-4.1230421	441.7947017	552.1056717	10	53.45510386	0.40824829	0.40824829	496.9501867
10540072	NM_025800	Ppp1r2	protein phosphatase 1, regulatory (inhibitor) subunit 2	66849	affymetrix	0.003169666	0.142020518	199.46284	1465.952243	3.7478439	-4.123095912	1366.220823	1565.683663	10	96.99948804	0.40824829	0.40824829	1465.952243
10393620	NM_007625	Cbx4	chromobox homolog 4 (Drosophila Pc class)	12418	affymetrix	0.003173308	0.142020518	-124.7118883	1591.396796	-3.74718654	-4.123186427	1653.75274	1529.040852	10	60.51589208	0.40824829	0.40824829	1591.396796
10338277	ENSMUST00000005578	Cic	capicua homolog (Drosophila) [Source:MGI Symbol;Acc:MGI:1918972]	71722	ensembl	0.003174273	0.142020518	-153.4428	875.370025	-3.747012418	-4.123210405	952.091425	798.648625	10	74.55875782	0.40824829	0.40824829	875.370025
10342993	ENSMUST00000051094	Golga7	golgi autoantigen, golgin subfamily a, 7 [Source:MGI Symbol;Acc:MGI:1931029]	57437	ensembl	0.00317545	0.142020518	-204.0725867	1884.01296	-3.746800126	-4.123239642	1986.049253	1781.976667	10	99.27563552	0.40824829	0.40824829	1884.01296
10552681	NM_025368	Josd2	Josephin domain containing 2	66124	affymetrix	0.003184211	0.142055314	104.377855	783.7185342	3.745222891	-4.123456918	731.5296067	835.9074617	10	50.59173767	0.40824829	0.40824829	783.7185342
10343206	ENSMUST00000105491	Atg5	autophagy-related 5 (yeast) [Source:MGI Symbol;Acc:MGI:1277186]	11793	ensembl	0.003184219	0.142055314	-29.24101167	69.93637583	-3.74522157	-4.1234571	84.55688167	55.31587	10	13.21854003	0.40824829	0.40824829	69.93637583
10539979	ENSMUST00000089408	Vmn1r-ps34	vomeronasal 1 receptor, pseudogene 34 [Source:MGI Symbol;Acc:MGI:2148535]	---	ensembl	0.003189356	0.142106194	-31.77595167	141.7761125	-3.74429883	-4.123584263	157.6640883	125.8881367	10	14.54609371	0.40824829	0.40824829	141.7761125
10580056	NM_181039	Lphn1	latrophilin 1	330814	affymetrix	0.003201664	0.142309053	46.98141	538.0363967	3.742094282	-4.123888218	514.5456917	561.5271017	10	22.28917413	0.40824829	0.40824829	538.0363967
10399038	NM_001004066	Zfp386	zinc finger protein 386 (Kruppel-like)	56220	affymetrix	0.003206323	0.142309053	70.946955	624.2565642	3.741262021	-4.124003021	588.7830867	659.7300417	10	34.20223326	0.40824829	0.40824829	624.2565642
10375975	NM_026479	Zcchc10	zinc finger, CCHC domain containing 10	67966	affymetrix	0.003207942	0.142309053	22.40777833	230.4176192	3.740973163	-4.124042873	219.21373	241.6215083	10	9.548166509	0.40824829	0.40824829	230.4176192
10387971	NM_213729	Inca1	inhibitor of CDK, cyclin A1 interacting protein 1	103844	affymetrix	0.003209918	0.142309053	75.93722	763.65761	3.740620712	-4.124091503	725.689	801.62622	10	36.67075628	0.40824829	0.40824829	763.65761
10358595	NM_001024720	Hmcn1	hemicentin 1	545370	affymetrix	0.003214452	0.14233259	-18.04755167	127.3950408	-3.739812975	-4.124202972	136.4188167	118.371265	10	7.015715124	0.40824829	0.40824829	127.3950408
10404033	NM_145713	Hist1h1d	histone cluster 1, H1d	14957	affymetrix	0.00323462	0.142827373	36.05805667	146.935565	3.736234168	-4.124697187	128.9065367	164.9645933	10	16.79154624	0.40824829	0.40824829	146.935565
10417373	NM_001164727	Gm10406	predicted gene 10406	100038847	affymetrix	0.003239381	0.142827373	-159.6298933	504.090115	-3.735392842	-4.124813448	583.9050617	424.2751683	10	77.82261025	0.40824829	0.40824829	504.090115
10342525	ENSMUST00000107351	Snapin	SNAP-associated protein [Source:MGI Symbol;Acc:MGI:1333745]	20615	ensembl	0.00324329	0.142827373	-117.967125	1251.724556	-3.734702778	-4.124908829	1310.708118	1192.740993	10	57.40984844	0.40824829	0.40824829	1251.724556
10415651	NM_013518	Fgf9	fibroblast growth factor 9	14180	affymetrix	0.003247769	0.142827373	-53.16361667	577.7939233	-3.733913299	-4.125017976	604.3757317	551.212115	10	25.43749691	0.40824829	0.40824829	577.7939233
10442904	NM_028101	Jmjd8	jumonji domain containing 8	72106	affymetrix	0.003252126	0.142827373	127.867905	3498.727828	3.733146364	-4.125124031	3434.793875	3562.66178	10	62.29416973	0.40824829	0.40824829	3498.727828
10561777	BC027344	BC027344	cDNA sequence BC027344	233057	affymetrix	0.003253855	0.142827373	90.93610167	616.1215192	3.732842402	-4.125166071	570.6534683	661.58957	10	44.14698239	0.40824829	0.40824829	616.1215192
10344580	ENSMUST00000134485	Anapc1	anaphase promoting complex subunit 1 [Source:MGI Symbol;Acc:MGI:103097]	17222	ensembl	0.003258871	0.142827373	-88.75340333	407.12124	-3.73196134	-4.12528795	451.4979417	362.7445383	10	43.08204769	0.40824829	0.40824829	407.12124
10497343	ENSMUST00000077729	Rpl26-ps5	ribosomal protein L26, pseudogene 5 [Source:MGI Symbol;Acc:MGI:3650896]	---	ensembl	0.003259032	0.142827373	-211.608145	2938.093626	-3.731932951	-4.125291878	3043.897698	2832.289553	10	103.3630724	0.40824829	0.40824829	2938.093626
10339965	ENSMUST00000150298	Copa	coatomer protein complex subunit alpha [Source:MGI Symbol;Acc:MGI:1334462]	12847	ensembl	0.003265518	0.142827373	-105.6702033	327.6203983	-3.730795814	-4.125449231	380.4555	274.7852967	10	51.42526329	0.40824829	0.40824829	327.6203983
10601412	NM_175271	Lpar4	lysophosphatidic acid receptor 4	78134	affymetrix	0.003265796	0.142827373	-67.36091	383.0735433	-3.730747098	-4.125455973	416.7539983	349.3930883	10	32.52425702	0.40824829	0.40824829	383.0735433
10339631	ENSMUST00000148795	Nmt1	N-myristoyltransferase 1 [Source:MGI Symbol;Acc:MGI:102579]	18107	ensembl	0.003303269	0.144288743	170.37193	185.524245	3.724222865	-4.126359841	100.33828	270.71021	10	83.33352724	0.40824829	0.40824829	185.524245
10343306	ENSMUST00000022696	Xpo7	exportin 7 [Source:MGI Symbol;Acc:MGI:1929705]	65246	ensembl	0.003321598	0.144911324	-71.07497833	273.6385425	-3.721059512	-4.126798741	309.1760317	238.1010533	10	34.45596483	0.40824829	0.40824829	273.6385425
10412537	NR_033388	Gm3002	alpha-takusan pseudogene	100040852	affymetrix	0.003329988	0.144969528	-173.0640017	593.5526675	-3.719617512	-4.126998951	680.0846683	507.0206667	10	84.76085926	0.40824829	0.40824829	593.5526675
10458285	NM_027733	Spata24	spermatogenesis associated 24	71242	affymetrix	0.003331086	0.144969528	-35.200225	289.2059658	-3.719428945	-4.127025139	306.8060783	271.6058533	10	16.43303104	0.40824829	0.40824829	289.2059658
10339114	ENSMUST00000131136	Dlg1	discs, large homolog 1 (Drosophila) [Source:MGI Symbol;Acc:MGI:107231]	13383	ensembl	0.003370901	0.146522924	-110.1817733	416.6357033	-3.712638826	-4.127969133	471.72659	361.5448167	10	53.90885481	0.40824829	0.40824829	416.6357033
10545877	NM_023455	Nat8	N-acetyltransferase 8 (GCN5-related, putative)	68396	affymetrix	0.00339637	0.147449748	-50.85072	276.2007833	-3.708338442	-4.128568002	301.6261433	250.7754233	10	24.45663929	0.40824829	0.40824829	276.2007833
10473125	NM_010576	Itga4	integrin alpha 4	16401	affymetrix	0.003404387	0.147617543	-97.06320333	471.01605	-3.706991745	-4.128755703	519.5476517	422.4844483	10	47.49651382	0.40824829	0.40824829	471.01605
10342489	ENSMUST00000071840	2510006D16Rik	RIKEN cDNA 2510006D16 gene [Source:MGI Symbol;Acc:MGI:1924049]	76799	ensembl	0.003415143	0.147683323	-520.8379333	1967.582925	-3.705190053	-4.129006942	2228.001892	1707.163958	10	256.5318426	0.40824829	0.40824829	1967.582925
10493519	NM_001113331	Shc1	src homology 2 domain-containing transforming protein C1	20416	affymetrix	0.003415705	0.147683323	-28.05806	233.5070817	-3.70509608	-4.12902005	247.5361117	219.4780517	10	12.75544625	0.40824829	0.40824829	233.5070817
10390258	NM_028965	Snx11	sorting nexin 11	74479	affymetrix	0.003418365	0.147683323	-62.87979833	725.7199225	-3.704651492	-4.129082069	757.1598217	694.2800233	10	30.52046492	0.40824829	0.40824829	725.7199225
10584194	NM_026130	Srpr	signal recognition particle receptor ('docking protein')	67398	affymetrix	0.003422561	0.147685164	144.32513	1772.359643	3.703950855	-4.129179822	1700.197078	1844.522208	10	70.92480732	0.40824829	0.40824829	1772.359643
10445767	NM_001033405	Treml2	triggering receptor expressed on myeloid cells-like 2	328833	affymetrix	0.003430388	0.147843495	-25.98841167	178.5212008	-3.7026463	-4.129361892	191.5154067	165.526995	10	11.65202155	0.40824829	0.40824829	178.5212008
10347980	NM_022417	Itm2c	integral membrane protein 2C	64294	affymetrix	0.003441291	0.147985607	-404.8387883	6753.863256	-3.700834272	-4.129614905	6956.28265	6551.443862	10	199.6046529	0.40824829	0.40824829	6753.863256
10341796	ENSMUST00000154909	Psma1	proteasome (prosome, macropain) subunit, alpha type 1 [Source:MGI Symbol;Acc:MGI:1347005]	26440	ensembl	0.00344201	0.147985607	-95.16625	254.0812333	-3.700715037	-4.129631559	301.6643583	206.4981083	10	46.63647021	0.40824829	0.40824829	254.0812333
10569830	NM_001163749	2310057J16Rik	RIKEN cDNA 2310057J16 gene	69697	affymetrix	0.003453021	0.148279736	-35.72332833	660.2305958	-3.698891337	-4.129886352	678.09226	642.3689317	10	16.80483238	0.40824829	0.40824829	660.2305958
10391221	NM_020004	Kat2a	K(lysine) acetyltransferase 2A	14534	affymetrix	0.003468563	0.148767462	95.80979	1677.903093	3.696327519	-4.130244788	1629.998198	1725.807988	10	47.01239191	0.40824829	0.40824829	1677.903093
10477715	NR_030757	Mir499	microRNA 499	735275	affymetrix	0.003487858	0.149355086	-23.38670333	80.10340333	-3.693160929	-4.130687879	91.796755	68.41005167	10	10.25834472	0.40824829	0.40824829	80.10340333
10572318	NM_145597	Tmem161a	transmembrane protein 161A	234371	affymetrix	0.003490744	0.149355086	49.15100667	449.7936083	3.692688882	-4.130753968	425.218105	474.3691117	10	23.70478035	0.40824829	0.40824829	449.7936083
10493267	NM_008487	Arhgef2	rho/rac guanine nucleotide exchange factor (GEF) 2	16800	affymetrix	0.003498355	0.149355086	100.22659	1077.154555	3.691445919	-4.130928033	1027.04126	1127.26785	10	49.27268268	0.40824829	0.40824829	1077.154555
10360972	NM_001159850	Kcnk2	potassium channel, subfamily K, member 2	16526	affymetrix	0.003499066	0.149355086	-90.506915	640.7442908	-3.691329946	-4.130944277	685.9977483	595.4908333	10	44.43690161	0.40824829	0.40824829	640.7442908
10340603	ENSMUST00000095048	Rab7	RAB7, member RAS oncogene family [Source:MGI Symbol;Acc:MGI:105068]	19349	ensembl	0.00351047	0.149660531	-443.610155	902.8705558	-3.689473035	-4.131204451	1124.675633	681.0654783	10	219.4077468	0.40824829	0.40824829	902.8705558
10522589	NM_020611	Srd5a3	steroid 5 alpha-reductase 3	57357	affymetrix	0.00351464	0.149660531	-156.376635	922.7700992	-3.688795575	-4.131299407	1000.958417	844.5817817	10	77.19668334	0.40824829	0.40824829	922.7700992
10562500	NM_178704	Dpy19l3	dpy-19-like 3 (C. elegans)	233115	affymetrix	0.00353211	0.150095846	255.0147833	2240.896907	3.685966422	-4.131696166	2113.389515	2368.404298	10	126.1740628	0.40824829	0.40824829	2240.896907
10338090	ENSMUST00000155454	Rragc	Ras-related GTP binding C [Source:MGI Symbol;Acc:MGI:1858751]	54170	ensembl	0.003539284	0.150095846	-32.69396	88.53040667	-3.684808935	-4.131858589	104.8773867	72.18342667	10	15.29453071	0.40824829	0.40824829	88.53040667
10340696	ENSMUST00000140931	Tmem129	transmembrane protein 129 [Source:MGI Symbol;Acc:MGI:1915616]	68366	ensembl	0.003545983	0.150095846	-51.98712667	214.1580483	-3.683730163	-4.132010018	240.1516117	188.164485	10	25.20356913	0.40824829	0.40824829	214.1580483
10603881	NM_001013387	Zfp182	zinc finger protein 182	319535	affymetrix	0.003550901	0.150095846	-22.95727833	221.9715375	-3.682939472	-4.132121039	233.4501767	210.4928983	10	10.05424085	0.40824829	0.40824829	221.9715375
10388174	NM_011569	Tekt1	tektin 1	21689	affymetrix	0.003551693	0.150095846	43.21832333	298.5363467	3.682812278	-4.132138902	276.927185	320.1455083	10	20.74772918	0.40824829	0.40824829	298.5363467
10406733	NM_028106	Zbed3	zinc finger, BED domain containing 3	72114	affymetrix	0.00355471	0.150095846	53.68868167	710.3058608	3.682327935	-4.132206924	683.46152	737.1502017	10	26.07506651	0.40824829	0.40824829	710.3058608
10475544	NM_199241	Sema6d	sema domain, transmembrane domain (TM), and cytoplasmic domain, (semaphorin) 6D	214968	affymetrix	0.00356986	0.150095846	155.7846917	2065.294239	3.679902176	-4.132547757	1987.401893	2143.186585	10	77.0898174	0.40824829	0.40824829	2065.294239
10389738	NM_019505	Dgke	diacylglycerol kinase, epsilon	56077	affymetrix	0.003570209	0.150095846	-105.9662867	648.947155	-3.679846326	-4.132555607	701.9302983	595.9640117	10	52.29249055	0.40824829	0.40824829	648.947155
10416732	NR_034045	Snora30	small nucleolar RNA, H/ACA box 30	100217442	affymetrix	0.003571184	0.150095846	-69.52157333	408.2212817	-3.679690609	-4.132577495	442.9820683	373.460495	10	34.07281249	0.40824829	0.40824829	408.2212817
10557703	NR_034045	Snora30	small nucleolar RNA, H/ACA box 30	100217442	affymetrix	0.003571184	0.150095846	-69.52157333	408.2212817	-3.679690609	-4.132577495	442.9820683	373.460495	10	34.07281249	0.40824829	0.40824829	408.2212817
10344933	ENSMUST00000083691	U6	U6 spliceosomal RNA [Source:RFAM;Acc:RF00026]	---	ensembl	0.003572988	0.150095846	-286.085515	1265.610221	-3.679402559	-4.132617987	1408.652978	1122.567463	10	141.8258008	0.40824829	0.40824829	1265.610221
10444717	NM_033477	D17H6S53E	DNA segment, Chr 17, human D6S53E	114585	affymetrix	0.003578621	0.150095846	-39.23421333	469.943735	-3.678504071	-4.132744312	489.5608417	450.3266283	10	18.72583066	0.40824829	0.40824829	469.943735
10491098	NM_177330	Ghsr	growth hormone secretagogue receptor	208188	affymetrix	0.00358378	0.150095846	36.54446833	313.8496525	3.677682593	-4.132859839	295.5774183	332.1218867	10	17.33826705	0.40824829	0.40824829	313.8496525
10485342	NM_183106	Ttc17	tetratricopeptide repeat domain 17	74569	affymetrix	0.003583963	0.150095846	-32.07274667	468.5991983	-3.677653543	-4.132863925	484.6355717	452.562825	10	15.00109642	0.40824829	0.40824829	468.5991983
10452468	AF338469	Tmem232	transmembrane protein 232	381107	affymetrix	0.003599129	0.150425599	64.290655	413.1295475	3.675245442	-4.133202754	380.98422	445.274875	10	31.48296846	0.40824829	0.40824829	413.1295475
10381226	NM_027896	Coasy	Coenzyme A synthase	71743	affymetrix	0.003600298	0.150425599	35.6741	429.510615	3.675060387	-4.133228802	411.673565	447.347665	10	16.89907793	0.40824829	0.40824829	429.510615
10506397	NM_027696	Mier1	mesoderm induction early response 1 homolog (Xenopus laevis	71148	affymetrix	0.003644358	0.151929159	-56.06392167	666.0198892	-3.668125956	-4.134205933	694.05185	637.9879283	10	27.38535549	0.40824829	0.40824829	666.0198892
10499342	NM_029801	1700021C14Rik	RIKEN cDNA 1700021C14 gene	76927	affymetrix	0.003645366	0.151929159	-58.85516833	573.0025875	-3.66796832	-4.134228169	602.4301717	543.5750033	10	28.80038108	0.40824829	0.40824829	573.0025875
10512606	NM_026871	Hint2	histidine triad nucleotide binding protein 2	68917	affymetrix	0.003658237	0.151929159	-73.09287	273.7736567	-3.665959461	-4.134511633	310.3200917	237.2272217	10	36.00211856	0.40824829	0.40824829	273.7736567
10404059	NM_015786	Hist1h1c	histone cluster 1, H1c	50708	affymetrix	0.003660558	0.151929159	188.4712783	922.1440592	3.665598062	-4.134562647	827.90842	1016.379698	10	93.70062746	0.40824829	0.40824829	922.1440592
10436046	ENSMUST00000088296	Gm7275	predicted gene 7275 [Source:MGI Symbol;Acc:MGI:3643404]	---	ensembl	0.003667194	0.151929159	51.615405	348.9197375	3.664565875	-4.134708379	323.112035	374.72744	10	25.15201311	0.40824829	0.40824829	348.9197375
10471655	NM_146120	Gsn	gelsolin	227753	affymetrix	0.003667971	0.151929159	69.61264833	588.6432608	3.664445086	-4.134725435	553.8369367	623.449585	10	34.26393773	0.40824829	0.40824829	588.6432608
10343768	ENSMUST00000110333	Anapc1	anaphase promoting complex subunit 1 [Source:MGI Symbol;Acc:MGI:103097]	17222	ensembl	0.003675606	0.151929159	-46.81308667	108.1067867	-3.66326012	-4.134892799	131.51333	84.70024333	10	22.7097911	0.40824829	0.40824829	108.1067867
10582190	NM_178856	Gins2	GINS complex subunit 2 (Psf2 homolog)	272551	affymetrix	0.003682762	0.151929159	24.05324667	259.1549917	3.662151829	-4.135049387	247.1283683	271.181615	10	10.74064881	0.40824829	0.40824829	259.1549917
10533462	NM_144912	Rad9b	RAD9 homolog B (S. cerevisiae)	231724	affymetrix	0.003685735	0.151929159	-45.45607833	274.7755392	-3.661691965	-4.135114376	297.5035783	252.0475	10	22.0246766	0.40824829	0.40824829	274.7755392
10506767	NM_026728	Echdc2	enoyl Coenzyme A hydratase domain containing 2	52430	affymetrix	0.003685766	0.151929159	-141.9421833	823.9271167	-3.661687233	-4.135115045	894.8982083	752.956025	10	70.55680739	0.40824829	0.40824829	823.9271167
10542378	NM_019426	Atf7ip	activating transcription factor 7 interacting protein	54343	affymetrix	0.003693271	0.151929159	-165.6665717	2449.296228	-3.660528165	-4.135278886	2532.129513	2366.462942	10	82.43833712	0.40824829	0.40824829	2449.296228
10344123	ENSMUST00000151171	Anapc1	anaphase promoting complex subunit 1 [Source:MGI Symbol;Acc:MGI:103097]	17222	ensembl	0.00369428	0.151929159	82.078475	125.9171092	3.660372634	-4.135300876	84.87787167	166.9563467	10	40.58239463	0.40824829	0.40824829	125.9171092
10427420	NM_134099	Fbxo4	F-box protein 4	106052	affymetrix	0.003699472	0.151929159	-58.93454333	265.6280433	-3.659572513	-4.135414016	295.095315	236.1607717	10	28.90897083	0.40824829	0.40824829	265.6280433
10417226	NR_033388	Gm3002	alpha-takusan pseudogene	100040852	affymetrix	0.003701708	0.151929159	-171.333	517.3821	-3.659228165	-4.135462717	603.0486	431.7156	10	85.30003056	0.40824829	0.40824829	517.3821
10438975	NM_198626	AI480653	expressed sequence AI480653	268880	affymetrix	0.003702901	0.151929159	58.12408667	510.2612717	3.659044557	-4.135488686	481.1992283	539.323315	10	28.50208163	0.40824829	0.40824829	510.2612717
10523901	ENSMUST00000082519	Snord21	small nucleolar RNA, C/D box 21 [Source:MGI Symbol;Acc:MGI:102855]	---	ensembl	0.003706324	0.151929159	-16.18679833	116.8920642	-3.658518258	-4.135563134	124.9854633	108.798665	10	6.070397466	0.40824829	0.40824829	116.8920642
10475394	NM_212450	Ctdspl2	CTD (carboxy-terminal domain, RNA polymerase II, polypeptide A) small phosphatase like 2	329506	affymetrix	0.003708924	0.151929159	-83.52767667	1198.823758	-3.658118689	-4.135619663	1240.587597	1157.05992	10	41.33704146	0.40824829	0.40824829	1198.823758
10430400	NM_130859	Card10	caspase recruitment domain family, member 10	105844	affymetrix	0.003721238	0.15225815	31.32785833	373.3118192	3.656230573	-4.135886875	357.64789	388.9757483	10	14.70511602	0.40824829	0.40824829	373.3118192
10366026	NM_027740	Poc1b	POC1 centriolar protein homolog B (Chlamydomonas)	382406	affymetrix	0.003726286	0.152289435	-36.09615	544.6871967	-3.655458439	-4.135996194	562.7352717	526.6391217	10	17.21940052	0.40824829	0.40824829	544.6871967
10550296	NM_198631	Zc3h4	zinc finger CCCH-type containing 4	330474	affymetrix	0.00373742	0.152569123	-60.06846	878.348215	-3.653759024	-4.136236887	908.382445	848.313985	10	29.53232814	0.40824829	0.40824829	878.348215
10414262	NM_007895	Ear2	eosinophil-associated, ribonuclease A family, member 2	13587	affymetrix	0.003756488	0.152972753	-21.65044667	119.2915517	-3.65086083	-4.136647649	130.116775	108.4663283	10	9.423407148	0.40824829	0.40824829	119.2915517
10406024	NM_016844	Rps28	ribosomal protein S28	54127	affymetrix	0.003760497	0.152972753	144.2639333	2634.022812	3.650253472	-4.136733775	2561.890845	2706.154778	10	71.94330946	0.40824829	0.40824829	2634.022812
10479809	NM_016844	Rps28	ribosomal protein S28	54127	affymetrix	0.003760497	0.152972753	144.2639333	2634.022812	3.650253472	-4.136733775	2561.890845	2706.154778	10	71.94330946	0.40824829	0.40824829	2634.022812
10524105	NM_172717	Chfr	checkpoint with forkhead and ring finger domains	231600	affymetrix	0.003765717	0.152972753	-70.59069667	1019.09061	-3.6494635	-4.136845821	1054.385958	983.7952617	10	34.90291936	0.40824829	0.40824829	1019.09061
10339117	ENSMUST00000031399	Psph	phosphoserine phosphatase [Source:MGI Symbol;Acc:MGI:97788]	100678	ensembl	0.003768819	0.152972753	-70.55928	379.18561	-3.648994652	-4.136912333	414.46525	343.90597	10	34.89161083	0.40824829	0.40824829	379.18561
10579347	NM_023065	Ifi30	interferon gamma inducible protein 30	65972	affymetrix	0.003778454	0.15318896	36.45265333	282.1819483	3.64754085	-4.137118631	263.9556217	300.408275	10	17.44697037	0.40824829	0.40824829	282.1819483
10372928	NM_001163024	Mon2	MON2 homolog (yeast)	67074	affymetrix	0.00378764	0.153199039	113.80386	2534.969853	3.646158335	-4.137314897	2478.067923	2591.871783	10	56.7228123	0.40824829	0.40824829	2534.969853
10417461	NM_001164727	Gm10406	predicted gene 10406	100038847	affymetrix	0.003795992	0.153199039	-161.1387367	536.3616483	-3.644904435	-4.137492975	616.9310167	455.79228	10	80.52085807	0.40824829	0.40824829	536.3616483
10572282	NM_177900	Hapln4	hyaluronan and proteoglycan link protein 4	330790	affymetrix	0.003796832	0.153199039	187.6010867	1234.196467	3.644778492	-4.137510865	1140.395923	1327.99701	10	93.80108732	0.40824829	0.40824829	1234.196467
10348072	ENSMUST00000137643	C130036L24Rik	RIKEN cDNA C130036L24 gene [Source:MGI Symbol;Acc:MGI:2441877]	---	ensembl	0.003797568	0.153199039	-30.61425167	267.2417275	-3.644668143	-4.13752654	282.5488533	251.9346017	10	14.37734056	0.40824829	0.40824829	267.2417275
10490854	NM_001037926	Gm13051	predicted gene 13051	626316	affymetrix	0.003800246	0.153199039	129.624955	1036.793433	3.644266795	-4.137583557	971.980955	1101.60591	10	64.7075164	0.40824829	0.40824829	1036.793433
10573515	BC029622	2310036O22Rik	RIKEN cDNA 2310036O22 gene	68544	affymetrix	0.003810372	0.153433276	-186.0065283	3625.320709	-3.642752063	-4.137798809	3718.323973	3532.317445	10	93.05312688	0.40824829	0.40824829	3625.320709
10533781	NM_001081323	Mphosph9	M-phase phosphoprotein 9	269702	affymetrix	0.003816846	0.153520105	-56.70417667	521.3540133	-3.64178577	-4.137936175	549.7061017	493.001925	10	27.9176584	0.40824829	0.40824829	521.3540133
10578746	BC088983	BC088983	cDNA sequence BC088983	382010	affymetrix	0.003823547	0.153615844	-37.91684833	339.0516725	-3.640787424	-4.13807814	358.0100967	320.0932483	10	18.24837873	0.40824829	0.40824829	339.0516725
10349249	NM_001081276	Clasp1	CLIP associating protein 1	76707	affymetrix	0.003865445	0.155106037	-69.2729	1637.169678	-3.634585484	-4.138961008	1671.806128	1602.533228	10	34.37955277	0.40824829	0.40824829	1637.169678
10344935	NM_001098528	Kcnb2	potassium voltage gated channel, Shab-related subfamily, member 2	98741	affymetrix	0.003871489	0.155106037	-80.881445	757.7524208	-3.633696549	-4.139087685	798.1931433	717.3116983	10	40.27896726	0.40824829	0.40824829	757.7524208
10344381	ENSMUST00000020285	Sar1a	SAR1 gene homolog A (S. cerevisiae) [Source:MGI Symbol;Acc:MGI:98230]	20224	ensembl	0.003873725	0.155106037	-25.96266333	104.5126383	-3.633368034	-4.139134508	117.49397	91.53130667	10	11.90592937	0.40824829	0.40824829	104.5126383
10404187	NM_019551	Tdp2	tyrosyl-DNA phosphodiesterase 2	56196	affymetrix	0.003888335	0.155515915	-124.3109717	660.5657092	-3.631226324	-4.13943988	722.721195	598.4102233	10	62.26089039	0.40824829	0.40824829	660.5657092
10389617	NM_177167	Ppm1e	protein phosphatase 1E (PP2C domain containing)	320472	affymetrix	0.003895729	0.155636547	311.1772217	3136.029049	3.6301457	-4.139594033	2980.440438	3291.61766	10	156.377659	0.40824829	0.40824829	3136.029049
10403951	NM_178202	Hist1h2bp	histone cluster 1, H2bp	319188	affymetrix	0.003901303	0.155684322	28.03842	189.070145	3.629332328	-4.139710095	175.050935	203.089355	10	13.05693263	0.40824829	0.40824829	189.070145
10450843	NM_001115075	H2-M5	histocompatibility 2, M region locus 5	240095	affymetrix	0.003932075	0.156736407	-25.53210167	136.5707975	-3.624863713	-4.140348235	149.3368483	123.8047467	10	11.70163331	0.40824829	0.40824829	136.5707975
10535034	NM_013844	Zfp68	zinc finger protein 68	24135	affymetrix	0.00395435	0.157447764	326.6620283	1571.078626	3.621651578	-4.14080747	1407.747612	1734.40964	10	164.5535818	0.40824829	0.40824829	1571.078626
10352914	NR_015566	A330023F24Rik	RIKEN cDNA A330023F24 gene	320977	affymetrix	0.003962307	0.157588129	-153.8186017	863.2725558	-3.620508559	-4.140970992	940.1818567	786.363255	10	77.36689536	0.40824829	0.40824829	863.2725558
10484894	NM_008982	Ptprj	protein tyrosine phosphatase, receptor type, J	19271	affymetrix	0.00397077	0.157748276	422.0824467	4052.657133	3.619295465	-4.141144601	3841.61591	4263.698357	10	212.8041094	0.40824829	0.40824829	4052.657133
10342362	ENSMUST00000026254	Gbf1	golgi-specific brefeldin A-resistance factor 1 [Source:MGI Symbol;Acc:MGI:1861607]	107338	ensembl	0.00399196	0.158413088	-35.20104667	151.6943917	-3.616269851	-4.141577876	169.294915	134.0938683	10	16.95074076	0.40824829	0.40824829	151.6943917
10524234	NM_198306	Galnt9	UDP-N-acetyl-alpha-D-galactosamine:polypeptide N-acetylgalactosaminyltransferase 9	231605	affymetrix	0.004002167	0.158598153	220.0822267	2068.671745	3.614818278	-4.141785883	1958.630632	2178.712858	10	111.0048204	0.40824829	0.40824829	2068.671745
10389308	NM_153144	Ggnbp2	gametogenetin binding protein 2	217039	affymetrix	0.004005545	0.158598153	-69.723265	1511.429329	-3.614338823	-4.141854608	1546.290962	1476.567697	10	34.80686015	0.40824829	0.40824829	1511.429329
10344112	ENSMUST00000151171	Anapc1	anaphase promoting complex subunit 1 [Source:MGI Symbol;Acc:MGI:103097]	17222	ensembl	0.004018574	0.158823493	-52.22473333	126.8131717	-3.612492997	-4.142119279	152.9255383	100.700805	10	25.84514447	0.40824829	0.40824829	126.8131717
10417538	NM_024221	Pdhb	pyruvate dehydrogenase (lipoamide) beta	68263	affymetrix	0.004026184	0.158823493	-132.3169483	1385.054668	-3.611417869	-4.142273507	1451.213142	1318.896193	10	66.66511023	0.40824829	0.40824829	1385.054668
10503283	NM_001081183	1110037F02Rik	RIKEN cDNA 1110037F02 gene	66185	affymetrix	0.004028381	0.158823493	-44.23788667	973.4065267	-3.611107739	-4.142318005	995.52547	951.2875833	10	21.71760128	0.40824829	0.40824829	973.4065267
10534202	NM_010876	Ncf1	neutrophil cytosolic factor 1	17969	affymetrix	0.004029103	0.158823493	-42.07827667	465.6389817	-3.611005936	-4.142332612	486.67812	444.5998433	10	20.59249002	0.40824829	0.40824829	465.6389817
10547657	NM_009779	C3ar1	complement component 3a receptor 1	12267	affymetrix	0.00403715	0.158964476	-55.01942667	272.9487617	-3.609872052	-4.142495343	300.458475	245.4390483	10	27.30595068	0.40824829	0.40824829	272.9487617
10338978	ENSMUST00000126224	Rab14	RAB14, member RAS oncogene family [Source:MGI Symbol;Acc:MGI:1915615]	68365	ensembl	0.004050681	0.159320824	-180.9227567	797.8579117	-3.607970766	-4.142768331	888.31929	707.3965333	10	91.37688027	0.40824829	0.40824829	797.8579117
10444578	NM_010893	Neu1	neuraminidase 1	18010	affymetrix	0.004062185	0.159363444	106.9020483	818.6387208	3.606359516	-4.142999796	765.1876967	872.089745	10	53.84496172	0.40824829	0.40824829	818.6387208
10582275	NM_011404	Slc7a5	solute carrier family 7 (cationic amino acid transporter, y+ system), member 5	20539	affymetrix	0.004064058	0.159363444	-218.9705783	1842.606458	-3.606097599	-4.143037432	1952.091747	1733.121168	10	110.7105403	0.40824829	0.40824829	1842.606458
10547436	NM_198703	Wnk1	WNK lysine deficient protein kinase 1	232341	affymetrix	0.004065211	0.159363444	215.688495	4223.140663	3.605936383	-4.1430606	4115.296415	4330.98491	10	109.0521501	0.40824829	0.40824829	4223.140663
10529689	NM_011715	Wdr1	WD repeat domain 1	22388	affymetrix	0.004071612	0.159384718	199.8754683	3309.034046	3.605042545	-4.143189069	3209.096312	3408.97178	10	101.0623702	0.40824829	0.40824829	3309.034046
10385932	NM_029327	Lyrm7	LYR motif containing 7	75530	affymetrix	0.004074719	0.159384718	-130.8154017	374.6091775	-3.604609169	-4.143251369	440.0168783	309.2014767	10	66.02902702	0.40824829	0.40824829	374.6091775
10590320	NM_025974	Rpl14	ribosomal protein L14	67115	affymetrix	0.004080983	0.159454307	-203.0489067	644.92022	-3.603736566	-4.143376835	746.4446733	543.3957667	10	102.7086756	0.40824829	0.40824829	644.92022
10607002	ENSMUST00000116438	Gm7091	predicted gene 7091 [Source:MGI Symbol;Acc:MGI:3643894]	---	ensembl	0.004087936	0.159504012	194.2979167	1906.859237	3.602769447	-4.143515929	1809.710278	2004.008195	10	98.29642547	0.40824829	0.40824829	1906.859237
10425985	NR_029727	Mirlet7b	microRNA let7b	387245	affymetrix	0.004098097	0.159504012	-39.27209667	293.5343433	-3.601359347	-4.143718805	313.1703917	273.898295	10	19.17897433	0.40824829	0.40824829	293.5343433
10344090	ENSMUST00000031144	Tmem165	transmembrane protein 165 [Source:MGI Symbol;Acc:MGI:894407]	21982	ensembl	0.004109006	0.159504012	302.248485	1391.282314	3.599849421	-4.143936137	1240.158072	1542.406557	10	153.1651977	0.40824829	0.40824829	1391.282314
10551883	NM_011662	Tyrobp	TYRO protein tyrosine kinase binding protein	22177	affymetrix	0.004110773	0.159504012	72.09055833	512.6273475	3.599605215	-4.143971297	476.5820683	548.6726267	10	36.16649381	0.40824829	0.40824829	512.6273475
10409059	NR_029656	Mirlet7d	microRNA let7d	387247	affymetrix	0.004111771	0.159504012	-32.96449667	194.6618167	-3.599467361	-4.143991145	211.144065	178.1795683	10	15.84537468	0.40824829	0.40824829	194.6618167
10402283	NM_172584	Itpk1	inositol 1,3,4-triphosphate 5/6 kinase	217837	affymetrix	0.004112861	0.159504012	66.65011667	900.5613883	3.599316765	-4.144012829	867.23633	933.8864467	10	33.37819107	0.40824829	0.40824829	900.5613883
10340708	ENSMUST00000101423	Mtif2	mitochondrial translational initiation factor 2 [Source:MGI Symbol;Acc:MGI:1924034]	76784	ensembl	0.004113657	0.159504012	-16.217595	39.62633583	-3.599206895	-4.14402865	47.73513333	31.51753833	10	6.26687416	0.40824829	0.40824829	39.62633583
10344529	ENSMUST00000170762	Hdac5	histone deacetylase 5 [Source:MGI Symbol;Acc:MGI:1333784]	15184	ensembl	0.004119825	0.159569162	-28.73581	56.06701	-3.59835596	-4.144151196	70.434915	41.699105	10	13.56872447	0.40824829	0.40824829	56.06701
10431486	NM_001170561	Sbf1	SET binding factor 1	77980	affymetrix	0.004125108	0.159585409	165.563235	2064.317398	3.597628185	-4.14425603	1981.53578	2147.099015	10	83.83309686	0.40824829	0.40824829	2064.317398
10501555	NM_007446	Amy1	amylase 1, salivary	11722	affymetrix	0.004135333	0.159585409	-42.16788167	264.1478475	-3.596222216	-4.144458621	285.2317883	243.0639067	10	20.72975705	0.40824829	0.40824829	264.1478475
10598956	NM_009703	Araf	v-raf murine sarcoma 3611 viral oncogene homolog	11836	affymetrix	0.004138333	0.159585409	-111.6741867	1908.83035	-3.595810484	-4.144517964	1964.667443	1852.993257	10	56.43819269	0.40824829	0.40824829	1908.83035
10587792	NM_011636	Plscr1	phospholipid scramblase 1	22038	affymetrix	0.004138958	0.159585409	-28.00805333	219.3188917	-3.595724706	-4.144530329	233.3229183	205.314865	10	13.18254569	0.40824829	0.40824829	219.3188917
10417124	BC096543	B930095G15Rik	RIKEN cDNA B930095G15 gene	320268	affymetrix	0.00414284	0.159585409	-330.175645	2630.580671	-3.595192335	-4.144607073	2795.668493	2465.492848	10	167.5507271	0.40824829	0.40824829	2630.580671
10542321	NM_026360	Ddx47	DEAD (Asp-Glu-Ala-Asp) box polypeptide 47	67755	affymetrix	0.004156984	0.159585409	95.96187333	1056.720843	3.593257028	-4.144886161	1008.739907	1104.70178	10	48.45570501	0.40824829	0.40824829	1056.720843
10370983	NM_023900	Plekhj1	pleckstrin homology domain containing, family J member 1	78670	affymetrix	0.0041579	0.159585409	-39.90398833	633.4401058	-3.593131931	-4.144904206	653.3921	613.4881117	10	19.55916773	0.40824829	0.40824829	633.4401058
10414537	NM_021472	Rnase4	ribonuclease, RNase A family 4	58809	affymetrix	0.004159058	0.159585409	67.99571167	557.7056608	3.592973927	-4.144927	523.707805	591.7035167	10	34.13066104	0.40824829	0.40824829	557.7056608
10403943	NM_178200	Hist1h2bm	histone cluster 1, H2bm	319186	affymetrix	0.004160818	0.159585409	101.7198017	534.3641208	3.59273368	-4.14496166	483.50422	585.2240217	10	51.40485166	0.40824829	0.40824829	534.3641208
10545881	NM_053096	Cml2	camello-like 2	93673	affymetrix	0.004166055	0.159585409	-60.27592167	138.2676242	-3.59201953	-4.145064703	168.405585	108.1296633	10	30.1633593	0.40824829	0.40824829	138.2676242
10340311	ENSMUST00000155454	Rragc	Ras-related GTP binding C [Source:MGI Symbol;Acc:MGI:1858751]	54170	ensembl	0.004177005	0.159585409	-98.44719	422.5756017	-3.590529296	-4.145279795	471.7991967	373.3520067	10	49.76384054	0.40824829	0.40824829	422.5756017
10472382	NM_001099298	Scn2a1	sodium channel, voltage-gated, type II, alpha 1	110876	affymetrix	0.004178179	0.159585409	-233.3707767	2892.730835	-3.590369756	-4.145302828	3009.416223	2776.045447	10	118.5255389	0.40824829	0.40824829	2892.730835
10343989	ENSMUST00000149409	Copg	coatomer protein complex, subunit gamma [Source:MGI Symbol;Acc:MGI:1858696]	54161	ensembl	0.004178592	0.159585409	-111.11802	512.3115517	-3.590313626	-4.145310932	567.8705617	456.7525417	10	56.24135275	0.40824829	0.40824829	512.3115517
10442087	NM_001162909	Ncrna00085	non-protein coding RNA 85	75202	affymetrix	0.004191321	0.1598998	-85.00591667	674.0435233	-3.588586963	-4.145560284	716.5464817	631.540565	10	42.908932	0.40824829	0.40824829	674.0435233
10485667	NM_026992	Dnajc24	DnaJ (Hsp40) homolog, subfamily C, member 24	99349	affymetrix	0.00420395	0.160209713	-63.49572	749.1230067	-3.586879158	-4.145807038	780.8708667	717.3751467	10	31.87043327	0.40824829	0.40824829	749.1230067
10338982	ENSMUST00000126224	Rab14	RAB14, member RAS oncogene family [Source:MGI Symbol;Acc:MGI:1915615]	68365	ensembl	0.004218301	0.160584503	30.81839667	114.9182483	3.58494493	-4.146086657	99.50905	130.3274467	10	14.75998322	0.40824829	0.40824829	114.9182483
10602592	NM_016763	Hsd17b10	hydroxysteroid (17-beta) dehydrogenase 10	15108	affymetrix	0.004229401	0.16064058	135.1186067	1383.170355	3.583453552	-4.146302366	1315.611052	1450.729658	10	68.6201455	0.40824829	0.40824829	1383.170355
10341854	ENSMUST00000022696	Xpo7	exportin 7 [Source:MGI Symbol;Acc:MGI:1929705]	65246	ensembl	0.004235166	0.16064058	-60.28019833	130.4641158	-3.582680595	-4.146414202	160.604215	100.3240167	10	30.24664691	0.40824829	0.40824829	130.4641158
10382973	NM_029964	6030468B19Rik	RIKEN cDNA 6030468B19 gene	77727	affymetrix	0.004238518	0.16064058	23.87880167	249.7108992	3.58223161	-4.146479175	237.7714983	261.6503	10	10.93963152	0.40824829	0.40824829	249.7108992
10450723	NM_010395	H2-T10	histocompatibility 2, T region locus 10	15024	affymetrix	0.004239182	0.16064058	61.93922	306.2512617	3.582142753	-4.146492035	275.2816517	337.2208717	10	31.10935781	0.40824829	0.40824829	306.2512617
10508444	NM_025970	Zbtb8os	zinc finger and BTB domain containing 8 opposite strand	67106	affymetrix	0.004247935	0.16064058	-36.28448667	334.778705	-3.58097222	-4.14666147	352.9209483	316.6364617	10	17.71173749	0.40824829	0.40824829	334.778705
10343154	ENSMUST00000110333	Anapc1	anaphase promoting complex subunit 1 [Source:MGI Symbol;Acc:MGI:103097]	17222	ensembl	0.004252519	0.16064058	-41.502575	175.1261392	-3.580360225	-4.146750079	195.8774267	154.3748517	10	20.47735855	0.40824829	0.40824829	175.1261392
10472321	NM_033552	Slc4a10	solute carrier family 4, sodium bicarbonate cotransporter-like, member 10	94229	affymetrix	0.004255414	0.16064058	-215.815045	4246.042424	-3.579974087	-4.146805996	4353.949947	4138.134902	10	109.9094865	0.40824829	0.40824829	4246.042424
10476633	NM_008792	Pcsk2	proprotein convertase subtilisin/kexin type 2	18549	affymetrix	0.004257656	0.16064058	-298.4610967	4184.452487	-3.579675219	-4.146849279	4333.683035	4035.221938	10	152.0970203	0.40824829	0.40824829	4184.452487
10341422	ENSMUST00000115207	Dlg1	discs, large homolog 1 (Drosophila) [Source:MGI Symbol;Acc:MGI:107231]	13383	ensembl	0.004266875	0.16064058	-176.0119767	874.443365	-3.578448081	-4.147027039	962.4493533	786.4373767	10	89.62405642	0.40824829	0.40824829	874.443365
10520010	NM_028431	Pmpcb	peptidase (mitochondrial processing) beta	73078	affymetrix	0.004269294	0.16064058	67.93695167	866.3790392	3.578126466	-4.147073637	832.4105633	900.347515	10	34.24539284	0.40824829	0.40824829	866.3790392
10341904	ENSMUST00000170762	Hdac5	histone deacetylase 5 [Source:MGI Symbol;Acc:MGI:1333784]	15184	ensembl	0.004269472	0.16064058	-80.46546667	206.7787733	-3.578102808	-4.147077065	247.0115067	166.54604	10	40.70164189	0.40824829	0.40824829	206.7787733
10545921	NM_010751	Mxd1	MAX dimerization protein 1	17119	affymetrix	0.00428088	0.160815337	-56.1526	734.7894	-3.576588938	-4.147296471	762.8657	706.7131	10	28.15847401	0.40824829	0.40824829	734.7894
10417421	NM_001024712	Gm3696	predicted gene 3696	100042149	affymetrix	0.004283162	0.160815337	-184.7320183	562.0734392	-3.576286528	-4.147340311	654.4394483	469.70743	10	94.13659762	0.40824829	0.40824829	562.0734392
10389087	NM_001164570	Rffl	ring finger and FYVE like domain containing protein	67338	affymetrix	0.004292904	0.160923287	-41.31543333	444.68029	-3.574997827	-4.147527177	465.3380067	424.0225733	10	20.41141434	0.40824829	0.40824829	444.68029
10340587	ENSMUST00000058102	Eif5	eukaryotic translation initiation factor 5 [Source:MGI Symbol;Acc:MGI:95309]	100047658	ensembl	0.004295089	0.160923287	-55.05521667	198.68665	-3.574709058	-4.147569059	226.2142583	171.1590417	10	27.60333035	0.40824829	0.40824829	198.68665
10573691	NR_027829	Gm10638	predicted gene 10638	666945	affymetrix	0.004304825	0.161118269	-43.86926667	347.04841	-3.573424762	-4.147755373	368.9830433	325.1137767	10	21.76651946	0.40824829	0.40824829	347.04841
10368720	NM_001114332	Slc16a10	solute carrier family 16 (monocarboxylic acid transporters), member 10	72472	affymetrix	0.004315796	0.161294178	-24.43043667	184.2919	-3.571980995	-4.147964905	196.5071183	172.0766817	10	11.29094824	0.40824829	0.40824829	184.2919
10558001	NM_178641	Inpp5f	inositol polyphosphate-5-phosphatase F	101490	affymetrix	0.004318598	0.161294178	73.22725833	955.4922325	3.571612979	-4.148018329	918.8786033	992.1058617	10	37.0430714	0.40824829	0.40824829	955.4922325
10383502	NM_001038653	Slc16a3	solute carrier family 16 (monocarboxylic acid transporters), member 3	80879	affymetrix	0.004324693	0.161352345	-54.36085667	513.1830617	-3.570813033	-4.148134475	540.36349	486.0026333	10	27.27300477	0.40824829	0.40824829	513.1830617
10444352	NM_010929	Notch4	Notch gene homolog 4 (Drosophila)	18132	affymetrix	0.004335637	0.161353627	27.055355	307.8928942	3.569379659	-4.148342659	294.3652167	321.4205717	10	12.76932875	0.40824829	0.40824829	307.8928942
10571870	NM_008252	Hmgb2	high mobility group box 2	97165	affymetrix	0.00433822	0.161353627	17.025555	121.6845108	3.569041971	-4.148391718	113.1717333	130.1972883	10	6.888212188	0.40824829	0.40824829	121.6845108
10466298	NM_146687	Olfr1436	olfactory receptor 1436	258682	affymetrix	0.004339543	0.161353627	-21.07578333	44.69277167	-3.568868986	-4.148416851	55.23066333	34.15488	10	9.37141673	0.40824829	0.40824829	44.69277167
10562260	NM_027898	Gramd1a	GRAM domain containing 1A	52857	affymetrix	0.004348999	0.161353627	120.0135533	1286.118362	3.567634664	-4.148596222	1226.111585	1346.125138	10	61.17196586	0.40824829	0.40824829	1286.118362
10339922	ENSMUST00000138407	Copa	coatomer protein complex subunit alpha [Source:MGI Symbol;Acc:MGI:1334462]	12847	ensembl	0.004351825	0.161353627	36.563405	34.9169775	3.567266271	-4.148649769	16.635275	53.19868	10	17.93486228	0.40824829	0.40824829	34.9169775
10549536	NM_001113424	Amn1	antagonist of mitotic exit network 1 homolog (S. cerevisiae)	232566	affymetrix	0.004351955	0.161353627	-65.95745667	624.2616033	-3.567249287	-4.148652238	657.2403317	591.282875	10	33.32696793	0.40824829	0.40824829	624.2616033
10437664	NM_021428	Dexi	dexamethasone-induced transcript	58239	affymetrix	0.004356592	0.161357269	112.865335	1455.353311	3.566645506	-4.148740013	1398.920643	1511.785978	10	57.51603184	0.40824829	0.40824829	1455.353311
10567750	NM_207239	Gtf3c1	general transcription factor III C 1	233863	affymetrix	0.004368349	0.161484827	93.00938333	1615.222143	3.565117373	-4.148962235	1568.717452	1661.726835	10	47.32185054	0.40824829	0.40824829	1615.222143
10453429	NM_008838	Pigf	phosphatidylinositol glycan anchor biosynthesis, class F	18701	affymetrix	0.004374617	0.161484827	67.68652667	544.8524767	3.564304427	-4.149080495	511.0092133	578.69574	10	34.25161752	0.40824829	0.40824829	544.8524767
10373467	NM_010153	Erbb3	v-erb-b2 erythroblastic leukemia viral oncogene homolog 3 (avian)	13867	affymetrix	0.004376976	0.161484827	45.09292333	413.2904817	3.563998753	-4.149124969	390.74402	435.8369433	10	22.47210763	0.40824829	0.40824829	413.2904817
10388648	NM_172945	Ankrd13b	ankyrin repeat domain 13b	268445	affymetrix	0.004378203	0.161484827	57.84148333	908.3055433	3.563839861	-4.149148088	879.3848017	937.226285	10	29.14259317	0.40824829	0.40824829	908.3055433
10344523	ENSMUST00000136424	Tmem165	transmembrane protein 165 [Source:MGI Symbol;Acc:MGI:894407]	21982	ensembl	0.004415	0.162605104	-32.33590833	76.91646917	-3.559095253	-4.149838949	93.08442333	60.748515	10	15.70525366	0.40824829	0.40824829	76.91646917
10538715	NM_183310	Fam190a	family with sequence similarity 190, member A	232035	affymetrix	0.004417722	0.162605104	-44.09951167	592.8840692	-3.558745814	-4.149889869	614.933825	570.8343133	10	21.98319818	0.40824829	0.40824829	592.8840692
10562358	ENSMUST00000117861	Gm12760	predicted gene 12760 [Source:MGI Symbol;Acc:MGI:3649974]	---	ensembl	0.004441849	0.163324095	-43.16314	271.4456283	-3.555658785	-4.150339934	293.0271983	249.8640583	10	21.50850814	0.40824829	0.40824829	271.4456283
10496854	NM_027594	Ttll7	tubulin tyrosine ligase-like family, member 7	70892	affymetrix	0.004471113	0.163852897	150.16961	2480.665322	3.551937672	-4.150882987	2405.580517	2555.750127	10	76.98790376	0.40824829	0.40824829	2480.665322
10341930	ENSMUST00000172411	Psma1	proteasome (prosome, macropain) subunit, alpha type 1 [Source:MGI Symbol;Acc:MGI:1347005]	26440	ensembl	0.004471249	0.163852897	-28.46161167	69.0767925	-3.551920358	-4.150885515	83.30759833	54.84598667	10	13.6220569	0.40824829	0.40824829	69.0767925
10502622	NM_017474	Clca3	chloride channel calcium activated 3	23844	affymetrix	0.004472766	0.163852897	-18.32981	118.9928783	-3.551728188	-4.150913576	128.1577833	109.8279733	10	7.769673229	0.40824829	0.40824829	118.9928783
10524020	NM_001163531	Tmem175	transmembrane protein 175	72392	affymetrix	0.004477625	0.163852897	-179.0989717	1275.420234	-3.551112905	-4.151003432	1364.96972	1185.870748	10	91.90585779	0.40824829	0.40824829	1275.420234
10431371	NM_199198	Hdac10	histone deacetylase 10	170787	affymetrix	0.004479488	0.163852897	-33.96199167	326.9640408	-3.550877268	-4.151037848	343.9450367	309.983045	10	16.62579767	0.40824829	0.40824829	326.9640408
10505996	NM_001113412	Fggy	FGGY carbohydrate kinase domain containing	75578	affymetrix	0.004483881	0.163852897	-68.059875	140.1554858	-3.550321881	-4.151118977	174.1854233	106.1255483	10	34.58399613	0.40824829	0.40824829	140.1554858
10408709	NM_025965	Ssr1	signal sequence receptor, alpha	107513	affymetrix	0.004498672	0.164062583	378.6295633	2683.584618	3.548456007	-4.151391631	2494.269837	2872.8994	10	194.6952633	0.40824829	0.40824829	2683.584618
10532744	NM_009151	Selplg	selectin, platelet (p-selectin) ligand	20345	affymetrix	0.004501754	0.164062583	163.9038033	897.1432267	3.548067971	-4.151448352	815.191325	979.0951283	10	84.15339028	0.40824829	0.40824829	897.1432267
10344248	ENSMUST00000099086	Gm8325	predicted pseudogene 8325 [Source:MGI Symbol;Acc:MGI:3644852]	---	ensembl	0.004503462	0.164062583	-31.42905	189.60514	-3.547853151	-4.151479756	205.319665	173.890615	10	15.26742354	0.40824829	0.40824829	189.60514
10579663	NM_007944	Eps15l1	epidermal growth factor receptor pathway substrate 15-like 1	13859	affymetrix	0.004520392	0.164510793	-96.44345167	1196.278394	-3.545727494	-4.151790608	1244.50012	1148.056668	10	49.36239969	0.40824829	0.40824829	1196.278394
10385361	NM_024475	Ublcp1	ubiquitin-like domain containing CTD phosphatase 1	79560	affymetrix	0.004543298	0.165156535	63.21758167	352.8409025	3.54286449	-4.152209595	321.2321117	384.4496933	10	32.13211706	0.40824829	0.40824829	352.8409025
10340528	ENSMUST00000133651	Hdac5	histone deacetylase 5 [Source:MGI Symbol;Acc:MGI:1333784]	15184	ensembl	0.004547425	0.165156535	45.79225667	179.93638	3.542350179	-4.152284899	157.0402517	202.8325083	10	22.98719544	0.40824829	0.40824829	179.93638
10598087	ENSMUST00000082419	ND6	NADH dehydrogenase subunit 6	17722	affymetrix	0.004556351	0.165311863	196.590925	720.2147942	3.541239553	-4.152447552	621.9193317	818.5102567	10	101.1929112	0.40824829	0.40824829	720.2147942
10342045	ENSMUST00000171227	Ddb1	damage specific DNA binding protein 1 [Source:MGI Symbol;Acc:MGI:1202384]	13194	ensembl	0.004570775	0.165666117	-31.99483	87.65743	-3.539449666	-4.152709796	103.654845	71.660015	10	15.61668697	0.40824829	0.40824829	87.65743
10572514	ENSMUST00000050921	A230052G05Rik	RIKEN cDNA A230052G05 gene	442796	affymetrix	0.00457644	0.165702562	-26.37208833	285.9819775	-3.538748138	-4.152812618	299.1680217	272.7959333	10	12.51684475	0.40824829	0.40824829	285.9819775
10537157	NM_172398	Akr1b10	aldo-keto reductase family 1, member B10 (aldose reductase)	67861	affymetrix	0.004599723	0.166376162	76.70017667	790.295165	3.535874632	-4.153234001	751.9450767	828.6452533	10	39.23525454	0.40824829	0.40824829	790.295165
10514590	NM_026082	Dock7	dedicator of cytokinesis 7	67299	affymetrix	0.004607058	0.166429681	-55.28149333	899.673735	-3.534972514	-4.153366364	927.3144817	872.0329883	10	28.04404553	0.40824829	0.40824829	899.673735
10411274	NM_029210	Sv2c	synaptic vesicle glycoprotein 2c	75209	affymetrix	0.004610565	0.166429681	-87.60603167	567.5898658	-3.534541745	-4.153429581	611.3928817	523.78685	10	44.92753503	0.40824829	0.40824829	567.5898658
10375501	NR_028564	Snord95	small nucleolar RNA, C/D box 95	100216540	affymetrix	0.004619568	0.166446181	-27.14050667	348.2432467	-3.533437268	-4.153591703	361.8135	334.6729933	10	12.96925434	0.40824829	0.40824829	348.2432467
10542573	BC005705	BC005705	cDNA sequence BC005705	791331	affymetrix	0.004620384	0.166446181	-17.331215	131.8419992	-3.533337235	-4.153606389	140.5076067	123.1763917	10	7.196539726	0.40824829	0.40824829	131.8419992
10549594	NM_021324	Ttyh1	tweety homolog 1 (Drosophila)	57776	affymetrix	0.004626393	0.16645515	-590.1516333	5461.9758	-3.53260152	-4.153714414	5757.051617	5166.899983	10	304.8915994	0.40824829	0.40824829	5461.9758
10341922	ENSMUST00000172411	Psma1	proteasome (prosome, macropain) subunit, alpha type 1 [Source:MGI Symbol;Acc:MGI:1347005]	26440	ensembl	0.004629996	0.16645515	-75.10992667	283.8118517	-3.532160735	-4.153779146	321.366815	246.2568883	10	38.44778128	0.40824829	0.40824829	283.8118517
10417239	NM_029288	Gm1973	predicted gene 1973	100038846	affymetrix	0.004645631	0.166707758	-111.2736233	385.57838	-3.530252406	-4.154059491	441.2151917	329.9415683	10	57.28751692	0.40824829	0.40824829	385.57838
10380773	NM_021493	Arhgap23	Rho GTPase activating protein 23	58996	affymetrix	0.0046464	0.166707758	44.16481667	810.81477	3.530158726	-4.154073257	788.7323617	832.8971783	10	22.20635102	0.40824829	0.40824829	810.81477
10338246	ENSMUST00000026254	Gbf1	golgi-specific brefeldin A-resistance factor 1 [Source:MGI Symbol;Acc:MGI:1861607]	107338	ensembl	0.004662605	0.16712056	-28.47667833	77.67928917	-3.528187982	-4.154362942	91.91762833	63.44095	10	13.73600289	0.40824829	0.40824829	77.67928917
10468159	NM_010697	Ldb1	LIM domain binding 1	16825	affymetrix	0.004669943	0.167214987	-106.31255	3237.040193	-3.527298007	-4.154493817	3290.196468	3183.883918	10	54.75704222	0.40824829	0.40824829	3237.040193
10536827	NM_145574	Ccdc136	coiled-coil domain containing 136	232664	affymetrix	0.004684718	0.167402111	-83.603985	735.9223108	-3.525510191	-4.154756825	777.7243033	694.1203183	10	42.95704587	0.40824829	0.40824829	735.9223108
10519234	NM_080445	B3galt6	UDP-Gal:betaGal beta 1,3-galactosyltransferase, polypeptide 6	117592	affymetrix	0.00468855	0.167402111	-51.96422	349.6316167	-3.52504745	-4.154824922	375.6137267	323.6495067	10	26.37556431	0.40824829	0.40824829	349.6316167
10459467	ENSMUST00000174961	AC149599.1	---	---	ensembl	0.004689293	0.167402111	49.80790333	388.9687617	3.524957803	-4.154838116	364.06481	413.8727133	10	25.2361038	0.40824829	0.40824829	388.9687617
10444229	NM_010386	H2-DMa	histocompatibility 2, class II, locus DMa	14998	affymetrix	0.004694818	0.167431226	-76.89201333	541.9364217	-3.524291492	-4.154936188	580.3824283	503.490415	10	39.46684121	0.40824829	0.40824829	541.9364217
10493235	NM_198410	Paqr6	progestin and adipoQ receptor family member VI	68957	affymetrix	0.004727736	0.168436246	-200.0972883	761.9433942	-3.520337839	-4.155518509	861.9920383	661.89475	10	103.615929	0.40824829	0.40824829	761.9433942
10487510	ENSMUST00000122132	Gm14006	predicted gene 14006 [Source:MGI Symbol;Acc:MGI:3652192]	---	ensembl	0.004745584	0.168902888	-99.907115	1443.513348	-3.518205965	-4.155832784	1493.466905	1393.55979	10	51.55996902	0.40824829	0.40824829	1443.513348
10584071	NM_001080817	Prdm10	PR domain containing 10	382066	affymetrix	0.004771989	0.169672845	40.54949	669.32888	3.515067066	-4.156295866	649.054135	689.603625	10	20.3720533	0.40824829	0.40824829	669.32888
10603620	ENSMUST00000101687	Gm10489	predicted gene 10489	100042912	affymetrix	0.004790003	0.170143193	-34.00325167	341.0372575	-3.51293591	-4.156610517	358.0388833	324.0356317	10	16.84617354	0.40824829	0.40824829	341.0372575
10476355	NM_007694	Chgb	chromogranin B	12653	affymetrix	0.00482533	0.171226993	314.5994683	3297.687781	3.508780132	-4.157224649	3140.388047	3454.987515	10	163.5740666	0.40824829	0.40824829	3297.687781
10342307	ENSMUST00000074152	Copa	coatomer protein complex subunit alpha [Source:MGI Symbol;Acc:MGI:1334462]	12847	ensembl	0.004842153	0.171514398	300.4976133	6901.144608	3.506812099	-4.157515739	6750.895802	7051.393415	10	156.3217166	0.40824829	0.40824829	6901.144608
10406250	NM_009084	Rpl37a	ribosomal protein L37a	19981	affymetrix	0.004843077	0.171514398	192.931495	2360.719714	3.506704233	-4.157531698	2264.253967	2457.185462	10	100.2847756	0.40824829	0.40824829	2360.719714
10391454	NM_012037	Vat1	vesicle amine transport protein 1 homolog (T californica)	26949	affymetrix	0.004848673	0.171530484	77.614035	776.3590742	3.506051289	-4.157628314	737.5520567	815.1660917	10	40.0551401	0.40824829	0.40824829	776.3590742
10572635	NM_018754	Sfn	stratifin	55948	affymetrix	0.00485318	0.171530484	34.95002833	214.2102792	3.505525976	-4.157706058	196.735265	231.6852933	10	17.40158051	0.40824829	0.40824829	214.2102792
10343508	ENSMUST00000155359	Rab14	RAB14, member RAS oncogene family [Source:MGI Symbol;Acc:MGI:1915615]	68365	ensembl	0.004862469	0.171688132	-19.79126667	35.01234167	-3.504444832	-4.157866099	44.907975	25.11670833	10	8.825716638	0.40824829	0.40824829	35.01234167
10380739	NM_001081434	Osbpl7	oxysterol binding protein-like 7	71240	affymetrix	0.004882933	0.172147357	23.58697667	656.2690567	3.502070512	-4.158217745	644.4755683	668.062545	10	11.08005435	0.40824829	0.40824829	656.2690567
10512391	NM_009503	Vcp	valosin containing protein	269523	affymetrix	0.004885158	0.172147357	146.8081917	2160.013083	3.501812947	-4.158255906	2086.608987	2233.417178	10	76.33882255	0.40824829	0.40824829	2160.013083
10401322	NM_025292	Synj2bp	synaptojanin 2 binding protein	24071	affymetrix	0.004896256	0.172367589	-93.51287667	1208.925748	-3.500530228	-4.158445996	1255.682187	1162.16931	10	48.47006519	0.40824829	0.40824829	1208.925748
10428839	ENSMUST00000075109	Gm5959	predicted gene 5959	546638	affymetrix	0.004908636	0.172632507	-39.329385	244.0435375	-3.499102726	-4.158657625	263.70823	224.378845	10	19.81297486	0.40824829	0.40824829	244.0435375
10412495	NR_033388	Gm3002	alpha-takusan pseudogene	100040852	affymetrix	0.004927608	0.173128474	-152.8388483	515.6570742	-3.496922408	-4.158981028	592.0764983	439.23765	10	79.60133717	0.40824829	0.40824829	515.6570742
10461979	NM_013467	Aldh1a1	aldehyde dehydrogenase family 1, subfamily A1	11668	affymetrix	0.004944398	0.1734416	-215.5462917	467.9285908	-3.494999917	-4.159266358	575.7017367	360.155445	10	112.4474058	0.40824829	0.40824829	467.9285908
10577340	NM_181683	Defb37	defensin beta 37	353320	affymetrix	0.004946276	0.1734416	-20.71318333	76.77630667	-3.49478533	-4.159298216	87.13289833	66.419715	10	9.416387102	0.40824829	0.40824829	76.77630667
10514366	NR_033611	Gm12669	predicted gene 12669	620016	affymetrix	0.004991877	0.174868148	64.47030667	572.228325	3.489599657	-4.160068693	539.9931717	604.4634783	10	33.29972441	0.40824829	0.40824829	572.228325
10493382	NM_013631	Pklr	pyruvate kinase liver and red blood cell	18770	affymetrix	0.00500001	0.174980675	-22.36373833	253.1769042	-3.488679831	-4.160205479	264.3587733	241.995035	10	10.41837952	0.40824829	0.40824829	253.1769042
10499189	NM_030707	Fcrls	Fc receptor-like S, scavenger receptor	80891	affymetrix	0.005012032	0.175228917	-90.57250167	209.0867742	-3.487323095	-4.160407305	254.373025	163.8005233	10	47.10729439	0.40824829	0.40824829	209.0867742
10344542	ENSMUST00000151467	Zkscan3	zinc finger with KRAB and SCAN domains 3 [Source:MGI Symbol;Acc:MGI:1919989]	72739	ensembl	0.005021285	0.175379958	-61.32474333	462.3717867	-3.486281129	-4.160562359	493.0341583	431.709415	10	31.66329828	0.40824829	0.40824829	462.3717867
10340354	ENSMUST00000146232	Haus5	HAUS augmin-like complex, subunit 5 [Source:MGI Symbol;Acc:MGI:1919159]	71909	ensembl	0.005042922	0.175689185	-57.19396833	244.1350208	-3.483852144	-4.160923995	272.732005	215.5380367	10	29.48910096	0.40824829	0.40824829	244.1350208
10582482	NM_028200	1300018I17Rik	RIKEN cDNA 1300018I17 gene	72325	affymetrix	0.005044962	0.175689185	-46.89340333	546.4191883	-3.483623687	-4.160958021	569.86589	522.9724867	10	23.98671687	0.40824829	0.40824829	546.4191883
10599514	NM_178782	Bcorl1	BCL6 co-repressor-like 1	320376	affymetrix	0.005048807	0.175689185	-37.23586833	481.9524042	-3.483193318	-4.161022127	500.5703383	463.33447	10	18.77202888	0.40824829	0.40824829	481.9524042
10373664	NM_146269	Olfr247	olfactory receptor 247	258266	affymetrix	0.005054844	0.175689185	-25.36554333	131.1219483	-3.482518376	-4.161122679	143.80472	118.4391767	10	12.18148312	0.40824829	0.40824829	131.1219483
10373666	NM_146269	Olfr247	olfactory receptor 247	258266	affymetrix	0.005054844	0.175689185	-25.36554333	131.1219483	-3.482518376	-4.161122679	143.80472	118.4391767	10	12.18148312	0.40824829	0.40824829	131.1219483
10347928	NM_175397	Sp110	Sp110 nuclear body protein	109032	affymetrix	0.005067529	0.175786388	-19.99870167	57.8372725	-3.481102823	-4.161333629	67.83662333	47.83792167	10	9.032858588	0.40824829	0.40824829	57.8372725
10582874	NM_175397	Sp110	Sp110 nuclear body protein	109032	affymetrix	0.005067529	0.175786388	-19.99870167	57.8372725	-3.481102823	-4.161333629	67.83662333	47.83792167	10	9.032858588	0.40824829	0.40824829	57.8372725
10566213	NM_001011854	Olfr605	olfactory receptor 605	258156	affymetrix	0.005080267	0.176021346	15.11842667	101.54821	3.47968492	-4.161545016	93.98899667	109.1074233	10	5.875601533	0.40824829	0.40824829	101.54821
10339545	ENSMUST00000153068	Canx	calnexin [Source:MGI Symbol;Acc:MGI:88261]	12330	ensembl	0.005090082	0.176021346	1508.888065	8929.036554	3.478594883	-4.161707581	8174.592522	9683.480587	10	791.7464142	0.40824829	0.40824829	8929.036554
10344222	ENSMUST00000139785	Ssr3	signal sequence receptor, gamma [Source:MGI Symbol;Acc:MGI:1914687]	67437	ensembl	0.005092883	0.176021346	-25.44203667	44.85339	-3.478284162	-4.161753931	57.57440833	32.13237167	10	12.24293473	0.40824829	0.40824829	44.85339
10527172	NM_177681	Zfp12	zinc finger protein 12	231866	affymetrix	0.00509855	0.176021346	22.46660167	296.6718525	3.4776562	-4.161847615	285.4385517	307.9051533	10	10.52057133	0.40824829	0.40824829	296.6718525
10531946	NM_001039231	C230055K05Rik	RIKEN cDNA C230055K05 gene	626391	affymetrix	0.005099055	0.176021346	41.83970333	157.6793583	3.477600292	-4.161855957	136.7595067	178.59921	10	21.3052081	0.40824829	0.40824829	157.6793583
10532157	NM_028876	Tmed5	transmembrane emp24 protein transport domain containing 5	73130	affymetrix	0.005107052	0.176126416	-120.48194	633.7359467	-3.476715333	-4.161988013	693.9769167	573.4949767	10	63.0304342	0.40824829	0.40824829	633.7359467
10412500	ENSMUST00000166242	Gm8237	predicted gene 8237 [Source:MGI Symbol;Acc:MGI:3644039]	---	ensembl	0.005135133	0.176450509	17.43662667	25.725635	3.473619102	-4.162450305	17.00732167	34.44394833	10	7.455347023	0.40824829	0.40824829	25.725635
10393804	NM_197995	Arl16	ADP-ribosylation factor-like 16	70317	affymetrix	0.005138142	0.176450509	-83.847775	422.6720758	-3.473288372	-4.16249971	464.5959633	380.7481883	10	43.741842	0.40824829	0.40824829	422.6720758
10571342	NM_011295	Rps12	ribosomal protein S12	20042	affymetrix	0.005138383	0.176450509	84.56742667	799.5151383	3.473261937	-4.162503659	757.231425	841.7988517	10	44.1231549	0.40824829	0.40824829	799.5151383
10338834	ENSMUST00000107351	Snapin	SNAP-associated protein [Source:MGI Symbol;Acc:MGI:1333745]	20615	ensembl	0.005140378	0.176450509	-24.39102667	63.13537333	-3.4730427	-4.162536412	75.33088667	50.93986	10	11.66021199	0.40824829	0.40824829	63.13537333
10540298	NM_007697	Chl1	cell adhesion molecule with homology to L1CAM	12661	affymetrix	0.005142012	0.176450509	186.02095	2863.319687	3.47286334	-4.162563209	2770.309212	2956.330162	10	97.62734352	0.40824829	0.40824829	2863.319687
10359948	NM_133806	Uap1	UDP-N-acetylglucosamine pyrophosphorylase 1	107652	affymetrix	0.005146383	0.176450509	-94.29021167	851.1783692	-3.472383522	-4.162634902	898.323475	804.0332633	10	49.27870668	0.40824829	0.40824829	851.1783692
10463404	BC150999	Fam178a	family with sequence similarity 178, member A	226151	affymetrix	0.005151188	0.176450509	-63.165015	1037.442916	-3.471856727	-4.162713626	1069.025423	1005.860408	10	32.77917	0.40824829	0.40824829	1037.442916
10540659	NM_133923	Ttll3	tubulin tyrosine ligase-like family, member 3	101100	affymetrix	0.005162276	0.176533566	68.07707	444.216815	3.470642816	-4.162895076	410.17828	478.25535	10	35.40573975	0.40824829	0.40824829	444.216815
10344264	ENSMUST00000156563	Arfgef1	ADP-ribosylation factor guanine nucleotide-exchange factor 1(brefeldin A-inhibited) [Source:MGI Symbol;Acc:MGI:2442988]	211673	ensembl	0.005163542	0.176533566	-229.7930733	755.73569	-3.470504336	-4.16291578	870.6322267	640.8391533	10	120.7438225	0.40824829	0.40824829	755.73569
10341318	ENSMUST00000128834	Arfgef1	ADP-ribosylation factor guanine nucleotide-exchange factor 1(brefeldin A-inhibited) [Source:MGI Symbol;Acc:MGI:2442988]	211673	ensembl	0.005178714	0.1768822	-72.033815	358.7165275	-3.468848048	-4.163163467	394.733435	322.69962	10	37.52864419	0.40824829	0.40824829	358.7165275
10565935	NM_001081116	Arhgef17	Rho guanine nucleotide exchange factor (GEF) 17	207212	affymetrix	0.005197463	0.177352187	203.1790283	2392.232968	3.466808239	-4.163468669	2290.643453	2493.822482	10	106.8446538	0.40824829	0.40824829	2392.232968
10435963	NM_026402	Atg3	autophagy-related 3 (yeast)	67841	affymetrix	0.005219758	0.177651711	-105.7621183	1359.332978	-3.464392273	-4.163830383	1412.214037	1306.451918	10	55.46929217	0.40824829	0.40824829	1359.332978
10455647	NM_134131	Tnfaip8	tumor necrosis factor, alpha-induced protein 8	106869	affymetrix	0.005220811	0.177651711	18.20734833	214.6085475	3.464278397	-4.163847439	205.5048733	223.7122217	10	7.978869981	0.40824829	0.40824829	214.6085475
10383932	NM_144560	Gas2l1	growth arrest-specific 2 like 1	78926	affymetrix	0.00522123	0.177651711	43.74530667	473.3134017	3.464233184	-4.163854211	451.4407483	495.186055	10	22.42588799	0.40824829	0.40824829	473.3134017
10415791	NM_026001	Rnaseh2b	ribonuclease H2, subunit B	67153	affymetrix	0.005237234	0.178025898	-31.44371	439.63423	-3.46250593	-4.164112977	455.356085	423.912375	10	15.69710224	0.40824829	0.40824829	439.63423
10473008	NM_146130	Hnrnpa3	heterogeneous nuclear ribonucleoprotein A3	229279	affymetrix	0.005272693	0.178966742	-167.741635	2463.853829	-3.458698267	-4.16468387	2547.724647	2379.983012	10	88.36562809	0.40824829	0.40824829	2463.853829
10394685	NM_008747	Ntsr2	neurotensin receptor 2	18217	affymetrix	0.00528182	0.178966742	-474.827955	1844.759971	-3.457722425	-4.164830281	2082.173948	1607.345993	10	250.6056384	0.40824829	0.40824829	1844.759971
10452937	NM_001081179	Heatr5b	HEAT repeat containing 5B	320473	affymetrix	0.005281946	0.178966742	47.51353833	1465.414396	3.457708915	-4.164832308	1441.657627	1489.171165	10	24.51044	0.40824829	0.40824829	1465.414396
10499420	NM_031248	Robld3	roadblock domain containing 3	83409	affymetrix	0.005285046	0.178966742	-26.91280833	303.8064158	-3.45737794	-4.164881976	317.26282	290.3500117	10	13.17250886	0.40824829	0.40824829	303.8064158
10409767	NM_027307	Golm1	golgi membrane protein 1	105348	affymetrix	0.005328471	0.180188156	134.2802333	850.4109283	3.452761389	-4.165575242	783.2708117	917.551045	10	70.78842447	0.40824829	0.40824829	850.4109283
10344454	ENSMUST00000097836	Hp1bp3	heterochromatin protein 1, binding protein 3 [Source:MGI Symbol;Acc:MGI:109369]	15441	ensembl	0.00533125	0.180188156	-46.95103833	141.7484342	-3.452467216	-4.165619449	165.2239533	118.272915	10	24.2450068	0.40824829	0.40824829	141.7484342
10338726	ENSMUST00000150683	Hdac5	histone deacetylase 5 [Source:MGI Symbol;Acc:MGI:1333784]	15184	ensembl	0.005351732	0.180708614	-56.37464833	120.2475975	-3.450304367	-4.165944585	148.4349217	92.06027333	10	29.34470706	0.40824829	0.40824829	120.2475975
10597871	NM_019814	Higd1a	HIG1 domain family, member 1A	56295	affymetrix	0.005369121	0.18102703	-96.36176667	603.627105	-3.4484747	-4.166219792	651.8079883	555.4462217	10	50.72701277	0.40824829	0.40824829	603.627105
10392642	NM_147219	Abca5	ATP-binding cassette, sub-family A (ABC1), member 5	217265	affymetrix	0.005373054	0.18102703	-61.01657333	1171.704027	-3.448061708	-4.166281931	1202.212313	1141.19574	10	31.85874887	0.40824829	0.40824829	1171.704027
10357288	NM_010483	Htr5b	5-hydroxytryptamine (serotonin) receptor 5B	15564	affymetrix	0.005383111	0.18102703	76.626055	351.4722492	3.447007027	-4.166440653	313.1592217	389.7852767	10	40.22559433	0.40824829	0.40824829	351.4722492
10524098	NM_001163996	Zfp605	zinc finger protein 605	675812	affymetrix	0.005384944	0.18102703	-585.1396617	949.9298008	-3.44681501	-4.166469555	1242.499632	657.35997	10	309.8276349	0.40824829	0.40824829	949.9298008
10587683	NM_009742	Bcl2a1a	B-cell leukemia/lymphoma 2 related protein A1a	12044	affymetrix	0.005386618	0.18102703	20.63748333	187.89076	3.446639728	-4.16649594	177.5720183	198.2095017	10	9.543746006	0.40824829	0.40824829	187.89076
10385842	NM_009012	Rad50	RAD50 homolog (S. cerevisiae)	19360	affymetrix	0.005394154	0.181109092	-49.53976	414.6382117	-3.445851362	-4.166614627	439.4080917	389.8683317	10	25.69591363	0.40824829	0.40824829	414.6382117
10364375	NM_007793	Cstb	cystatin B	13014	affymetrix	0.005420312	0.181815684	63.87642667	668.1686333	3.443123346	-4.167025531	636.23042	700.1068467	10	33.4418659	0.40824829	0.40824829	668.1686333
10524525	NM_054093	Ube3b	ubiquitin protein ligase E3B	117146	affymetrix	0.005437929	0.182041089	122.6393217	1352.219621	3.441293757	-4.167301288	1290.89996	1413.539282	10	64.83206876	0.40824829	0.40824829	1352.219621
10341169	ENSMUST00000148480	Cox18	COX18 cytochrome c oxidase assembly homolog (S. cerevisiae) [Source:MGI Symbol;Acc:MGI:2448532]	231430	ensembl	0.005440971	0.182041089	-165.2850017	2410.035266	-3.440978398	-4.167348834	2492.677767	2327.392765	10	87.5167839	0.40824829	0.40824829	2410.035266
10338530	ENSMUST00000058102	Eif5	eukaryotic translation initiation factor 5 [Source:MGI Symbol;Acc:MGI:95309]	100047658	ensembl	0.005442392	0.182041089	-1511.094738	4370.808331	-3.44083122	-4.167371025	5126.3557	3615.260962	10	801.6069966	0.40824829	0.40824829	4370.808331
10461904	ENSMUST00000102348	AC133509.1	---	---	ensembl	0.005448594	0.182056772	-26.38445333	95.0954	-3.440189015	-4.167467866	108.2876267	81.90317333	10	12.94641707	0.40824829	0.40824829	95.0954
10472384	NM_001099298	Scn2a1	sodium channel, voltage-gated, type II, alpha 1	110876	affymetrix	0.005453101	0.182056772	-184.3655917	2107.313983	-3.439722864	-4.16753817	2199.496778	2015.131187	10	97.6910024	0.40824829	0.40824829	2107.313983
10571182	NM_027618	Poteg	POTE ankyrin domain family, member G	70952	affymetrix	0.005464419	0.182187459	12.66635333	78.812985	3.438553952	-4.167714503	72.47980833	85.14616167	10	4.103359277	0.40824829	0.40824829	78.812985
10516051	NM_007598	Cap1	CAP, adenylate cyclase-associated protein 1 (yeast)	12331	affymetrix	0.005467263	0.182187459	358.2583033	5158.804262	3.438260569	-4.16775877	4979.67511	5337.933413	10	190.1208991	0.40824829	0.40824829	5158.804262
10527963	AK142929	Gm10484	predicted gene 10484	100038503	affymetrix	0.00547305	0.18220953	-79.69810667	203.0660717	-3.437664173	-4.167848768	242.915125	163.2170183	10	41.98164414	0.40824829	0.40824829	203.0660717
10428336	NM_008049	Ftl2	ferritin light chain 2	14337	affymetrix	0.005498092	0.182791507	141.461125	1051.358423	3.435090824	-4.16823727	980.62786	1122.088985	10	74.98053511	0.40824829	0.40824829	1051.358423
10562592	NM_177890	Gm5114	predicted gene 5114	330513	affymetrix	0.005504409	0.182791507	-28.69851833	182.9593492	-3.434443542	-4.168335035	197.3086083	168.61009	10	14.29234823	0.40824829	0.40824829	182.9593492
10521068	NM_001081101	4933407H18Rik	RIKEN cDNA 4933407H18 gene	71101	affymetrix	0.005505954	0.182791507	-23.58578667	255.4802333	-3.43428535	-4.168358931	267.2731267	243.68734	10	11.34799433	0.40824829	0.40824829	255.4802333
10375227	ENSMUST00000083239	U6	U6 spliceosomal RNA [Source:RFAM;Acc:RF00026]	---	ensembl	0.005536147	0.183535733	15.82872833	73.44810083	3.43120304	-4.168824751	65.53373667	81.362465	10	6.521777402	0.40824829	0.40824829	73.44810083
10385175	NM_170779	Wwc1	WW, C2 and coiled-coil domain containing 1	211652	affymetrix	0.005543254	0.183535733	41.159195	591.7090092	3.430480023	-4.168934078	571.1294117	612.2886067	10	21.24289917	0.40824829	0.40824829	591.7090092
10398831	NM_198411	Inf2	inverted formin, FH2 and WH2 domain containing	70435	affymetrix	0.005543857	0.183535733	87.11355167	688.7526875	3.4304187	-4.168943351	645.1959117	732.3094633	10	46.04630923	0.40824829	0.40824829	688.7526875
10596377	ENSMUST00000083532	n-R5s89	nuclear encoded rRNA 5S 89 [Source:MGI Symbol;Acc:MGI:4421937]	---	ensembl	0.005584535	0.184554486	178.8558233	1055.899922	3.426298872	-4.169566742	966.47201	1145.327833	10	95.13513585	0.40824829	0.40824829	1055.899922
10426081	NM_134096	Fam19a5	family with sequence similarity 19, member A5	106014	affymetrix	0.00558501	0.184554486	157.46642	2626.307885	3.426250954	-4.169573997	2547.574675	2705.041095	10	83.72098465	0.40824829	0.40824829	2626.307885
10548761	NM_013546	Hebp1	heme binding protein 1	15199	affymetrix	0.005640778	0.186133589	74.73602167	538.3683558	3.420652998	-4.170422228	501.000345	575.7363667	10	39.52346722	0.40824829	0.40824829	538.3683558
10587077	BC023444	Onecut1	one cut domain, family member 1	15379	affymetrix	0.005643267	0.186133589	-192.31968	1077.324873	-3.420404482	-4.170459915	1173.484713	981.1650333	10	102.4951562	0.40824829	0.40824829	1077.324873
10601601	XM_356374	Gm5167	predicted gene 5167	382265	affymetrix	0.005657936	0.186360021	69.07068667	683.28245	3.418942072	-4.170681744	648.7471067	717.8177933	10	36.4893527	0.40824829	0.40824829	683.28245
10473221	ENSMUST00000121557	Gm13688	predicted gene 13688 [Source:MGI Symbol;Acc:MGI:3652062]	---	ensembl	0.005667198	0.186360021	-43.835315	273.6915192	-3.41802078	-4.170821539	295.6091767	251.7738617	10	22.79544106	0.40824829	0.40824829	273.6915192
10338831	ENSMUST00000143007	Anapc1	anaphase promoting complex subunit 1 [Source:MGI Symbol;Acc:MGI:103097]	17222	ensembl	0.005670307	0.186360021	-132.629245	539.2490275	-3.417711774	-4.170868435	605.56365	472.934405	10	70.63423486	0.40824829	0.40824829	539.2490275
10484622	NM_146590	Olfr1085	olfactory receptor 1085	258583	affymetrix	0.005673559	0.186360021	-14.31633667	54.78009333	-3.417388888	-4.170917442	61.93826167	47.621925	10	5.486436669	0.40824829	0.40824829	54.78009333
10585986	NM_173018	Myo9a	myosin IXa	270163	affymetrix	0.005681199	0.186360021	-66.92877333	1864.990957	-3.41663086	-4.171032511	1898.455343	1831.52657	10	35.35773901	0.40824829	0.40824829	1864.990957
10339629	ENSMUST00000139245	Huwe1	HECT, UBA and WWE domain containing 1 [Source:MGI Symbol;Acc:MGI:1926884]	59026	ensembl	0.00568158	0.186360021	-35.96502	110.9693083	-3.416593079	-4.171038247	128.9518183	92.98679833	10	18.46146087	0.40824829	0.40824829	110.9693083
10343061	ENSMUST00000107807	Tomm5	translocase of outer mitochondrial membrane 5 homolog (yeast) [Source:MGI Symbol;Acc:MGI:1915762]	666377	ensembl	0.005703875	0.186918887	-40.22702	175.1706517	-3.41438721	-4.171373244	195.2841617	155.0571417	10	20.83531197	0.40824829	0.40824829	175.1706517
10597648	NM_010851	Myd88	myeloid differentiation primary response gene 88	17874	affymetrix	0.005712313	0.18695554	78.69335667	371.8349717	3.413554668	-4.171499733	332.4882933	411.18165	10	41.7413386	0.40824829	0.40824829	371.8349717
10341395	ENSMUST00000162952	Wars	tryptophanyl-tRNA synthetase [Source:MGI Symbol;Acc:MGI:104630]	640248	ensembl	0.00571551	0.18695554	241.0079983	2518.568108	3.413239591	-4.171547611	2398.064108	2639.072107	10	128.7763888	0.40824829	0.40824829	2518.568108
10342963	ENSMUST00000155847	Dlg1	discs, large homolog 1 (Drosophila) [Source:MGI Symbol;Acc:MGI:107231]	13383	ensembl	0.005730764	0.187212977	-60.02206333	253.3048717	-3.411738618	-4.171775751	283.3159033	223.29384	10	31.66793443	0.40824829	0.40824829	253.3048717
10423623	NM_173421	BC030476	cDNA sequence BC030476	239368	affymetrix	0.005733911	0.187212977	74.96625333	646.8965233	3.411429432	-4.171822758	609.4133967	684.37965	10	39.7565591	0.40824829	0.40824829	646.8965233
10338117	ENSMUST00000050774	Gm9816	predicted pseudogene 9816 [Source:MGI Symbol;Acc:MGI:3704465]	---	ensembl	0.005753496	0.187680081	108.6398167	950.17878	3.409509318	-4.172114771	895.8588717	1004.498688	10	57.91765258	0.40824829	0.40824829	950.17878
10456237	NM_009182	St8sia3	ST8 alpha-N-acetyl-neuraminide alpha-2,8-sialyltransferase 3	20451	affymetrix	0.005763884	0.187821251	196.550345	2394.387141	3.40849358	-4.17226931	2296.111968	2492.662313	10	105.1228891	0.40824829	0.40824829	2394.387141
10534405	NM_025375	Wbscr22	Williams Beuren syndrome chromosome region 22	66138	affymetrix	0.005774349	0.187821251	53.22740667	1145.971108	3.407472148	-4.172424759	1119.357405	1172.584812	10	28.01123174	0.40824829	0.40824829	1145.971108
10551104	NM_183311	Tmem145	transmembrane protein 145	330485	affymetrix	0.005774672	0.187821251	-177.70078	693.032035	-3.407440693	-4.172429547	781.882425	604.181645	10	95.04358771	0.40824829	0.40824829	693.032035
10531944	ENSMUST00000069263	Gm10047	predicted gene 10047	791327	affymetrix	0.005778953	0.187821251	121.34033	174.4523517	3.407023417	-4.172493064	113.7821867	235.1225167	10	64.79031071	0.40824829	0.40824829	174.4523517
10579774	NR_028579	Gm10649	predicted gene 10649	100039211	affymetrix	0.005786871	0.187906848	34.87060667	89.9888	3.406252459	-4.172610439	72.55349667	107.4241033	10	17.91112797	0.40824829	0.40824829	89.9888
10380275	ENSMUST00000139194	A930013B10Rik	RIKEN cDNA A930013B10 gene [Source:MGI Symbol;Acc:MGI:3041185]	---	ensembl	0.005809988	0.188373809	26.80650167	263.2530142	3.404007994	-4.172952294	249.8497633	276.656265	10	13.3511479	0.40824829	0.40824829	263.2530142
10486290	ENSMUST00000082788	SNORA44	Small nucleolar RNA SNORA44 [Source:RFAM;Acc:RF00405]	---	ensembl	0.005818476	0.188373809	-86.154125	979.3139492	-3.403186123	-4.173077526	1022.391012	936.2368867	10	45.90167274	0.40824829	0.40824829	979.3139492
10432492	NM_028224	Faim2	Fas apoptotic inhibitory molecule 2	72393	affymetrix	0.005819198	0.188373809	-323.8220767	6121.066535	-3.40311628	-4.17308817	6282.977573	5959.155497	10	173.6073497	0.40824829	0.40824829	6121.066535
10478285	NR_033569	9430021M05Rik	RIKEN cDNA 9430021M05 gene	77288	affymetrix	0.005824608	0.188373809	-70.16541667	427.2075033	-3.402593088	-4.173167908	462.2902117	392.124795	10	37.26174473	0.40824829	0.40824829	427.2075033
10430804	NM_134095	Pppde2	PPPDE peptidase domain containing 2	28075	affymetrix	0.00583284	0.188373809	386.0069333	4337.92518	3.401798039	-4.173289102	4144.921713	4530.928647	10	207.0549804	0.40824829	0.40824829	4337.92518
10554233	NM_026531	Aen	apoptosis enhancing nuclease	68048	affymetrix	0.005833775	0.188373809	25.81782	305.3138983	3.401707836	-4.173302854	292.4049883	318.2228083	10	12.7887409	0.40824829	0.40824829	305.3138983
10446309	NM_001081653	Cntnap5c	contactin associated protein-like 5C	620292	affymetrix	0.005838338	0.188373809	130.68965	653.4511067	3.401267752	-4.173369952	588.1062817	718.7959317	10	69.93378547	0.40824829	0.40824829	653.4511067
10442199	NM_011760	Zfp54	zinc finger protein 54	22712	affymetrix	0.005870434	0.18923768	-24.26661167	236.7854492	-3.398181776	-4.173840691	248.918755	224.6521433	10	11.89680752	0.40824829	0.40824829	236.7854492
10342601	ENSMUST00000156563	Arfgef1	ADP-ribosylation factor guanine nucleotide-exchange factor 1(brefeldin A-inhibited) [Source:MGI Symbol;Acc:MGI:2442988]	211673	ensembl	0.005882824	0.189465307	-223.9040733	1238.933815	-3.396995131	-4.174021812	1350.885852	1126.981778	10	120.1942752	0.40824829	0.40824829	1238.933815
10505998	NM_001113412	Fggy	FGGY carbohydrate kinase domain containing	75578	affymetrix	0.005909877	0.1900558	-83.26751833	133.8662342	-3.394413003	-4.174416138	175.4999933	92.232475	10	44.45891483	0.40824829	0.40824829	133.8662342
10340501	ENSMUST00000155344	Hp1bp3	heterochromatin protein 1, binding protein 3 [Source:MGI Symbol;Acc:MGI:109369]	15441	ensembl	0.005911849	0.1900558	-58.94645	213.0704267	-3.394225239	-4.174444823	242.5436517	183.5972017	10	31.24931359	0.40824829	0.40824829	213.0704267
10399061	NM_028731	Esyt2	extended synaptotagmin-like protein 2	52635	affymetrix	0.00592448	0.190289817	-116.7015	1916.374237	-3.393024173	-4.174628349	1974.724987	1858.023487	10	62.55520928	0.40824829	0.40824829	1916.374237
10342099	ENSMUST00000134485	Anapc1	anaphase promoting complex subunit 1 [Source:MGI Symbol;Acc:MGI:103097]	17222	ensembl	0.005963566	0.19134298	-236.4938233	645.4164183	-3.389324109	-4.175194116	763.66333	527.1695067	10	127.2533815	0.40824829	0.40824829	645.4164183
10428388	NM_172815	Rspo2	R-spondin 2 homolog (Xenopus laevis)	239405	affymetrix	0.005968033	0.19134298	-124.63138	569.66181	-3.388902886	-4.175258561	631.9775	507.34612	10	66.9174709	0.40824829	0.40824829	569.66181
10340100	ENSMUST00000005578	Cic	capicua homolog (Drosophila) [Source:MGI Symbol;Acc:MGI:1918972]	71722	ensembl	0.005987748	0.191802139	-28.39168	114.3628733	-3.387047306	-4.175542547	128.5587133	100.1670333	10	14.34364347	0.40824829	0.40824829	114.3628733
10411359	NM_019755	Plp2	proteolipid protein 2	18824	affymetrix	0.006003745	0.192134766	-51.66572833	594.5848325	-3.385546351	-4.175772367	620.4176967	568.7519683	10	27.34183929	0.40824829	0.40824829	594.5848325
10438911	NM_001128096	Atp13a3	ATPase type 13A3	224088	affymetrix	0.006011571	0.192134766	-92.74539333	1575.602025	-3.384813499	-4.175884614	1621.974722	1529.229328	10	49.73056001	0.40824829	0.40824829	1575.602025
10502845	NM_174868	Fam73a	family with sequence similarity 73, member A	215708	affymetrix	0.006017246	0.192134766	-169.7202183	2231.827474	-3.384282677	-4.175965931	2316.687583	2146.967365	10	91.38464224	0.40824829	0.40824829	2231.827474
10543872	NM_199145	3110062M04Rik	RIKEN cDNA 3110062M04 gene	78412	affymetrix	0.006019747	0.192134766	24.78308333	169.047315	3.384048909	-4.176001746	156.6557733	181.4388567	10	12.26077608	0.40824829	0.40824829	169.047315
10407145	NM_172593	Mier3	mesoderm induction early response 1, family member 3	218613	affymetrix	0.006045049	0.192749417	-62.95599167	919.8995575	-3.381689574	-4.176363344	951.3775533	888.4215617	10	33.56171195	0.40824829	0.40824829	919.8995575
10370242	NM_021568	Pcbp3	poly(rC) binding protein 3	59093	affymetrix	0.006049847	0.192749417	-99.41423833	1117.429883	-3.381243315	-4.176431766	1167.137002	1067.722763	10	53.40295057	0.40824829	0.40824829	1117.429883
10339573	ENSMUST00000149409	Copg	coatomer protein complex, subunit gamma [Source:MGI Symbol;Acc:MGI:1858696]	54161	ensembl	0.006077813	0.193216839	-51.62152833	273.5337625	-3.378649306	-4.176829655	299.3445267	247.7229983	10	27.3754432	0.40824829	0.40824829	273.5337625
10374430	NM_178909	Wdr92	WD repeat domain 92	103784	affymetrix	0.006082009	0.193216839	47.21761333	379.2054917	3.378261201	-4.17688921	355.596685	402.8142983	10	24.95028266	0.40824829	0.40824829	379.2054917
10462822	NM_175353	Exoc6	exocyst complex component 6	107371	affymetrix	0.006086954	0.193216839	116.51453	1471.197693	3.3778041	-4.176959361	1412.940428	1529.454958	10	62.73771649	0.40824829	0.40824829	1471.197693
10430372	NM_009008	Rac2	RAS-related C3 botulinum substrate 2	19354	affymetrix	0.006115003	0.193216839	29.28462	316.232965	3.375218591	-4.177356327	301.590655	330.875275	10	14.91464269	0.40824829	0.40824829	316.232965
10390283	NM_030248	Cdk5rap3	CDK5 regulatory subunit associated protein 3	80280	affymetrix	0.006115945	0.193216839	28.36769333	370.7897267	3.375131982	-4.177369629	356.60588	384.9735733	10	14.38741835	0.40824829	0.40824829	370.7897267
10564978	NM_007550	Blm	Bloom syndrome, RecQ helicase-like	12144	affymetrix	0.006118124	0.193216839	-33.14002833	268.5241625	-3.374931683	-4.177400395	285.0941767	251.9541483	10	17.11405079	0.40824829	0.40824829	268.5241625
10394770	NM_013614	Odc1	ornithine decarboxylase, structural 1	18263	affymetrix	0.006119879	0.193216839	53.36540333	686.9927267	3.374770394	-4.17742517	660.310025	713.6754283	10	28.36837584	0.40824829	0.40824829	686.9927267
10510299	NM_176848	Fbxo2	F-box protein 2	230904	affymetrix	0.006121852	0.193216839	-67.96536667	431.29509	-3.374589138	-4.177453013	465.2777733	397.3124067	10	36.37494497	0.40824829	0.40824829	431.29509
10338408	ENSMUST00000149326	Tbl3	transducin (beta)-like 3 [Source:MGI Symbol;Acc:MGI:2384863]	213773	ensembl	0.006123142	0.193216839	61.42750167	344.4429008	3.374470609	-4.177471221	313.72915	375.1566517	10	32.79795332	0.40824829	0.40824829	344.4429008
10348653	NM_016696	Gpc1	glypican 1	14733	affymetrix	0.00612866	0.193216839	116.181585	956.5805808	3.373964121	-4.177549035	898.4897883	1014.671373	10	62.62886026	0.40824829	0.40824829	956.5805808
10347917	NM_009078	Rpl19	ribosomal protein L19	19921	affymetrix	0.006128857	0.193216839	250.6563	5909.32066	3.37394599	-4.17755182	5783.99251	6034.64881	10	135.5027065	0.40824829	0.40824829	5909.32066
10457022	NM_010777	Mbp	myelin basic protein	17196	affymetrix	0.006129728	0.193216839	422.289135	6543.718243	3.373866157	-4.177564086	6332.573675	6754.86281	10	228.4056043	0.40824829	0.40824829	6543.718243
10532216	NM_199011	Dgkq	diacylglycerol kinase, theta	110524	affymetrix	0.006160424	0.193779433	-32.81713333	442.1192217	-3.371057366	-4.17799582	458.5277883	425.710655	10	16.95244559	0.40824829	0.40824829	442.1192217
10341978	ENSMUST00000112622	Huwe1	HECT, UBA and WWE domain containing 1 [Source:MGI Symbol;Acc:MGI:1926884]	59026	ensembl	0.006167059	0.193779433	-40.48133	155.7636067	-3.370452128	-4.178088894	176.0042717	135.5229417	10	21.26654663	0.40824829	0.40824829	155.7636067
10375909	NM_153785	Cdkl3	cyclin-dependent kinase-like 3	213084	affymetrix	0.006175937	0.193779433	-66.82411667	985.8654783	-3.369643282	-4.178213303	1019.277537	952.45342	10	35.80457617	0.40824829	0.40824829	985.8654783
10548573	NM_172891	Styk1	serine/threonine/tyrosine kinase 1	243659	affymetrix	0.006186936	0.193779433	16.08996167	153.8238358	3.368642974	-4.1783672	145.778855	161.8688167	10	6.902165741	0.40824829	0.40824829	153.8238358
10582501	NM_016925	Fanca	Fanconi anemia, complementation group A	14087	affymetrix	0.00620044	0.193779433	-25.49076333	198.0782817	-3.367417189	-4.178555845	210.8236633	185.3329	10	12.74950598	0.40824829	0.40824829	198.0782817
10344255	ENSMUST00000143007	Anapc1	anaphase promoting complex subunit 1 [Source:MGI Symbol;Acc:MGI:103097]	17222	ensembl	0.006201618	0.193779433	-76.99004333	344.0922367	-3.367310386	-4.178572285	382.5872583	305.597215	10	41.39308477	0.40824829	0.40824829	344.0922367
10542896	NM_009753	Bicd1	bicaudal D homolog 1 (Drosophila)	12121	affymetrix	0.006203878	0.193779433	-54.78078667	776.7539083	-3.367105612	-4.178603806	804.1443017	749.363515	10	29.21551044	0.40824829	0.40824829	776.7539083
10504137	NR_033123	4933409K07Rik	RIKEN cDNA 4933409K07 gene	108816	affymetrix	0.006208387	0.193779433	-113.922995	1014.569854	-3.366697157	-4.178666686	1071.531352	957.6083567	10	61.53598206	0.40824829	0.40824829	1014.569854
10504201	NR_033123	4933409K07Rik	RIKEN cDNA 4933409K07 gene	108816	affymetrix	0.006208387	0.193779433	-113.922995	1014.569854	-3.366697157	-4.178666686	1071.531352	957.6083567	10	61.53598206	0.40824829	0.40824829	1014.569854
10512350	NR_033123	4933409K07Rik	RIKEN cDNA 4933409K07 gene	108816	affymetrix	0.006208387	0.193779433	-113.922995	1014.569854	-3.366697157	-4.178666686	1071.531352	957.6083567	10	61.53598206	0.40824829	0.40824829	1014.569854
10512352	NR_033123	4933409K07Rik	RIKEN cDNA 4933409K07 gene	108816	affymetrix	0.006208387	0.193779433	-113.922995	1014.569854	-3.366697157	-4.178666686	1071.531352	957.6083567	10	61.53598206	0.40824829	0.40824829	1014.569854
10522946	NM_009664	Ambn	ameloblastin	11698	affymetrix	0.006223142	0.193779433	-20.84223	116.642825	-3.365362677	-4.178872173	127.06394	106.22171	10	9.971018042	0.40824829	0.40824829	116.642825
10577412	NR_030708	6820431F20Rik	cadherin 11 pseudogene	547150	affymetrix	0.0062236	0.193779433	-741.9459083	4902.561354	-3.365321321	-4.178878543	5273.534308	4531.5884	10	402.3930067	0.40824829	0.40824829	4902.561354
10399357	NM_013527	Gdf7	growth differentiation factor 7	238057	affymetrix	0.006224394	0.193779433	94.05791667	1177.432095	3.365249626	-4.178889585	1130.403137	1224.461053	10	50.73886588	0.40824829	0.40824829	1177.432095
10388194	NM_153060	Spns2	spinster homolog 2 (Drosophila)	216892	affymetrix	0.006229325	0.193779433	112.2550817	1267.053153	3.364804433	-4.178958156	1210.925612	1323.180693	10	60.66261766	0.40824829	0.40824829	1267.053153
10567725	NM_001081329	Zkscan2	zinc finger with KRAB and SCAN domains 2	210162	affymetrix	0.006239589	0.193804299	-56.96748333	424.208865	-3.36387907	-4.179100713	452.6926067	395.7251233	10	30.44978225	0.40824829	0.40824829	424.208865
10440550	NM_001081068	Ltn1	listerin E3 ubiquitin protein ligase 1	78913	affymetrix	0.00624282	0.193804299	-70.03312167	681.1981242	-3.363588009	-4.17914556	716.214685	646.1815633	10	37.63011277	0.40824829	0.40824829	681.1981242
10338964	ENSMUST00000154909	Psma1	proteasome (prosome, macropain) subunit, alpha type 1 [Source:MGI Symbol;Acc:MGI:1347005]	26440	ensembl	0.006247501	0.193804299	-45.75800333	203.8706533	-3.363166705	-4.179210481	226.749655	180.9916517	10	24.25689108	0.40824829	0.40824829	203.8706533
10425166	NM_133800	Nol12	nucleolar protein 12	97961	affymetrix	0.006251927	0.193804299	28.02029833	362.1284158	3.362768623	-4.179271831	348.1182667	376.138565	10	14.24640354	0.40824829	0.40824829	362.1284158
10498795	NM_001029933	Zfp114	zinc finger protein 114	232966	affymetrix	0.006259504	0.193870153	-68.26635833	1267.311269	-3.362087836	-4.179376765	1301.444448	1233.17809	10	36.67822884	0.40824829	0.40824829	1267.311269
10416725	ENSMUST00000157187	U1	U1 spliceosomal RNA [Source:RFAM;Acc:RF00003]	---	ensembl	0.006280135	0.194339856	28.64249833	110.1351225	3.360238388	-4.179661933	95.81387333	124.4563717	10	14.61888786	0.40824829	0.40824829	110.1351225
10338587	ENSMUST00000165878	Psap	prosaposin [Source:MGI Symbol;Acc:MGI:97783]	19156	ensembl	0.006297961	0.19472199	-68.44957	315.0415567	-3.358645456	-4.179907666	349.2663417	280.8167717	10	36.81722417	0.40824829	0.40824829	315.0415567
10346146	ENSMUST00000093689	n-R5s211	nuclear encoded rRNA 5S 211 [Source:MGI Symbol;Acc:MGI:4422076]	---	ensembl	0.006341545	0.195899191	-35.94568167	316.7498692	-3.354769901	-4.180505979	334.72271	298.7770283	10	18.81878645	0.40824829	0.40824829	316.7498692
10343100	ENSMUST00000142497	Arfgef1	ADP-ribosylation factor guanine nucleotide-exchange factor 1(brefeldin A-inhibited) [Source:MGI Symbol;Acc:MGI:2442988]	211673	ensembl	0.006373283	0.19645144	-47.2684	207.7491633	-3.351964756	-4.18093944	231.3833633	184.1149633	10	25.18317342	0.40824829	0.40824829	207.7491633
10556280	NM_009302	Swap70	SWA-70 protein	20947	affymetrix	0.006381741	0.19645144	-32.35363167	265.4111592	-3.351219624	-4.181054638	281.587975	249.2343433	10	16.79801204	0.40824829	0.40824829	265.4111592
10343744	ENSMUST00000040284	BC031181	cDNA sequence BC031181 [Source:MGI Symbol;Acc:MGI:3039614]	407819	ensembl	0.00638439	0.19645144	-234.7851367	5148.88559	-3.350986486	-4.181090685	5266.278158	5031.493022	10	127.780234	0.40824829	0.40824829	5148.88559
10341097	ENSMUST00000091757	Zkscan3	zinc finger with KRAB and SCAN domains 3 [Source:MGI Symbol;Acc:MGI:1919989]	72739	ensembl	0.006388703	0.19645144	41.202485	314.8390092	3.350607092	-4.181149353	294.2377667	335.4402517	10	21.80501827	0.40824829	0.40824829	314.8390092
10338039	---	---	---	---	---	0.006393094	0.19645144	-41.85073	688.423615	-3.350221074	-4.18120905	709.34898	667.49825	10	22.17108583	0.40824829	0.40824829	688.423615
10490289	ENSMUST00000121798	Gm14411	predicted gene 14411 [Source:MGI Symbol;Acc:MGI:3649821]	---	ensembl	0.006401172	0.19645144	67.11561833	133.5857708	3.34951159	-4.181318789	100.0279617	167.14358	10	36.18509699	0.40824829	0.40824829	133.5857708
10339299	ENSMUST00000077502	Dqx1	DEAQ RNA-dependent ATPase [Source:MGI Symbol;Acc:MGI:2136388]	93838	ensembl	0.006403068	0.19645144	-56.231075	269.5452808	-3.349345222	-4.181344524	297.6608183	241.4297433	10	30.17849627	0.40824829	0.40824829	269.5452808
10394914	NM_026347	Iah1	isoamyl acetate-hydrolyzing esterase 1 homolog (S. cerevisiae)	67732	affymetrix	0.006407175	0.19645144	41.04937	635.08131	3.348984959	-4.181400258	614.556625	655.605995	10	21.73029491	0.40824829	0.40824829	635.08131
10352864	ENSMUST00000082947	U5	U5 spliceosomal RNA [Source:RFAM;Acc:RF00020]	---	ensembl	0.006409148	0.19645144	48.37529667	295.2346567	3.348812004	-4.181427017	271.0470083	319.422305	10	25.82428598	0.40824829	0.40824829	295.2346567
10524415	NM_016844	Rps28	ribosomal protein S28	54127	affymetrix	0.006417387	0.196534554	91.24025333	1410.421047	3.348090284	-4.181538691	1364.80092	1456.041173	10	49.45699762	0.40824829	0.40824829	1410.421047
10533444	ENSMUST00000100746	4930565B19Rik	RIKEN cDNA 4930565B19 gene	75325	affymetrix	0.006430621	0.196770357	-26.84567667	191.0081867	-3.34693302	-4.181717806	204.431025	177.5853483	10	13.63765156	0.40824829	0.40824829	191.0081867
10341546	ENSMUST00000147581	Txndc12	thioredoxin domain containing 12 (endoplasmic reticulum) [Source:MGI Symbol;Acc:MGI:1913323]	66073	ensembl	0.006439253	0.196865075	-79.71011167	411.0958392	-3.346179454	-4.181834469	450.950895	371.2407833	10	43.15425055	0.40824829	0.40824829	411.0958392
10567999	NM_029339	Ccdc101	coiled-coil domain containing 101	75565	affymetrix	0.006451769	0.197078257	-42.66965333	326.551815	-3.345088701	-4.182003376	347.8866417	305.2169883	10	22.66635357	0.40824829	0.40824829	326.551815
10516479	NM_016844	Rps28	ribosomal protein S28	54127	affymetrix	0.006463054	0.197153543	118.8432533	2376.812952	3.344107008	-4.182155439	2317.391325	2436.234578	10	64.64992681	0.40824829	0.40824829	2376.812952
10428837	ENSMUST00000083115	U1	U1 spliceosomal RNA [Source:RFAM;Acc:RF00003]	---	ensembl	0.006465323	0.197153543	-31.24113333	199.7800717	-3.343909858	-4.182185982	215.4006383	184.159505	10	16.20034281	0.40824829	0.40824829	199.7800717
10604292	NM_011855	Odz1	odd Oz/ten-m homolog 1 (Drosophila)	23963	affymetrix	0.006480353	0.197442529	-105.45313	816.2101733	-3.342605642	-4.182388077	868.9367383	763.4836083	10	57.33914454	0.40824829	0.40824829	816.2101733
10523195	NR_028429	Thap6	THAP domain containing 6	381650	affymetrix	0.006505748	0.198046569	-20.45925167	182.9938842	-3.340408938	-4.182728633	193.22351	172.7642583	10	9.829270187	0.40824829	0.40824829	182.9938842
10550250	NM_133727	Kptn	kaptin	70394	affymetrix	0.006520703	0.19833202	-40.18531833	380.3286058	-3.339119426	-4.182928642	400.421265	360.2359467	10	21.31180408	0.40824829	0.40824829	380.3286058
10579830	NM_009033	Rbmxrt	RNA binding motif protein, X chromosome retrogene	19656	affymetrix	0.006527106	0.19835708	-121.8252883	1701.641194	-3.33856827	-4.18301415	1762.553838	1640.72855	10	66.39368428	0.40824829	0.40824829	1701.641194
10550052	NM_009095	Rps5	ribosomal protein S5	20103	affymetrix	0.006603448	0.200505711	208.335635	3308.220033	3.332038759	-4.18402815	3204.052215	3412.38785	10	114.0047017	0.40824829	0.40824829	3308.220033
10343293	ENSMUST00000171227	Ddb1	damage specific DNA binding protein 1 [Source:MGI Symbol;Acc:MGI:1202384]	13194	ensembl	0.006609172	0.200508305	271.8620417	5265.513524	3.331552233	-4.184103778	5129.582503	5401.444545	10	148.8561698	0.40824829	0.40824829	5265.513524
10579356	NM_008841	Pik3r2	phosphatidylinositol 3-kinase, regulatory subunit, polypeptide 2 (p85 beta)	18709	affymetrix	0.006616617	0.20056302	117.6044867	1196.842125	3.330920206	-4.184202038	1138.039882	1255.644368	10	64.22645668	0.40824829	0.40824829	1196.842125
10585543	NR_033529	Gm7444	ring finger protein 19A pseudogene	665005	affymetrix	0.006632387	0.200756281	18.125365	122.7563525	3.329583715	-4.184409876	113.69367	131.819035	10	8.388332493	0.40824829	0.40824829	122.7563525
10343786	ENSMUST00000142765	Copa	coatomer protein complex subunit alpha [Source:MGI Symbol;Acc:MGI:1334462]	12847	ensembl	0.006634285	0.200756281	-20.66076833	33.01145083	-3.329423061	-4.184434864	43.341835	22.68106667	10	9.996568546	0.40824829	0.40824829	33.01145083
10444046	NM_019421	Cd320	CD320 antigen	54219	affymetrix	0.006651485	0.200901221	49.33472167	412.2009225	3.327969446	-4.184661013	387.5335617	436.8682833	10	26.52982323	0.40824829	0.40824829	412.2009225
10341756	ENSMUST00000010550	Mrpl52	mitochondrial ribosomal protein L52 [Source:MGI Symbol;Acc:MGI:1916086]	68836	ensembl	0.006655917	0.200901221	-45.63932	116.385635	-3.327595552	-4.184719196	139.205295	93.565975	10	24.46200076	0.40824829	0.40824829	116.385635
10339307	ENSMUST00000148480	Cox18	COX18 cytochrome c oxidase assembly homolog (S. cerevisiae) [Source:MGI Symbol;Acc:MGI:2448532]	231430	ensembl	0.006656025	0.200901221	115.09504	1510.029783	3.327586398	-4.184720621	1452.482263	1567.577303	10	62.90987765	0.40824829	0.40824829	1510.029783
10470248	NM_153410	Gpsm1	G-protein signalling modulator 1 (AGS3-like, C. elegans)	67839	affymetrix	0.006681459	0.201195285	-31.83537167	450.9359192	-3.325445505	-4.185053893	466.853605	435.0182333	10	16.64279919	0.40824829	0.40824829	450.9359192
10338004	---	---	---	---	---	0.006684563	0.201195285	-93.45891	1070.111445	-3.325184746	-4.185094498	1116.8409	1023.38199	10	51.02631585	0.40824829	0.40824829	1070.111445
10515706	NM_198170	Szt2	seizure threshold 2	230676	affymetrix	0.00668829	0.201195285	60.87006667	534.80257	3.32487189	-4.18514322	504.3675367	565.2376033	10	32.99006832	0.40824829	0.40824829	534.80257
10338586	ENSMUST00000165878	Psap	prosaposin [Source:MGI Symbol;Acc:MGI:97783]	19156	ensembl	0.006692071	0.201195285	-20.499815	148.5149042	-3.324554702	-4.185192621	158.7648117	138.2649967	10	9.915156304	0.40824829	0.40824829	148.5149042
10526215	NM_016844	Rps28	ribosomal protein S28	54127	affymetrix	0.006694061	0.201195285	117.9125283	1997.436638	3.324387803	-4.185218617	1938.480373	2056.392902	10	64.52324313	0.40824829	0.40824829	1997.436638
10353303	ENSMUST00000115367	4930444P10Rik	RIKEN cDNA 4930444P10 gene [Source:MGI Symbol;Acc:MGI:1923049]	75799	ensembl	0.00670024	0.201210937	15.851525	127.0685992	3.323869864	-4.185299297	119.1428367	134.9943617	10	6.88510544	0.40824829	0.40824829	127.0685992
10405849	NM_146819	Olfr466	olfactory receptor 466	258816	affymetrix	0.006711905	0.201391127	-14.036085	52.82816583	-3.322893578	-4.185451405	59.84620833	45.81012333	10	5.574612618	0.40824829	0.40824829	52.82816583
10542221	NR_030447	Mir680-1	microRNA 680-1	735268	affymetrix	0.006728535	0.20157487	-111.7077317	462.3956158	-3.32150462	-4.185667879	518.2494817	406.54175	10	61.15755579	0.40824829	0.40824829	462.3956158
10380732	NM_026154	Mrpl10	mitochondrial ribosomal protein L10	107732	affymetrix	0.00673307	0.20157487	-155.6961483	2081.514706	-3.321126492	-4.185726826	2159.36278	2003.666632	10	85.40675399	0.40824829	0.40824829	2081.514706
10603346	NM_019755	Plp2	proteolipid protein 2	18824	affymetrix	0.006738483	0.20157487	-49.26200667	587.7782467	-3.320675496	-4.18579714	612.40925	563.1472433	10	26.54967724	0.40824829	0.40824829	587.7782467
10342538	ENSMUST00000026254	Gbf1	golgi-specific brefeldin A-resistance factor 1 [Source:MGI Symbol;Acc:MGI:1861607]	107338	ensembl	0.0067449	0.20157487	-131.2021683	520.5422025	-3.320141306	-4.185880436	586.1432867	454.9411183	10	71.93493153	0.40824829	0.40824829	520.5422025
10372003	NR_029764	Mir331	microRNA 331	723908	affymetrix	0.006746375	0.20157487	-16.65650667	234.516275	-3.32001858	-4.185899575	242.8445283	226.1880217	10	7.449206032	0.40824829	0.40824829	234.516275
10413012	AK034234	Fut11	fucosyltransferase 11	73068	affymetrix	0.00675764	0.201741942	-58.20298	189.2960283	-3.319082211	-4.186045617	218.3975183	160.1945383	10	31.5625303	0.40824829	0.40824829	189.2960283
10343829	ENSMUST00000031399	Psph	phosphoserine phosphatase [Source:MGI Symbol;Acc:MGI:97788]	100678	ensembl	0.006777878	0.201850426	-93.63061	394.8959533	-3.317404051	-4.186307447	441.7112583	348.0806483	10	51.24228094	0.40824829	0.40824829	394.8959533
10341186	ENSMUST00000094700	Fryl	furry homolog-like (Drosophila) [Source:MGI Symbol;Acc:MGI:1919563]	72313	ensembl	0.006779013	0.201850426	-124.9987083	446.5947425	-3.317310122	-4.186322105	509.0940967	384.0953883	10	68.57343981	0.40824829	0.40824829	446.5947425
10384577	ENSMUST00000082737	SNORA65	Small nucleolar RNA SNORA65 [Source:RFAM;Acc:RF00302]	---	ensembl	0.0067832	0.201850426	-28.18310333	215.8789967	-3.316963576	-4.18637619	229.9705483	201.787445	10	14.56585786	0.40824829	0.40824829	215.8789967
10413609	NM_181390	Mustn1	musculoskeletal, embryonic nuclear protein 1	66175	affymetrix	0.006784175	0.201850426	75.56507333	428.3245783	3.316882918	-4.186388779	390.5420417	466.107115	10	41.24216073	0.40824829	0.40824829	428.3245783
10515839	ENSMUST00000155069	Gm12863	predicted gene 12863 [Source:MGI Symbol;Acc:MGI:3651212]	---	ensembl	0.006789659	0.201850426	-23.54187	182.5450517	-3.316429543	-4.186459546	194.3159867	170.7741167	10	11.81176128	0.40824829	0.40824829	182.5450517
10567335	NM_019580	Gde1	glycerophosphodiester phosphodiesterase 1	56209	affymetrix	0.006816997	0.202493847	173.5719383	2869.690301	3.314174738	-4.186811628	2782.904332	2956.47627	10	95.4490628	0.40824829	0.40824829	2869.690301
10465826	NM_001160356	AI462493	expressed sequence AI462493	107197	affymetrix	0.006838158	0.202785908	-45.27798167	368.8983108	-3.312435675	-4.187083326	391.5373017	346.25932	10	24.37547289	0.40824829	0.40824829	368.8983108
10533003	NR_027810	1110006O24Rik	RIKEN cDNA 1110006O24 gene	66123	affymetrix	0.006838236	0.202785908	-29.88447333	321.8046367	-3.312429328	-4.187084318	336.7468733	306.8624	10	15.58279276	0.40824829	0.40824829	321.8046367
10419414	ENSMUST00000158791	U4	U4 spliceosomal RNA [Source:RFAM;Acc:RF00015]	---	ensembl	0.006848181	0.202835465	-75.32833333	356.398525	-3.311613936	-4.187211753	394.0626917	318.7343583	10	41.17730022	0.40824829	0.40824829	356.398525
10341294	ENSMUST00000099086	Gm8325	predicted pseudogene 8325 [Source:MGI Symbol;Acc:MGI:3644852]	---	ensembl	0.006851316	0.202835465	-38.02041167	120.2679392	-3.311357121	-4.187251895	139.278145	101.2577333	10	20.26999226	0.40824829	0.40824829	120.2679392
10344507	ENSMUST00000155454	Rragc	Ras-related GTP binding C [Source:MGI Symbol;Acc:MGI:1858751]	54170	ensembl	0.006868645	0.202948531	-27.11756667	63.13015	-3.309939846	-4.18747348	76.68893333	49.57136667	10	13.97375721	0.40824829	0.40824829	63.13015
10427290	NM_010466	Hoxc8	homeobox C8	15426	affymetrix	0.006872824	0.202948531	-17.46997	95.80580667	-3.309598656	-4.187526836	104.5407917	87.07082167	10	8.028940431	0.40824829	0.40824829	95.80580667
10412771	ENSMUST00000165291	Olfr721-ps1	olfactory receptor 721, pseudogene 1 [Source:MGI Symbol;Acc:MGI:3030555]	---	ensembl	0.006884942	0.202948531	-22.32709167	100.6657342	-3.308610339	-4.18768142	111.82928	89.50218833	10	11.10643054	0.40824829	0.40824829	100.6657342
10340502	ENSMUST00000022039	Golm1	golgi membrane protein 1 [Source:MGI Symbol;Acc:MGI:1917329]	105348	ensembl	0.006888293	0.202948531	256.5141833	2389.551713	3.308337336	-4.187724128	2261.294622	2517.808805	10	141.4283769	0.40824829	0.40824829	2389.551713
10431546	NM_138302	Tymp	thymidine phosphorylase	72962	affymetrix	0.006897209	0.202948531	24.86318167	409.5653442	3.307611703	-4.18783766	397.1337533	421.996935	10	12.6448577	0.40824829	0.40824829	409.5653442
10394829	ENSMUST00000172839	RP23-32K16.2	---	---	ensembl	0.006905544	0.202948531	-272.0673617	1755.361873	-3.306934197	-4.187943682	1891.395553	1619.328192	10	150.079126	0.40824829	0.40824829	1755.361873
10571788	NM_009506	Vegfc	vascular endothelial growth factor C	22341	affymetrix	0.006909644	0.202948531	-21.15499333	143.7052383	-3.306601245	-4.187995792	154.282735	133.1277417	10	10.39261009	0.40824829	0.40824829	143.7052383
10485361	BC025075	B230118H07Rik	RIKEN cDNA B230118H07 gene	68170	affymetrix	0.006912595	0.202948531	34.28371333	214.8924417	3.306361676	-4.18803329	197.750585	232.0342983	10	18.16194132	0.40824829	0.40824829	214.8924417
10579987	NM_001039137	Scoc	short coiled-coil protein	56367	affymetrix	0.006923389	0.202948531	-63.804165	753.8267275	-3.305486426	-4.188170308	785.72881	721.924645	10	34.82858607	0.40824829	0.40824829	753.8267275
10341915	ENSMUST00000170762	Hdac5	histone deacetylase 5 [Source:MGI Symbol;Acc:MGI:1333784]	15184	ensembl	0.006929338	0.202948531	-82.04660167	181.6704625	-3.305004641	-4.188245743	222.6937633	140.6471617	10	44.99972631	0.40824829	0.40824829	181.6704625
10442302	NM_001033425	Zscan10	zinc finger and SCAN domain containing 10	332221	affymetrix	0.006929932	0.202948531	-14.507825	146.4125275	-3.304956585	-4.188253268	153.66644	139.158615	10	5.985881917	0.40824829	0.40824829	146.4125275
10520111	NM_153092	Nupl2	nucleoporin like 2	231042	affymetrix	0.006935009	0.202948531	-45.90442333	492.5828933	-3.304545809	-4.188317594	515.535105	469.6306817	10	24.79048573	0.40824829	0.40824829	492.5828933
10551426	NM_011762	Zfp59	zinc finger protein 59	22717	affymetrix	0.006938781	0.202948531	-57.73848	1406.335133	-3.304240791	-4.188365364	1435.204373	1377.465893	10	31.44810081	0.40824829	0.40824829	1406.335133
10339463	ENSMUST00000166521	Copg	coatomer protein complex, subunit gamma [Source:MGI Symbol;Acc:MGI:1858696]	54161	ensembl	0.006940943	0.202948531	-78.76223167	495.7688692	-3.304066051	-4.188392732	535.149985	456.3877533	10	43.18504007	0.40824829	0.40824829	495.7688692
10579442	NM_053248	Slc5a5	solute carrier family 5 (sodium iodide symporter), member 5	114479	affymetrix	0.006947864	0.202948531	-36.15562	261.4253233	-3.303507002	-4.1884803	279.5031333	243.3475133	10	19.25439831	0.40824829	0.40824829	261.4253233
10479481	NR_029538	Mir124a-3	microRNA 124a-3	723951	affymetrix	0.006950719	0.202948531	-15.53066833	51.62712583	-3.303276547	-4.188516401	59.39246	43.86179167	10	6.72888076	0.40824829	0.40824829	51.62712583
10529252	NM_194340	C330019G07Rik	RIKEN cDNA C330019G07 gene	215476	affymetrix	0.006952169	0.202948531	186.1738833	2794.097777	3.303159596	-4.188534723	2701.010835	2887.184718	10	102.7422544	0.40824829	0.40824829	2794.097777
10440953	NM_021720	Donson	downstream neighbor of SON	60364	affymetrix	0.006975027	0.203252037	-28.45553	321.766505	-3.301318477	-4.188823232	335.99427	307.53874	10	14.80427393	0.40824829	0.40824829	321.766505
10495285	NM_019972	Sort1	sortilin 1	20661	affymetrix	0.00697869	0.203252037	277.4300383	4436.145803	3.301023981	-4.188869394	4297.430783	4574.860822	10	153.3153413	0.40824829	0.40824829	4436.145803
10390651	ENSMUST00000122672	U2	U2 spliceosomal RNA [Source:RFAM;Acc:RF00004]	---	ensembl	0.006979885	0.203252037	-21.66061	66.60880167	-3.300928003	-4.188884439	77.43910667	55.77849667	10	10.72824355	0.40824829	0.40824829	66.60880167
10487366	BC117065	1810024B03Rik	RIKEN cDNA 1810024B03 gene	329509	affymetrix	0.006989883	0.203252037	-22.86212333	105.610895	-3.300125149	-4.189010307	117.0419567	94.17983333	10	11.46868537	0.40824829	0.40824829	105.610895
10339707	ENSMUST00000133445	Rragc	Ras-related GTP binding C [Source:MGI Symbol;Acc:MGI:1858751]	54170	ensembl	0.006991148	0.203252037	101.7364417	702.5662625	3.300023729	-4.18902621	651.6980417	753.4344833	10	56.02061724	0.40824829	0.40824829	702.5662625
10518947	NM_001099299	Ajap1	adherens junction associated protein 1	230959	affymetrix	0.007018912	0.20355771	210.196515	2469.199414	3.297800938	-4.189374842	2364.101157	2574.297672	10	116.2219604	0.40824829	0.40824829	2469.199414
10391798	NM_010277	Gfap	glial fibrillary acidic protein	14580	affymetrix	0.007027012	0.20355771	-346.2890683	1592.200679	-3.297154106	-4.189476334	1765.345213	1419.056145	10	191.634897	0.40824829	0.40824829	1592.200679
10461808	NM_001011842	Olfr1474	olfactory receptor 1474	258123	affymetrix	0.007028217	0.20355771	-14.00632167	69.32603917	-3.297057922	-4.189491427	76.3292	62.32287833	10	5.635230337	0.40824829	0.40824829	69.32603917
10368277	AF357393	Rps12	ribosomal protein S12	20042	affymetrix	0.007029378	0.20355771	16.41514667	147.8922183	3.296965329	-4.189505957	139.684645	156.0997917	10	7.363482595	0.40824829	0.40824829	147.8922183
10344352	ENSMUST00000146271	Pabpn1	poly(A) binding protein, nuclear 1 [Source:MGI Symbol;Acc:MGI:1859158]	54196	ensembl	0.007031752	0.20355771	-152.404545	1371.782383	-3.296775931	-4.18953568	1447.984655	1295.58011	10	84.21399133	0.40824829	0.40824829	1371.782383
10606263	NM_009530	Atrx	alpha thalassemia/mental retardation syndrome X-linked homolog (human)	22589	affymetrix	0.007036012	0.20355771	-86.32266833	1764.726008	-3.296436369	-4.189588972	1807.887342	1721.564673	10	47.50173643	0.40824829	0.40824829	1764.726008
10446771	NM_001081071	Lclat1	lysocardiolipin acyltransferase 1	225010	affymetrix	0.007042013	0.20356569	-141.9634967	2343.991212	-3.295958287	-4.189664011	2414.97296	2273.009463	10	78.44020418	0.40824829	0.40824829	2343.991212
10491835	NM_001040399	Larp1b	La ribonucleoprotein domain family, member 1B	214048	affymetrix	0.007049526	0.203617349	-31.6626	371.1085717	-3.295360281	-4.189757888	386.9398717	355.2772717	10	16.7098103	0.40824829	0.40824829	371.1085717
10587503	NM_172507	Sh3bgrl2	SH3 domain binding glutamic acid-rich protein like 2	212531	affymetrix	0.007065356	0.203908924	-97.59748333	733.8410333	-3.29410255	-4.18995538	782.639775	685.0422917	10	53.81798815	0.40824829	0.40824829	733.8410333
10441952	NM_001039552	2210404J11Rik	RIKEN cDNA 2210404J11 gene	381062	affymetrix	0.007077045	0.203941627	-50.70842333	462.57821	-3.293175607	-4.190100974	487.9324217	437.2239983	10	27.59722903	0.40824829	0.40824829	462.57821
10371888	NM_001080129	Tmpo	thymopoietin	21917	affymetrix	0.007077961	0.203941627	-40.03793667	415.64202	-3.2931031	-4.190112364	435.6609883	395.6230517	10	21.54392995	0.40824829	0.40824829	415.64202
10341490	ENSMUST00000164991	Aup1	ancient ubiquitous protein 1 [Source:MGI Symbol;Acc:MGI:107789]	11993	ensembl	0.007088896	0.204091312	-45.292725	211.7563792	-3.292237517	-4.190248356	234.4027417	189.1100167	10	24.54050149	0.40824829	0.40824829	211.7563792
10342316	ENSMUST00000014499	Anapc1	anaphase promoting complex subunit 1 [Source:MGI Symbol;Acc:MGI:103097]	17222	ensembl	0.007117267	0.204619707	18.23987667	19.42018833	3.289998064	-4.190600344	10.30025	28.54012667	10	8.60443334	0.40824829	0.40824829	19.42018833
10433445	NM_172961	Abat	4-aminobutyrate aminotransferase	268860	affymetrix	0.007123494	0.204619707	127.7018167	3304.199782	3.289507695	-4.190677446	3240.348873	3368.05069	10	70.66078758	0.40824829	0.40824829	3304.199782
10403258	NM_008112	Gdi2	guanosine diphosphate (GDP) dissociation inhibitor 2	14569	affymetrix	0.007124513	0.204619707	192.5085517	3417.222423	3.289427495	-4.190690057	3320.968147	3513.476698	10	106.6920117	0.40824829	0.40824829	3417.222423
10537728	NM_007610	Casp2	caspase 2	12366	affymetrix	0.007131045	0.204642009	-47.83654333	765.8646267	-3.288913712	-4.190770854	789.7828983	741.946355	10	26.00928457	0.40824829	0.40824829	765.8646267
10429657	NM_029663	Eef1d	eukaryotic translation elongation factor 1 delta (guanine nucleotide exchange protein)	66656	affymetrix	0.007138994	0.204704889	39.54117333	432.5075267	3.288289168	-4.190869084	412.73694	452.2781133	10	21.29325485	0.40824829	0.40824829	432.5075267
10542093	NM_021717	Nrip2	nuclear receptor interacting protein 2	60345	affymetrix	0.007148334	0.204745371	-177.985565	655.1452758	-3.287556203	-4.190984388	744.1380583	566.1524933	10	98.67850508	0.40824829	0.40824829	655.1452758
10370999	NM_001013758	Lingo3	leucine rich repeat and Ig domain containing 3	237403	affymetrix	0.007154713	0.204745371	298.6133917	2459.527418	3.287056095	-4.191063074	2310.220722	2608.834113	10	165.737488	0.40824829	0.40824829	2459.527418
10344525	ENSMUST00000118389	Gm12902	predicted gene 12902 [Source:MGI Symbol;Acc:MGI:3650399]	---	ensembl	0.007157681	0.204745371	-18.07996833	67.25448917	-3.286823629	-4.191099653	76.29447333	58.214505	10	8.511343472	0.40824829	0.40824829	67.25448917
10368675	NM_008538	Marcks	myristoylated alanine rich protein kinase C substrate	17118	affymetrix	0.00718287	0.205300739	-102.7633817	1536.656773	-3.284854309	-4.191409624	1588.038463	1485.275082	10	56.85483011	0.40824829	0.40824829	1536.656773
10406865	NM_173757	Mrps27	mitochondrial ribosomal protein S27	218506	affymetrix	0.007207107	0.205753874	-85.68408833	490.2774275	-3.282966039	-4.191706993	533.1194717	447.4353833	10	47.34181106	0.40824829	0.40824829	490.2774275
10563260	NM_009224	Snrnp70	small nuclear ribonucleoprotein 70 (U1)	20637	affymetrix	0.007215687	0.205753874	-79.12572	1178.504397	-3.282299136	-4.191812054	1218.067257	1138.941537	10	43.67941445	0.40824829	0.40824829	1178.504397
10344046	ENSMUST00000150419	Dpm2	dolichol-phosphate (beta-D) mannosyltransferase 2 [Source:MGI Symbol;Acc:MGI:1330238]	13481	ensembl	0.007216084	0.205753874	-115.8942983	509.3167258	-3.282268299	-4.191816912	567.263875	451.3695767	10	64.23067537	0.40824829	0.40824829	509.3167258
10535331	NM_175217	Mmd2	monocyte to macrophage differentiation-associated 2	75104	affymetrix	0.007223348	0.205795961	283.0911817	4901.037566	3.281704348	-4.19190577	4759.491975	5042.583157	10	157.3696636	0.40824829	0.40824829	4901.037566
10375245	NM_008070	Gabrb2	gamma-aminobutyric acid (GABA) A receptor, subunit beta 2	14401	affymetrix	0.007235464	0.20582346	-292.8430483	4377.201446	-3.280765008	-4.192053806	4523.62297	4230.779922	10	162.8434699	0.40824829	0.40824829	4377.201446
10577395	NR_028428	2610005L07Rik	cadherin 11 pseudogene	381598	affymetrix	0.007235891	0.20582346	-576.6329033	3256.27237	-3.28073194	-4.192059018	3544.588822	2967.955918	10	320.7831681	0.40824829	0.40824829	3256.27237
10523977	AK165889	Gm10419	predicted gene 10419	100038441	affymetrix	0.007246525	0.205868845	-469.8979967	2798.2097	-3.27990882	-4.19218877	3033.158698	2563.260702	10	261.4535096	0.40824829	0.40824829	2798.2097
10339681	ENSMUST00000148795	Nmt1	N-myristoyltransferase 1 [Source:MGI Symbol;Acc:MGI:102579]	18107	ensembl	0.007254923	0.205868845	-98.30435	825.5026017	-3.279259678	-4.192291117	874.6547767	776.3504267	10	54.45931943	0.40824829	0.40824829	825.5026017
10341141	ENSMUST00000022993	Derl1	Der1-like domain family, member 1 [Source:MGI Symbol;Acc:MGI:1915069]	67819	ensembl	0.00726573	0.205868845	254.9809467	3358.336345	3.278425427	-4.192422676	3230.845872	3485.826818	10	141.866311	0.40824829	0.40824829	3358.336345
10587446	NM_001039546	Myo6	myosin VI	17920	affymetrix	0.007278188	0.205868845	-106.4146367	1322.418765	-3.277465269	-4.192574127	1375.626083	1269.211447	10	59.0262041	0.40824829	0.40824829	1322.418765
10343999	ENSMUST00000165742	Cic	capicua homolog (Drosophila) [Source:MGI Symbol;Acc:MGI:1918972]	71722	ensembl	0.007281083	0.205868845	-92.244485	382.8524875	-3.277242443	-4.19260928	428.97473	336.730245	10	51.10082859	0.40824829	0.40824829	382.8524875
10340294	ENSMUST00000095048	Rab7	RAB7, member RAS oncogene family [Source:MGI Symbol;Acc:MGI:105068]	19349	ensembl	0.007282994	0.205868845	-258.04035	1060.549563	-3.277095357	-4.192632485	1189.569738	931.5293883	10	143.6292385	0.40824829	0.40824829	1060.549563
10340498	ENSMUST00000130234	Huwe1	HECT, UBA and WWE domain containing 1 [Source:MGI Symbol;Acc:MGI:1926884]	59026	ensembl	0.007283516	0.205868845	-45.83511833	212.1319142	-3.27705515	-4.192638829	235.0494733	189.214355	10	24.96853762	0.40824829	0.40824829	212.1319142
10378341	NM_029031	Shpk	sedoheptulokinase	74637	affymetrix	0.007286893	0.205868845	-18.22079333	220.90865	-3.276795412	-4.19267981	230.0190467	211.7982533	10	8.639865065	0.40824829	0.40824829	220.90865
10403031	ENSMUST00000103526	V165-D-J-C mu	IgM variable region	380822	affymetrix	0.007289596	0.205868845	-154.5208517	269.2363492	-3.276587565	-4.192712606	346.496775	191.9759233	10	85.91619341	0.40824829	0.40824829	269.2363492
10510505	ENSMUST00000082864	n-R5s193	nuclear encoded rRNA 5S 193 [Source:MGI Symbol;Acc:MGI:4422058]	---	ensembl	0.007297165	0.205919039	94.58747	910.6551717	3.276005998	-4.19280438	863.3614367	957.9489067	10	52.43268813	0.40824829	0.40824829	910.6551717
10541885	NM_011324	Scnn1a	sodium channel, nonvoltage-gated 1 alpha	20276	affymetrix	0.007306466	0.206018007	-24.34941333	196.3576833	-3.275292139	-4.19291705	208.53239	184.1829767	10	12.48091984	0.40824829	0.40824829	196.3576833
10606567	X15962	Rps12	ribosomal protein S12	20042	affymetrix	0.007351361	0.206382136	77.338265	857.2790858	3.271859469	-4.193459138	818.6099533	895.9482183	10	42.81613974	0.40824829	0.40824829	857.2790858
10606569	X15962	Rps12	ribosomal protein S12	20042	affymetrix	0.007351361	0.206382136	77.338265	857.2790858	3.271859469	-4.193459138	818.6099533	895.9482183	10	42.81613974	0.40824829	0.40824829	857.2790858
10606573	ENSMUST00000116836	Snord100	small nucleolar RNA, C/D box 100 [Source:MGI Symbol;Acc:MGI:3819514]	---	ensembl	0.007351361	0.206382136	77.338265	857.2790858	3.271859469	-4.193459138	818.6099533	895.9482183	10	42.81613974	0.40824829	0.40824829	857.2790858
10606577	X15962	Rps12	ribosomal protein S12	20042	affymetrix	0.007351361	0.206382136	77.338265	857.2790858	3.271859469	-4.193459138	818.6099533	895.9482183	10	42.81613974	0.40824829	0.40824829	857.2790858
10606579	X15962	Rps12	ribosomal protein S12	20042	affymetrix	0.007351361	0.206382136	77.338265	857.2790858	3.271859469	-4.193459138	818.6099533	895.9482183	10	42.81613974	0.40824829	0.40824829	857.2790858
10584549	NM_178227	Scn3b	sodium channel, voltage-gated, type III, beta	235281	affymetrix	0.007354207	0.206382136	639.0820217	4874.367966	3.271642647	-4.193493396	4554.826955	5193.908977	10	356.5209356	0.40824829	0.40824829	4874.367966
10415572	ENSMUST00000095785	2410022M11Rik	RIKEN cDNA 2410022M11 gene	69755	affymetrix	0.007362163	0.206442493	-46.37549833	391.4547725	-3.271036733	-4.193589139	414.6425217	368.2670233	10	25.32479275	0.40824829	0.40824829	391.4547725
10412503	ENSMUST00000166242	Gm8237	predicted gene 8237 [Source:MGI Symbol;Acc:MGI:3644039]	---	ensembl	0.007381654	0.206825932	-95.77632667	396.746715	-3.269555301	-4.193823293	444.6348783	348.8585517	10	53.20428019	0.40824829	0.40824829	396.746715
10495876	ENSMUST00000082981	U6	U6 spliceosomal RNA [Source:RFAM;Acc:RF00026]	---	ensembl	0.007388805	0.206863281	-39.56067667	161.9660167	-3.269012785	-4.193909066	181.746355	142.1856783	10	21.43786897	0.40824829	0.40824829	161.9660167
10588073	NM_001134660	Prr23a	proline rich 23A	623166	affymetrix	0.007404036	0.20698329	33.674875	121.6711742	3.267859105	-4.194091507	104.8337367	138.5086117	10	18.03989784	0.40824829	0.40824829	121.6711742
10401684	NM_144524	Angel1	angel homolog 1 (Drosophila)	68737	affymetrix	0.007407052	0.20698329	-36.09911167	394.9574092	-3.267630914	-4.1941276	413.006965	376.9078533	10	19.44915435	0.40824829	0.40824829	394.9574092
10602474	NM_001113354	Phf8	PHD finger protein 8	320595	affymetrix	0.007410556	0.20698329	-57.99902333	868.319335	-3.267365939	-4.194169513	897.3188467	839.3198233	10	31.96071274	0.40824829	0.40824829	868.319335
10498024	NM_011990	Slc7a11	solute carrier family 7 (cationic amino acid transporter, y+ system), member 11	26570	affymetrix	0.00741915	0.207060669	-332.4535333	1571.18357	-3.266716605	-4.194272236	1737.410337	1404.956803	10	185.6879173	0.40824829	0.40824829	1571.18357
10430725	NM_133726	St13	suppression of tumorigenicity 13	70356	affymetrix	0.007426754	0.207110324	179.3674067	2061.27484	3.266142698	-4.194363041	1971.591137	2150.958543	10	100.1007059	0.40824829	0.40824829	2061.27484
10421394	NM_194345	Fam160b2	family with sequence similarity 160, member B2	239170	affymetrix	0.007437277	0.207228382	23.70619333	359.4430117	3.265349437	-4.194488576	347.589915	371.2961083	10	12.13414756	0.40824829	0.40824829	359.4430117
10343307	ENSMUST00000170663	Eif5	eukaryotic translation initiation factor 5 [Source:MGI Symbol;Acc:MGI:95309]	100047658	ensembl	0.007448362	0.207228382	-107.80804	178.5300833	-3.264515108	-4.19462064	232.4341033	124.6260633	10	60.04447481	0.40824829	0.40824829	178.5300833
10411502	NM_027064	1700024P04Rik	RIKEN cDNA 1700024P04 gene	69382	affymetrix	0.007451972	0.207228382	22.46872833	186.0048225	3.264243673	-4.19466361	174.7704583	197.2391867	10	11.37933261	0.40824829	0.40824829	186.0048225
10583847	NM_178415	Bbs9	Bardet-Biedl syndrome 9 (human)	319845	affymetrix	0.007470586	0.207228382	-110.1629717	1355.273739	-3.262846172	-4.194884898	1410.355225	1300.192253	10	61.39790691	0.40824829	0.40824829	1355.273739
10527896	NM_001003909	Ankib1	ankyrin repeat and IBR domain containing 1	70797	affymetrix	0.007475553	0.207228382	175.94288	1804.912503	3.262473831	-4.194943871	1716.941063	1892.883943	10	98.29483351	0.40824829	0.40824829	1804.912503
10602599	NM_019710	Smc1a	structural maintenance of chromosomes 1A	24061	affymetrix	0.007475908	0.207228382	-72.76192167	987.0419375	-3.262447184	-4.194948091	1023.422898	950.6609767	10	40.36024273	0.40824829	0.40824829	987.0419375
10340263	ENSMUST00000130071	Hp1bp3	heterochromatin protein 1, binding protein 3 [Source:MGI Symbol;Acc:MGI:109369]	15441	ensembl	0.00747756	0.207228382	-73.01354167	358.3678058	-3.262323414	-4.194967696	394.8745767	321.861035	10	40.50380355	0.40824829	0.40824829	358.3678058
10602737	ENSMUST00000120127	Amd-ps1	S-adenosylmethionine decarboxylase, pseudogene 1 [Source:MGI Symbol;Acc:MGI:1310005]	---	ensembl	0.007481542	0.207228382	66.18469833	317.8056175	3.262025223	-4.19501493	284.7132683	350.8979667	10	36.65000546	0.40824829	0.40824829	317.8056175
10489660	NM_207706	Elmo2	engulfment and cell motility 2, ced-12 homolog (C. elegans)	140579	affymetrix	0.007488444	0.207228382	-94.63561167	1844.556049	-3.261508709	-4.195096757	1891.873855	1797.238243	10	52.69522979	0.40824829	0.40824829	1844.556049
10364293	NM_019803	Ube2g2	ubiquitin-conjugating enzyme E2G 2	22213	affymetrix	0.007493393	0.207228382	124.8972217	998.7336008	3.261138606	-4.195155396	936.28499	1061.182212	10	69.70467984	0.40824829	0.40824829	998.7336008
10403244	ENSMUST00000174979	AC134596.1	---	---	ensembl	0.007496292	0.207228382	27.408855	249.6092358	3.260921985	-4.19518972	235.9048083	263.3136633	10	14.38806707	0.40824829	0.40824829	249.6092358
10504450	NM_027450	Glipr2	GLI pathogenesis-related 2	384009	affymetrix	0.007500926	0.207228382	-36.161595	307.6340208	-3.260575796	-4.195244578	325.7148183	289.5532233	10	19.53064995	0.40824829	0.40824829	307.6340208
10429699	NM_134089	Scrib	scribbled homolog (Drosophila)	105782	affymetrix	0.007521293	0.207629743	-18.76367333	379.774535	-3.259056947	-4.195485321	389.1563717	370.3926983	10	9.059253859	0.40824829	0.40824829	379.774535
10342161	ENSMUST00000014499	Anapc1	anaphase promoting complex subunit 1 [Source:MGI Symbol;Acc:MGI:103097]	17222	ensembl	0.007548146	0.208209368	-42.34181833	164.6450458	-3.257060863	-4.195801855	185.815955	143.4741367	10	23.12381406	0.40824829	0.40824829	164.6450458
10532315	AB010352	AB010352	cDNA sequence AB010352	545793	affymetrix	0.007559741	0.208262939	31.340945	149.1547642	3.256201167	-4.195938235	133.4842917	164.8252367	10	16.74192922	0.40824829	0.40824829	149.1547642
10505674	NM_175275	Cntln	centlein, centrosomal protein	338349	affymetrix	0.007564356	0.208262939	-45.36997833	436.4965192	-3.255859386	-4.195992463	459.1815083	413.81153	10	24.87183328	0.40824829	0.40824829	436.4965192
10528102	NM_023733	Crot	carnitine O-octanoyltransferase	74114	affymetrix	0.00756766	0.208262939	138.6892967	935.8125283	3.255614808	-4.196031272	866.46788	1005.157177	10	77.57670933	0.40824829	0.40824829	935.8125283
10597918	ENSMUST00000058187	Gm9856	predicted gene 9856	100126228	affymetrix	0.007584709	0.208531347	-19.44509333	238.375875	-3.25435451	-4.196231291	248.0984217	228.6533283	10	9.517374784	0.40824829	0.40824829	238.375875
10341026	ENSMUST00000146232	Haus5	HAUS augmin-like complex, subunit 5 [Source:MGI Symbol;Acc:MGI:1919159]	71909	ensembl	0.007589143	0.208531347	-74.01799167	472.8352125	-3.254027234	-4.196283243	509.8442083	435.8262167	10	41.17705504	0.40824829	0.40824829	472.8352125
10437541	NM_013796	Nagpa	N-acetylglucosamine-1-phosphodiester alpha-N-acetylglucosaminidase	27426	affymetrix	0.007607966	0.20876224	30.41623167	403.0442158	3.252639974	-4.196503509	387.8361	418.2523317	10	16.21676764	0.40824829	0.40824829	403.0442158
10555089	NM_001081267	Rsf1	remodeling and spacing factor 1	233532	affymetrix	0.007613872	0.20876224	-43.34632167	691.4989158	-3.252205386	-4.196572528	713.1720767	669.825755	10	23.73832097	0.40824829	0.40824829	691.4989158
10368101	NM_001033258	D10Bwg1379e	DNA segment, Chr 10, Brigham & Women's Genetics 1379 expressed	215821	affymetrix	0.007615799	0.20876224	-126.1664217	1955.202651	-3.252063702	-4.196595032	2018.285862	1892.11944	10	70.61475333	0.40824829	0.40824829	1955.202651
10571362	NM_001039220	AI429214	expressed sequence AI429214	621080	affymetrix	0.00762794	0.20876224	22.66572333	151.61778	3.251171722	-4.196736723	140.2849183	162.9506417	10	11.55698237	0.40824829	0.40824829	151.61778
10409369	NM_033610	Sncb	synuclein, beta	104069	affymetrix	0.007642774	0.20876224	-455.1613267	4069.784408	-3.250083767	-4.19690959	4297.365072	3842.203745	10	255.575525	0.40824829	0.40824829	4069.784408
10339569	ENSMUST00000005578	Cic	capicua homolog (Drosophila) [Source:MGI Symbol;Acc:MGI:1918972]	71722	ensembl	0.007651113	0.20876224	-52.60964167	305.2873192	-3.249473157	-4.197006633	331.59214	278.9824983	10	29.06856174	0.40824829	0.40824829	305.2873192
10568017	NR_033446	Giyd2	GIY-YIG domain containing 2	75764	affymetrix	0.007656122	0.20876224	-40.691755	480.2124125	-3.249106675	-4.197064885	500.55829	459.866535	10	22.2312511	0.40824829	0.40824829	480.2124125
10391424	ENSMUST00000102272	AL590969.1	---	---	ensembl	0.007656672	0.20876224	61.23134	628.8480233	3.249066434	-4.197071281	598.2323533	659.4636933	10	33.98506338	0.40824829	0.40824829	628.8480233
10339031	ENSMUST00000171514	Ppm1a	protein phosphatase 1A, magnesium dependent, alpha isoform [Source:MGI Symbol;Acc:MGI:99878]	19042	ensembl	0.007658844	0.20876224	-19.497905	64.2431825	-3.248907664	-4.197096519	73.992135	54.49423	10	9.572293254	0.40824829	0.40824829	64.2431825
10515834	NM_146399	Olfr1328	olfactory receptor 1328	258394	affymetrix	0.007661657	0.20876224	-16.24574333	86.10716	-3.248702038	-4.197129208	94.23003167	77.98428833	10	7.412588272	0.40824829	0.40824829	86.10716
10521391	NM_030721	Acox3	acyl-Coenzyme A oxidase 3, pristanoyl	80911	affymetrix	0.007662131	0.20876224	-52.79517167	612.6098158	-3.2486674	-4.197134714	639.0074017	586.21223	10	29.18198629	0.40824829	0.40824829	612.6098158
10341078	ENSMUST00000071840	2510006D16Rik	RIKEN cDNA 2510006D16 gene [Source:MGI Symbol;Acc:MGI:1924049]	76799	ensembl	0.007678173	0.208781488	77.47193833	647.8336758	3.247496306	-4.197320917	609.0977067	686.569645	10	43.21800881	0.40824829	0.40824829	647.8336758
10348994	ENSMUST00000083987	U6	U6 spliceosomal RNA [Source:RFAM;Acc:RF00026]	---	ensembl	0.007680021	0.208781488	27.68579	198.3087267	3.247361563	-4.197342345	184.4658317	212.1516217	10	14.62214701	0.40824829	0.40824829	198.3087267
10580704	NM_011787	Amfr	autocrine motility factor receptor	23802	affymetrix	0.007680453	0.208781488	121.4552433	2715.392747	3.247330072	-4.197347353	2654.665125	2776.120368	10	68.06230997	0.40824829	0.40824829	2715.392747
10340932	ENSMUST00000001042	Ilf2	interleukin enhancer binding factor 2 [Source:MGI Symbol;Acc:MGI:1915031]	67781	ensembl	0.00769428	0.208831483	-129.262185	937.2821058	-3.24632297	-4.197507536	1001.913198	872.6510133	10	72.48582551	0.40824829	0.40824829	937.2821058
10580231	ENSMUST00000082458	SNORA9	Small nucleolar RNA SNORA9 [Source:RFAM;Acc:RF00411]	---	ensembl	0.007698594	0.208831483	48.17242333	322.1333733	3.24600914	-4.19755746	298.0471617	346.219585	10	26.56005088	0.40824829	0.40824829	322.1333733
10468213	ENSMUST00000065266	2310034G01Rik	RIKEN cDNA 2310034G01 gene	75579	affymetrix	0.007705329	0.208831483	-45.90101167	352.9847392	-3.245519593	-4.197635345	375.935245	330.0342333	10	25.26000963	0.40824829	0.40824829	352.9847392
10369835	NM_178621	Phyhipl	phytanoyl-CoA hydroxylase interacting protein-like	70911	affymetrix	0.007705785	0.208831483	-305.4425017	4665.519663	-3.245486402	-4.197640626	4818.240913	4512.798412	10	171.705247	0.40824829	0.40824829	4665.519663
10450237	ENSMUST00000047263	Cyp21a2-ps	cytochrome P450, family 21, subfamily a, polypeptide 2 pseudogene	632302	affymetrix	0.007714576	0.20884389	-73.42188667	765.7178417	-3.244848073	-4.197742199	802.428785	729.0068983	10	40.95735487	0.40824829	0.40824829	765.7178417
10339988	ENSMUST00000125885	Anapc2	anaphase promoting complex subunit 2 [Source:MGI Symbol;Acc:MGI:2139135]	99152	ensembl	0.007717991	0.20884389	-93.75236333	921.4596317	-3.244600323	-4.197781626	968.3358133	874.58345	10	52.47321148	0.40824829	0.40824829	921.4596317
10457614	NM_009700	Aqp4	aquaporin 4	11829	affymetrix	0.007751906	0.209484134	-329.9287067	1999.030577	-3.242145578	-4.198172418	2163.99493	1834.066223	10	185.6742674	0.40824829	0.40824829	1999.030577
10355536	NM_027884	Tns1	tensin 1	21961	affymetrix	0.007754957	0.209484134	-54.908175	421.5860775	-3.241925283	-4.198207501	449.040165	394.13199	10	30.45320378	0.40824829	0.40824829	421.5860775
10507905	NM_011141	Pou3f1	POU domain, class 3, transcription factor 1	18991	affymetrix	0.007759326	0.209484134	341.7866233	3539.98583	3.241609935	-4.198257725	3369.092518	3710.879142	10	192.3847631	0.40824829	0.40824829	3539.98583
10344590	ENSMUST00000128686	Hdac5	histone deacetylase 5 [Source:MGI Symbol;Acc:MGI:1333784]	15184	ensembl	0.007781781	0.209772273	-178.7127233	650.7796633	-3.23999225	-4.198515434	740.136025	561.4233017	10	100.5415631	0.40824829	0.40824829	650.7796633
10509930	NM_172518	Fbxo42	F-box protein 42	213499	affymetrix	0.007781799	0.209772273	-43.29162667	568.7912367	-3.239990992	-4.198515634	590.43705	547.1454233	10	23.80073355	0.40824829	0.40824829	568.7912367
10341775	ENSMUST00000165717	Pfdn5	prefoldin 5 [Source:MGI Symbol;Acc:MGI:1928753]	56612	ensembl	0.007801297	0.210138578	-58.37388667	308.3920783	-3.238590116	-4.198738893	337.5790217	279.205135	10	32.46666908	0.40824829	0.40824829	308.3920783
10539220	NM_177884	AW146020	expressed sequence AW146020	330361	affymetrix	0.007807849	0.210155855	-18.35288667	172.4264983	-3.238120191	-4.198813804	181.6029417	163.250055	10	8.868934166	0.40824829	0.40824829	172.4264983
10469151	NM_172471	Itih5	inter-alpha (globulin) inhibitor H5	209378	affymetrix	0.007831291	0.210564686	-64.82110333	488.7836167	-3.236442176	-4.199081373	521.1941683	456.373065	10	36.16862521	0.40824829	0.40824829	488.7836167
10369738	NM_019812	Sirt1	sirtuin 1 (silent mating type information regulation 2, homolog) 1 (S. cerevisiae)	93759	affymetrix	0.007834882	0.210564686	-56.80465667	924.9603917	-3.23618552	-4.199122309	953.36272	896.5580633	10	31.59418627	0.40824829	0.40824829	924.9603917
10587231	NM_007555	Bmp5	bone morphogenetic protein 5	12160	affymetrix	0.00784679	0.210577746	-43.934965	241.9240625	-3.235335457	-4.19925791	263.891545	219.95658	10	24.2084756	0.40824829	0.40824829	241.9240625
10338345	ENSMUST00000147949	Nat15	N-acetyltransferase 15 (GCN5-related, putative) [Source:MGI Symbol;Acc:MGI:1922013]	74763	ensembl	0.007847213	0.210577746	-45.47231333	224.31011	-3.235305302	-4.199262721	247.0462667	201.5739533	10	25.09609471	0.40824829	0.40824829	224.31011
10339902	ENSMUST00000020285	Sar1a	SAR1 gene homolog A (S. cerevisiae) [Source:MGI Symbol;Acc:MGI:98230]	20224	ensembl	0.007854083	0.21060315	-93.58534833	438.8388608	-3.234815518	-4.199340866	485.631535	392.0461867	10	52.53884254	0.40824829	0.40824829	438.8388608
10463930	NM_010847	Mxi1	Max interacting protein 1	17859	affymetrix	0.007862939	0.210681744	-87.425725	1231.336674	-3.234184744	-4.19944152	1275.049537	1187.623812	10	49.05369623	0.40824829	0.40824829	1231.336674
10343371	ENSMUST00000164757	Itch	itchy, E3 ubiquitin protein ligase [Source:MGI Symbol;Acc:MGI:1202301]	16396	ensembl	0.007874263	0.210693027	-43.67144167	202.2742525	-3.233379334	-4.199570066	224.1099733	180.4385317	10	24.07148714	0.40824829	0.40824829	202.2742525
10385034	NM_011029	Rpsa	ribosomal protein SA	16785	affymetrix	0.00788573	0.210693027	81.275675	858.7429058	3.232564872	-4.199700085	818.1050683	899.3807433	10	45.5838607	0.40824829	0.40824829	858.7429058
10545974	NM_054041	Antxr1	anthrax toxin receptor 1	69538	affymetrix	0.007886379	0.210693027	-92.46223	781.23129	-3.232518791	-4.199707442	827.462405	735.000175	10	51.93906771	0.40824829	0.40824829	781.23129
10482824	NM_001110204	Acvr1	activin A receptor, type 1	11477	affymetrix	0.007887063	0.210693027	102.20015	1008.87518	3.232470244	-4.199715193	957.775105	1059.975255	10	57.46481211	0.40824829	0.40824829	1008.87518
10475435	NM_011295	Rps12	ribosomal protein S12	20042	affymetrix	0.007908998	0.211061082	83.65657833	840.9420792	3.230915962	-4.199963398	799.11379	882.7703683	10	46.9614356	0.40824829	0.40824829	840.9420792
10587942	NM_011916	Xrn1	5'-3' exoribonuclease 1	24127	affymetrix	0.007914349	0.211061082	-62.76643167	758.0975225	-3.230537394	-4.200023868	789.4807383	726.7143067	10	35.06233391	0.40824829	0.40824829	758.0975225
10341966	ENSMUST00000165742	Cic	capicua homolog (Drosophila) [Source:MGI Symbol;Acc:MGI:1918972]	71722	ensembl	0.00792535	0.211061082	-33.02450833	135.9007708	-3.229760067	-4.200148051	152.413025	119.3885167	10	17.88795203	0.40824829	0.40824829	135.9007708
10408331	NM_025790	Acot13	acyl-CoA thioesterase 13	66834	affymetrix	0.007926629	0.211061082	-208.7734933	811.515205	-3.229669762	-4.200162479	915.9019517	707.1284583	10	117.8737311	0.40824829	0.40824829	811.515205
10519270	NM_021604	Agrn	agrin	11603	affymetrix	0.007936994	0.211061082	-148.9622067	1359.293765	-3.228938471	-4.200279334	1433.774868	1284.812662	10	84.04047811	0.40824829	0.40824829	1359.293765
10338148	ENSMUST00000112622	Huwe1	HECT, UBA and WWE domain containing 1 [Source:MGI Symbol;Acc:MGI:1926884]	59026	ensembl	0.007941206	0.211061082	41.148175	247.2009142	3.228641611	-4.200326776	226.6268267	267.7750017	10	22.64539371	0.40824829	0.40824829	247.2009142
10495967	NM_145133	Tifa	TRAF-interacting protein with forkhead-associated domain	211550	affymetrix	0.007942393	0.211061082	-22.13646667	193.807855	-3.228557933	-4.20034015	204.8760883	182.7396217	10	11.32523315	0.40824829	0.40824829	193.807855
10435453	XM_003086016	Gm10237	predicted gene 10237	100043217	affymetrix	0.007958079	0.211319981	87.61915833	571.7647525	3.227453842	-4.200516635	527.9551733	615.5743317	10	49.26724155	0.40824829	0.40824829	571.7647525
10426397	NM_007727	Cntn1	contactin 1	12805	affymetrix	0.00796558	0.211361317	-166.9496767	4469.572282	-3.226926636	-4.200600925	4553.04712	4386.097443	10	94.28602233	0.40824829	0.40824829	4469.572282
10460556	NM_001024717	Gal3st3	galactose-3-O-sulfotransferase 3	545276	affymetrix	0.008024405	0.212697328	181.0837367	1502.815922	3.222809616	-4.201259562	1412.274053	1593.35779	10	102.4238421	0.40824829	0.40824829	1502.815922
10547202	ENSMUST00000170447	Rpl28-ps4	ribosomal protein L28, pseudogene 4 [Source:MGI Symbol;Acc:MGI:3645169]	---	ensembl	0.008029329	0.212697328	-80.97405833	1214.821704	-3.222466402	-4.201314501	1255.308733	1174.334675	10	45.5566501	0.40824829	0.40824829	1214.821704
10400057	NM_001039515	Arl4a	ADP-ribosylation factor-like 4A	11861	affymetrix	0.008033876	0.212697328	-40.789975	396.4898225	-3.22214959	-4.201365219	416.88481	376.094835	10	22.48505741	0.40824829	0.40824829	396.4898225
10456622	NM_013594	Mbd1	methyl-CpG binding domain protein 1	17190	affymetrix	0.008041211	0.212733113	-119.3223383	926.4697225	-3.221639014	-4.201446964	986.1308917	866.8085533	10	67.39620978	0.40824829	0.40824829	926.4697225
10478718	NM_008679	Ncoa3	nuclear receptor coactivator 3	17979	affymetrix	0.008053323	0.212895141	56.58264167	863.1777658	3.220796906	-4.201581813	834.886445	891.4690867	10	31.62183103	0.40824829	0.40824829	863.1777658
10560242	NM_001173550	C5ar1	complement component 5a receptor 1	12273	affymetrix	0.008063531	0.213006615	15.71543667	109.5374733	3.220088218	-4.20169532	101.679755	117.3951917	10	7.140554552	0.40824829	0.40824829	109.5374733
10338895	ENSMUST00000156563	Arfgef1	ADP-ribosylation factor guanine nucleotide-exchange factor 1(brefeldin A-inhibited) [Source:MGI Symbol;Acc:MGI:2442988]	211673	ensembl	0.008080109	0.213133933	-97.14875333	689.4065	-3.218939142	-4.201879407	737.9808767	640.8321233	10	54.83117662	0.40824829	0.40824829	689.4065
10342623	ENSMUST00000164757	Itch	itchy, E3 ubiquitin protein ligase [Source:MGI Symbol;Acc:MGI:1202301]	16396	ensembl	0.008080339	0.213133933	-1394.549705	4728.601701	-3.218923231	-4.201881956	5425.876553	4031.326848	10	790.7811174	0.40824829	0.40824829	4728.601701
10485378	NM_001083810	Prr5l	proline rich 5 like	72446	affymetrix	0.008101825	0.213452678	47.74021667	220.76465	3.217437604	-4.202120044	196.8945417	244.6347583	10	26.55531161	0.40824829	0.40824829	220.76465
10360070	NM_010185	Fcer1g	Fc receptor, IgE, high affinity I, gamma polypeptide	14127	affymetrix	0.008106413	0.213452678	89.53352833	865.2317742	3.217120945	-4.202170804	820.46501	909.9985383	10	50.51965907	0.40824829	0.40824829	865.2317742
10341430	ENSMUST00000166521	Copg	coatomer protein complex, subunit gamma [Source:MGI Symbol;Acc:MGI:1858696]	54161	ensembl	0.008114951	0.213452678	28.73851167	44.14395083	3.216532006	-4.202265221	29.774695	58.51320667	10	15.41430386	0.40824829	0.40824829	44.14395083
10446069	NR_029827	Mir7b	microRNA 7b	723883	affymetrix	0.008116437	0.213452678	-34.11262667	216.5092033	-3.216429619	-4.202281637	233.5655167	199.45289	10	18.61181933	0.40824829	0.40824829	216.5092033
10357590	NM_145508	Dyrk3	dual-specificity tyrosine-(Y)-phosphorylation regulated kinase 3	226419	affymetrix	0.008124926	0.213518003	43.65161167	367.8741008	3.21584483	-4.202375406	346.048295	389.6999067	10	24.19762129	0.40824829	0.40824829	367.8741008
10490690	NM_026765	Uckl1	uridine-cytidine kinase 1-like 1	68556	affymetrix	0.00814357	0.213849918	28.595305	540.2010892	3.214562618	-4.202581054	525.9034367	554.4987417	10	15.33881941	0.40824829	0.40824829	540.2010892
10346164	NM_138741	Sdpr	serum deprivation response	20324	affymetrix	0.008162494	0.21418865	26.96118	195.3679817	3.213264302	-4.202789356	181.8873917	208.8485717	10	14.35953301	0.40824829	0.40824829	195.3679817
10442454	NM_025954	Pgp	phosphoglycolate phosphatase	67078	affymetrix	0.008172093	0.214282416	84.31332	1909.373992	3.212606819	-4.20289487	1867.217332	1951.530652	10	47.60800305	0.40824829	0.40824829	1909.373992
10519179	ENSMUST00000097743	1500002C15Rik	RIKEN cDNA 1500002C15 gene	68946	affymetrix	0.008184003	0.214301423	-30.82872167	241.2314875	-3.211792278	-4.203025613	256.6458483	225.8171267	10	16.69135532	0.40824829	0.40824829	241.2314875
10498064	NM_080793	Setd7	SET domain containing (lysine methyltransferase) 7	73251	affymetrix	0.008184873	0.214301423	139.13939	1793.841615	3.211732813	-4.203035159	1724.27192	1863.41131	10	78.89799271	0.40824829	0.40824829	1793.841615
10542060	ENSMUST00000071458	Gm4968	predicted gene 4968 [Source:MGI Symbol;Acc:MGI:3647516]	---	ensembl	0.008202618	0.214351191	-22.21559333	218.5429767	-3.210521429	-4.203229655	229.6507733	207.43518	10	11.45251838	0.40824829	0.40824829	218.5429767
10505917	ENSMUST00000116078	Gm12643	predicted gene 12643 [Source:MGI Symbol;Acc:MGI:3649676]	---	ensembl	0.008203786	0.214351191	155.09745	525.85658	3.210441793	-4.203242444	448.307855	603.405305	10	88.02152157	0.40824829	0.40824829	525.85658
10425335	NM_207708	Syngr1	synaptogyrin 1	20972	affymetrix	0.008205632	0.214351191	-368.58109	4240.008648	-3.210315977	-4.203262648	4424.299193	4055.718103	10	209.5017752	0.40824829	0.40824829	4240.008648
10604072	NM_026055	Rpl39	ribosomal protein L39	67248	affymetrix	0.008210888	0.214351191	-546.8430817	10157.53839	-3.209957838	-4.203320165	10430.95993	9884.116845	10	310.9155428	0.40824829	0.40824829	10157.53839
10340228	ENSMUST00000143665	Fryl	furry homolog-like (Drosophila) [Source:MGI Symbol;Acc:MGI:1919563]	72313	ensembl	0.008260737	0.215494338	-28.86366	81.901325	-3.206572534	-4.203864107	96.333155	67.469495	10	15.54321405	0.40824829	0.40824829	81.901325
10340156	ENSMUST00000146171	Rfk	riboflavin kinase [Source:MGI Symbol;Acc:MGI:1914688]	54391	ensembl	0.008270321	0.215586162	77.39806333	329.17308	3.205924113	-4.203968348	290.4740483	367.8721117	10	43.74451553	0.40824829	0.40824829	329.17308
10342382	ENSMUST00000156337	Hdac5	histone deacetylase 5 [Source:MGI Symbol;Acc:MGI:1333784]	15184	ensembl	0.008309155	0.215699914	-106.4350283	377.3332208	-3.203304286	-4.204389697	430.550735	324.1157067	10	60.41540978	0.40824829	0.40824829	377.3332208
10341063	ENSMUST00000022696	Xpo7	exportin 7 [Source:MGI Symbol;Acc:MGI:1929705]	65246	ensembl	0.008318814	0.215699914	43.89016333	66.82616833	3.202654608	-4.20449423	44.88108667	88.77125	10	24.44126926	0.40824829	0.40824829	66.82616833
10520288	NM_144908	Galnt11	UDP-N-acetyl-alpha-D-galactosamine:polypeptide N-acetylgalactosaminyltransferase 11	231050	affymetrix	0.008332079	0.215699914	-61.606165	912.3384408	-3.201763615	-4.204637619	943.1415233	881.5353583	10	34.71560582	0.40824829	0.40824829	912.3384408
10342065	ENSMUST00000001044	Snapin	SNAP-associated protein [Source:MGI Symbol;Acc:MGI:1333745]	20615	ensembl	0.008342272	0.215699914	23.0325	65.19119667	3.201079975	-4.204747661	53.67494667	76.70744667	10	12.00506351	0.40824829	0.40824829	65.19119667
10372656	NM_001013391	Cpsf6	cleavage and polyadenylation specific factor 6	432508	affymetrix	0.008342967	0.215699914	-107.49046	1536.562383	-3.20103336	-4.204755165	1590.307613	1482.817153	10	61.0627542	0.40824829	0.40824829	1536.562383
10373662	NM_146269	Olfr247	olfactory receptor 247	258266	affymetrix	0.008351996	0.215699914	-18.45625	97.215355	-3.20042858	-4.20485253	106.44348	87.98723	10	9.079178482	0.40824829	0.40824829	97.215355
10546829	NM_001081147	Oxtr	oxytocin receptor	18430	affymetrix	0.008355674	0.215699914	38.50461333	228.6806367	3.200182381	-4.204892171	209.42833	247.9329433	10	21.30672515	0.40824829	0.40824829	228.6806367
10435948	NM_026439	Ccdc80	coiled-coil domain containing 80	67896	affymetrix	0.00836272	0.215699914	-64.97190833	396.4017592	-3.199711044	-4.204968069	428.8877133	363.915805	10	36.67971057	0.40824829	0.40824829	396.4017592
10343549	ENSMUST00000097914	Rnf220	ring finger protein 220 [Source:MGI Symbol;Acc:MGI:1913993]	66743	ensembl	0.008375722	0.215699914	-19.07914667	40.19215833	-3.198842377	-4.205107972	49.73173167	30.652585	10	9.494967916	0.40824829	0.40824829	40.19215833
10437134	NM_007890	Dyrk1a	dual-specificity tyrosine-(Y)-phosphorylation regulated kinase 1a	13548	affymetrix	0.008381708	0.215699914	-47.37392167	1044.337016	-3.198442909	-4.205172319	1068.023977	1020.650055	10	26.50615324	0.40824829	0.40824829	1044.337016
10606565	ENSMUST00000072789	Gm10063	predicted gene 10063	671641	affymetrix	0.008395146	0.215699914	74.12267	823.97263	3.197547154	-4.205316633	786.911295	861.033965	10	41.97668819	0.40824829	0.40824829	823.97263
10606571	ENSMUST00000072789	Gm10063	predicted gene 10063	671641	affymetrix	0.008395146	0.215699914	74.12267	823.97263	3.197547154	-4.205316633	786.911295	861.033965	10	41.97668819	0.40824829	0.40824829	823.97263
10606575	ENSMUST00000072789	Gm10063	predicted gene 10063	671641	affymetrix	0.008395146	0.215699914	74.12267	823.97263	3.197547154	-4.205316633	786.911295	861.033965	10	41.97668819	0.40824829	0.40824829	823.97263
10417628	NM_012061	Cadps	Ca2+-dependent secretion activator	27062	affymetrix	0.008400526	0.215699914	-115.2845617	3678.297598	-3.197188936	-4.205374354	3735.939878	3620.655317	10	65.60224876	0.40824829	0.40824829	3678.297598
10519420	NM_194462	Akap9	A kinase (PRKA) anchor protein (yotiao) 9	100986	affymetrix	0.008403247	0.215699914	66.49119	921.03627	3.197007896	-4.205403528	887.790675	954.281865	10	37.58768621	0.40824829	0.40824829	921.03627
10564235	NR_029772	Mir344	microRNA 344	723931	affymetrix	0.008408356	0.215699914	-163.3753817	812.8019875	-3.196668027	-4.2054583	894.4896783	731.1142967	10	93.13710906	0.40824829	0.40824829	812.8019875
10383389	NM_027204	Mrpl12	mitochondrial ribosomal protein L12	56282	affymetrix	0.008411813	0.215699914	49.492625	754.0214892	3.196438203	-4.205495341	729.2751767	778.7678017	10	27.7564337	0.40824829	0.40824829	754.0214892
10494060	NM_030116	Mrpl9	mitochondrial ribosomal protein L9	78523	affymetrix	0.008412502	0.215699914	-77.09535333	565.2571567	-3.196392431	-4.205502718	603.8048333	526.70948	10	43.70275329	0.40824829	0.40824829	565.2571567
10511414	ENSMUST00000081152	Gm10056	predicted gene 10056 [Source:MGI Symbol;Acc:MGI:3708689]	---	ensembl	0.008412902	0.215699914	-31.48920833	222.5526725	-3.196365863	-4.205507	238.2972767	206.8080683	10	17.17540544	0.40824829	0.40824829	222.5526725
10574404	NM_001035123	Setd6	SET domain containing 6	66083	affymetrix	0.008424637	0.215699914	-37.12312	411.9308933	-3.19558649	-4.20563263	430.4924533	393.3693333	10	20.52500825	0.40824829	0.40824829	411.9308933
10339073	ENSMUST00000133905	Cox18	COX18 cytochrome c oxidase assembly homolog (S. cerevisiae) [Source:MGI Symbol;Acc:MGI:2448532]	231430	ensembl	0.008425551	0.215699914	-222.1718433	1084.871693	-3.195525865	-4.205642403	1195.957615	973.7857717	10	126.7962964	0.40824829	0.40824829	1084.871693
10359801	NM_175296	Mael	maelstrom homolog (Drosophila)	98558	affymetrix	0.008425783	0.215699914	-21.15353833	103.6943808	-3.195510448	-4.205644888	114.27115	93.11761167	10	10.84589429	0.40824829	0.40824829	103.6943808
10339827	ENSMUST00000093239	Mtif2	mitochondrial translational initiation factor 2 [Source:MGI Symbol;Acc:MGI:1924034]	76784	ensembl	0.008426517	0.215699914	96.48759167	324.2496442	3.195461768	-4.205652736	276.0058483	372.49344	10	54.85837676	0.40824829	0.40824829	324.2496442
10424575	ENSMUST00000083234	U6	U6 spliceosomal RNA [Source:RFAM;Acc:RF00026]	---	ensembl	0.008431221	0.215699914	-29.37210333	93.77989167	-3.195149738	-4.205703042	108.4659433	79.09384	10	15.91190568	0.40824829	0.40824829	93.77989167
10449955	NM_130882	Cyp4f13	cytochrome P450, family 4, subfamily f, polypeptide 13	170716	affymetrix	0.00843154	0.215699914	-84.183615	488.3526092	-3.195128556	-4.205706457	530.4444167	446.2608017	10	47.79712671	0.40824829	0.40824829	488.3526092
10526195	NM_053266	Gtf2ird2	GTF2I repeat domain containing 2	114674	affymetrix	0.008435633	0.215699914	-22.68559333	284.5184383	-3.194857227	-4.205750205	295.861235	273.1756417	10	11.81596757	0.40824829	0.40824829	284.5184383
10578768	AF075136	Sap30	sin3 associated polypeptide	60406	affymetrix	0.00843848	0.215699914	35.88722	345.2627217	3.194668592	-4.205780621	327.3191117	363.2063317	10	19.80092171	0.40824829	0.40824829	345.2627217
10515704	NM_198170	Szt2	seizure threshold 2	230676	affymetrix	0.0084479	0.215737485	105.9292083	326.9839408	3.194044826	-4.20588121	274.0193367	379.948545	10	60.3017254	0.40824829	0.40824829	326.9839408
10406026	NM_053163	Mrpl36	mitochondrial ribosomal protein L36	94066	affymetrix	0.008452085	0.215737485	87.362875	1028.315623	3.193767935	-4.205925867	984.634185	1071.99706	10	49.64561242	0.40824829	0.40824829	1028.315623
10543031	NM_015829	Slc25a13	solute carrier family 25 (mitochondrial carrier, adenine nucleotide translocator), member 13	50799	affymetrix	0.008463262	0.215867825	24.47465	232.7732767	3.193029067	-4.206045047	220.5359517	245.0106017	10	12.93762917	0.40824829	0.40824829	232.7732767
10396442	NM_178392	Snapc1	small nuclear RNA activating complex, polypeptide 1	75627	affymetrix	0.008477463	0.215964227	-45.13296	789.767815	-3.192091777	-4.206196266	812.334295	767.201335	10	25.25274647	0.40824829	0.40824829	789.767815
10576413	ENSMUST00000083094	SNORA51	Small nucleolar RNA SNORA51 [Source:RFAM;Acc:RF00432]	---	ensembl	0.008479189	0.215964227	-54.68416833	334.3443058	-3.191977942	-4.206214635	361.68639	307.0022217	10	30.81420132	0.40824829	0.40824829	334.3443058
10341522	ENSMUST00000166521	Copg	coatomer protein complex, subunit gamma [Source:MGI Symbol;Acc:MGI:1858696]	54161	ensembl	0.008493314	0.216032534	-32.39902833	82.3809275	-3.191047485	-4.206364792	98.58044167	66.18141333	10	17.75084987	0.40824829	0.40824829	82.3809275
10338470	ENSMUST00000096753	Hnrnpul2	heterogeneous nuclear ribonucleoprotein U-like 2 [Source:MGI Symbol;Acc:MGI:1915943]	68693	ensembl	0.008494023	0.216032534	-69.96955667	272.5214783	-3.1910008	-4.206372327	307.5062567	237.5367	10	39.66838718	0.40824829	0.40824829	272.5214783
10446220	ENSMUST00000082607	U1	U1 spliceosomal RNA [Source:RFAM;Acc:RF00003]	---	ensembl	0.008505787	0.216177104	15.77786667	173.0480733	3.190227081	-4.206497219	165.15914	180.9370067	10	7.28860633	0.40824829	0.40824829	173.0480733
10518350	NM_008252	Hmgb2	high mobility group box 2	97165	affymetrix	0.008517837	0.216328714	18.321015	119.3063525	3.189435723	-4.206624984	110.145845	128.46686	10	9.031477407	0.40824829	0.40824829	119.3063525
10338835	ENSMUST00000116517	Cdv3	carnitine deficiency-associated gene expressed in ventricle 3 [Source:MGI Symbol;Acc:MGI:2448759]	321022	ensembl	0.008533097	0.216418058	100.9951917	741.0961742	3.188435132	-4.206786568	690.5985783	791.59377	10	57.57249075	0.40824829	0.40824829	741.0961742
10343334	ENSMUST00000173190	Abhd16a	abhydrolase domain containing 16A [Source:MGI Symbol;Acc:MGI:99476]	193742	ensembl	0.00853545	0.216418058	-24.08848667	146.1068383	-3.188280966	-4.206811467	158.1510817	134.062595	10	12.72080652	0.40824829	0.40824829	146.1068383
10340259	ENSMUST00000029708	Apoa1bp	apolipoprotein A-I binding protein [Source:MGI Symbol;Acc:MGI:2180167]	246703	ensembl	0.008555768	0.216418058	-105.8195433	361.0881083	-3.186951965	-4.207026159	413.99788	308.1783367	10	60.3739239	0.40824829	0.40824829	361.0881083
10446084	NM_172132	Kdm4b	lysine (K)-specific demethylase 4B	193796	affymetrix	0.008560033	0.216418058	46.73755333	879.9647367	3.186673338	-4.207071178	856.59596	903.3335133	10	26.23614887	0.40824829	0.40824829	879.9647367
10470175	NM_153558	Lcn13	lipocalin 13	227627	affymetrix	0.008563401	0.216418058	14.538125	76.4268175	3.186453458	-4.207106708	69.157755	83.69588	10	6.401858581	0.40824829	0.40824829	76.4268175
10434029	NM_025808	Lztr1	leucine-zipper-like transcriptional regulator, 1	66863	affymetrix	0.00856781	0.216418058	149.4492067	1790.904008	3.186165755	-4.2071532	1716.179405	1865.628612	10	85.45272523	0.40824829	0.40824829	1790.904008
10497971	NM_001081411	Sclt1	sodium channel and clathrin linker 1	67161	affymetrix	0.008577305	0.216418058	-31.23002	291.3934517	-3.185546646	-4.207253259	307.0084617	275.7784417	10	17.0838335	0.40824829	0.40824829	291.3934517
10430770	NM_020507	Tob2	transducer of ERBB2, 2	57259	affymetrix	0.008578238	0.216418058	-31.338575	317.5555408	-3.185485818	-4.207263091	333.2248283	301.8862533	10	17.14933758	0.40824829	0.40824829	317.5555408
10516789	NM_001083119	Ptpru	protein tyrosine phosphatase, receptor type, U	19273	affymetrix	0.008580748	0.216418058	46.59355333	615.8580433	3.185322347	-4.207289513	592.5612667	639.15482	10	26.16352898	0.40824829	0.40824829	615.8580433
10451679	NM_001008231	Daam2	dishevelled associated activator of morphogenesis 2	76441	affymetrix	0.008582221	0.216418058	53.49628167	1106.438141	3.185226355	-4.20730503	1079.69	1133.186282	10	30.19045195	0.40824829	0.40824829	1106.438141
10460468	NM_019861	Ctsf	cathepsin F	56464	affymetrix	0.008590351	0.216469531	-35.97976667	621.286715	-3.18469715	-4.207390578	639.2765983	603.2968317	10	19.92231051	0.40824829	0.40824829	621.286715
10604832	NR_030499	Mir505	microRNA 505	751545	affymetrix	0.008627483	0.217251268	-110.3477233	658.8271117	-3.182286338	-4.207780445	714.0009733	603.65325	10	63.07010286	0.40824829	0.40824829	658.8271117
10393851	NM_024229	Pcyt2	phosphate cytidylyltransferase 2, ethanolamine	68671	affymetrix	0.008665	0.217824421	38.910555	640.9059608	3.179861245	-4.208172866	621.4506833	660.3612383	10	21.69139048	0.40824829	0.40824829	640.9059608
10414754	ENSMUST00000103652	Trav14d-1	T-cell receptor alpha variable region 14D-1	630415	affymetrix	0.008673582	0.217824421	32.73808167	288.0152392	3.179307983	-4.208262428	271.6461983	304.38428	10	18.02535941	0.40824829	0.40824829	288.0152392
10414860	ENSMUST00000103608	Trav14-3	T cell receptor alpha variable region 14-3	547330	affymetrix	0.008673582	0.217824421	32.73808167	288.0152392	3.179307983	-4.208262428	271.6461983	304.38428	10	18.02535941	0.40824829	0.40824829	288.0152392
10412517	NR_033388	Gm3002	alpha-takusan pseudogene	100040852	affymetrix	0.008685664	0.217824421	-293.8613233	975.34835	-3.178530041	-4.208388382	1122.279012	828.4176883	10	168.6717789	0.40824829	0.40824829	975.34835
10493662	NM_029937	Nup210l	nucleoporin 210-like	77595	affymetrix	0.008687383	0.217824421	25.28340667	232.5157983	3.178419467	-4.208406287	219.874095	245.1575017	10	13.50770905	0.40824829	0.40824829	232.5157983
10582020	NM_026572	Gcsh	glycine cleavage system protein H (aminomethyl carrier)	68133	affymetrix	0.008697514	0.217824421	44.77916833	321.8940558	3.177768085	-4.208511773	299.5044717	344.28364	10	25.16393767	0.40824829	0.40824829	321.8940558
10414427	NR_003630	Gm6498	glyceraldehyde-3-phosphate dehydrogenase pseudogene	624367	affymetrix	0.008698954	0.217824421	-23.07843167	161.4497658	-3.177675594	-4.208526752	172.9889817	149.91055	10	12.1396327	0.40824829	0.40824829	161.4497658
10383514	NM_145440	Uts2r	urotensin 2 receptor	217369	affymetrix	0.008699254	0.217824421	-24.77821167	287.9749692	-3.177656315	-4.208529875	300.364075	275.5858633	10	13.19902668	0.40824829	0.40824829	287.9749692
10586172	ENSMUST00000082984	SNORD18	Small nucleolar RNA SNORD18 [Source:RFAM;Acc:RF00093]	---	ensembl	0.008714533	0.218053441	-20.27068667	226.3818867	-3.176675645	-4.208688724	236.51723	216.2465433	10	10.35833329	0.40824829	0.40824829	226.3818867
10343463	ENSMUST00000124289	Copa	coatomer protein complex subunit alpha [Source:MGI Symbol;Acc:MGI:1334462]	12847	ensembl	0.008725543	0.218175386	-125.7312667	614.428525	-3.175970084	-4.208803036	677.2941583	551.5628917	10	72.06535994	0.40824829	0.40824829	614.428525
10343071	ENSMUST00000138468	Itch	itchy, E3 ubiquitin protein ligase [Source:MGI Symbol;Acc:MGI:1202301]	16396	ensembl	0.00874898	0.218607693	-27.15601167	147.4141475	-3.17447107	-4.209045969	160.9921533	133.8361417	10	14.67822674	0.40824829	0.40824829	147.4141475
10338652	ENSMUST00000172201	Gm17348	predicted gene, 17348 [Source:MGI Symbol;Acc:MGI:4936982]	---	ensembl	0.008776273	0.218928645	20.260325	51.6772325	3.172730623	-4.209328146	41.54707	61.807395	10	10.36791466	0.40824829	0.40824829	51.6772325
10518927	NM_010598	Kcnab2	potassium voltage-gated channel, shaker-related subfamily, beta member 2	16498	affymetrix	0.00877718	0.218928645	410.1797817	4877.010213	3.172672877	-4.209337511	4671.920322	5082.100103	10	235.9288548	0.40824829	0.40824829	4877.010213
10344220	ENSMUST00000170762	Hdac5	histone deacetylase 5 [Source:MGI Symbol;Acc:MGI:1333784]	15184	ensembl	0.008781338	0.218928645	-43.45080333	154.9206767	-3.172408255	-4.209380426	176.6460783	133.195275	10	24.42663254	0.40824829	0.40824829	154.9206767
10423185	NM_001130149	Rnasen	ribonuclease III, nuclear	14000	affymetrix	0.00878978	0.218928645	172.69385	1488.166213	3.171871301	-4.209467514	1401.819288	1574.513138	10	99.23831417	0.40824829	0.40824829	1488.166213
10340957	ENSMUST00000053150	Gm9846	predicted gene 9846 [Source:MGI Symbol;Acc:MGI:3704345]	100043813	ensembl	0.008792612	0.218928645	67.17561167	662.6181392	3.171691319	-4.209496708	629.0303333	696.205945	10	38.29143656	0.40824829	0.40824829	662.6181392
10502329	NM_025902	Cisd2	CDGSH iron sulfur domain 2	67006	affymetrix	0.008809838	0.219204054	-47.99884167	675.0715875	-3.1705977	-4.209674128	699.0710083	651.0721667	10	27.11503745	0.40824829	0.40824829	675.0715875
10405755	ENSMUST00000102289	CT030240.1	---	---	ensembl	0.008817514	0.219241629	-145.5085367	568.0768017	-3.170111061	-4.209753093	640.83107	495.3225333	10	83.61367078	0.40824829	0.40824829	568.0768017
10575706	NM_019573	Wwox	WW domain-containing oxidoreductase	80707	affymetrix	0.008832662	0.219464796	-29.70852833	449.5696125	-3.169152019	-4.20990874	464.4238767	434.7153483	10	16.26102545	0.40824829	0.40824829	449.5696125
10345181	XM_003086143	Gm6462	predicted gene 6462	623924	affymetrix	0.008847648	0.219493345	23.42976167	134.5340008	3.16820482	-4.210062503	122.81912	146.2488817	10	12.40349787	0.40824829	0.40824829	134.5340008
10351138	ENSMUST00000083801	SNORD77	Small nucleolar RNA SNORD77 [Source:RFAM;Acc:RF00591]	---	ensembl	0.008848033	0.219493345	38.50336	333.7564483	3.168180546	-4.210066444	314.5047683	353.0081283	10	21.53458022	0.40824829	0.40824829	333.7564483
10463476	NM_178929	Kazald1	Kazal-type serine peptidase inhibitor domain 1	107250	affymetrix	0.00885233	0.219493345	-16.78861	155.74778	-3.167909243	-4.210110494	164.142085	147.353475	10	8.074923289	0.40824829	0.40824829	155.74778
10493711	NM_028881	Crtc2	CREB regulated transcription coactivator 2	74343	affymetrix	0.008862438	0.219590829	-80.16429	918.3958583	-3.167271676	-4.210214022	958.4780033	878.3137133	10	45.89152559	0.40824829	0.40824829	918.3958583
10461402	NM_010239	Fth1	ferritin heavy chain 1	14319	affymetrix	0.008896814	0.220289089	598.2875217	11918.49161	3.165108757	-4.210565363	11619.34785	12217.63537	10	344.9946125	0.40824829	0.40824829	11918.49161
10527605	NM_029920	Mtus2	microtubule associated tumor suppressor candidate 2	77521	affymetrix	0.008930472	0.220968594	-52.62380667	689.9181567	-3.16299925	-4.210908216	716.23006	663.6062533	10	29.89789464	0.40824829	0.40824829	689.9181567
10535471	NM_009007	Rac1	RAS-related C3 botulinum substrate 1	19353	affymetrix	0.008941954	0.2210616	-295.0325817	4858.701123	-3.162281472	-4.211024917	5006.217413	4711.184832	10	170.2157249	0.40824829	0.40824829	4858.701123
10338011	---	---	---	---	---	0.008946666	0.2210616	-19.70427167	159.8977308	-3.161987194	-4.211072769	169.7498667	150.045595	10	10.05051921	0.40824829	0.40824829	159.8977308
10453632	NM_013721	Rpl7a	ribosomal protein L7A	27176	affymetrix	0.008962078	0.221186135	57.92992333	694.1027133	3.161025645	-4.211229149	665.1377517	723.067675	10	33.02485391	0.40824829	0.40824829	694.1027133
10553324	NM_026436	Tmem86a	transmembrane protein 86A	67893	affymetrix	0.008964147	0.221186135	-23.69392167	469.0561608	-3.160896707	-4.211250122	480.9031217	457.2092	10	12.60323397	0.40824829	0.40824829	469.0561608
10352150	ENSMUST00000083033	U1	U1 spliceosomal RNA [Source:RFAM;Acc:RF00003]	---	ensembl	0.009008034	0.222043673	-27.97312833	188.7336875	-3.158168563	-4.211694034	202.7202517	174.7471233	10	15.26506214	0.40824829	0.40824829	188.7336875
10476130	NM_001163483	1700020A23Rik	RIKEN cDNA 1700020A23 gene	75656	affymetrix	0.009011391	0.222043673	-53.9719	574.0891433	-3.15796044	-4.211727912	601.0750933	547.1031933	10	30.73824252	0.40824829	0.40824829	574.0891433
10435525	NM_177128	Iqcb1	IQ calmodulin-binding motif containing 1	320299	affymetrix	0.009023169	0.222059528	-74.36159333	868.91669	-3.157230862	-4.211846685	906.0974867	831.7358933	10	42.66049409	0.40824829	0.40824829	868.91669
10367055	NM_147222	Rdh19	retinol dehydrogenase 19	216453	affymetrix	0.009028581	0.222059528	22.86881833	193.7870508	3.156895915	-4.21190122	182.3526417	205.22146	10	12.10256109	0.40824829	0.40824829	193.7870508
10564233	NR_029772	Mir344	microRNA 344	723931	affymetrix	0.009033711	0.222059528	-152.53268	761.7399267	-3.156578638	-4.211952883	838.0062667	685.4735867	10	88.04317425	0.40824829	0.40824829	761.7399267
10438904	NM_028973	Lrrc15	leucine rich repeat containing 15	74488	affymetrix	0.009037016	0.222059528	25.00252167	324.9163742	3.156374336	-4.211986152	312.4151133	337.417635	10	13.44209048	0.40824829	0.40824829	324.9163742
10342821	ENSMUST00000155801	Canx	calnexin [Source:MGI Symbol;Acc:MGI:88261]	12330	ensembl	0.009048304	0.222183355	-55.49243667	145.36587	-3.155677078	-4.212099709	173.1120883	117.6196517	10	31.65339654	0.40824829	0.40824829	145.36587
10436698	NM_026366	N6amt1	N-6 adenine-specific DNA methyltransferase 1 (putative)	67768	affymetrix	0.009070504	0.222574775	92.0743	587.4899733	3.154308356	-4.21232268	541.4528233	633.5271233	10	53.01465255	0.40824829	0.40824829	587.4899733
10395733	NM_013780	Npas3	neuronal PAS domain protein 3	27386	affymetrix	0.00907718	0.222584972	-48.44362	548.09215	-3.153897441	-4.212389636	572.31396	523.87034	10	27.5263791	0.40824829	0.40824829	548.09215
10382345	NM_013581	Cog1	component of oligomeric golgi complex 1	16834	affymetrix	0.009095397	0.222738959	121.3200033	1310.087505	3.152777641	-4.212572134	1249.427503	1370.747507	10	70.03730641	0.40824829	0.40824829	1310.087505
10340150	ENSMUST00000112622	Huwe1	HECT, UBA and WWE domain containing 1 [Source:MGI Symbol;Acc:MGI:1926884]	59026	ensembl	0.009095989	0.222738959	18.26447667	43.76432833	3.152741338	-4.212578051	34.63209	52.89656667	10	9.135002907	0.40824829	0.40824829	43.76432833
10435048	NM_025329	Tctex1d2	Tctex1 domain containing 2	66061	affymetrix	0.00911375	0.223020295	-56.70116667	577.3064983	-3.151651834	-4.212755663	605.6570817	548.955915	10	32.40462922	0.40824829	0.40824829	577.3064983
10453825	NM_009226	Snrpd1	small nuclear ribonucleoprotein D1	20641	affymetrix	0.009123047	0.223094261	-39.77108667	1192.11755	-3.151082393	-4.212848514	1212.003093	1172.232007	10	22.41407239	0.40824829	0.40824829	1192.11755
10339353	ENSMUST00000133651	Hdac5	histone deacetylase 5 [Source:MGI Symbol;Acc:MGI:1333784]	15184	ensembl	0.009132755	0.223178159	-67.84679333	399.872225	-3.15048843	-4.212945377	433.7956217	365.9488283	10	38.94663615	0.40824829	0.40824829	399.872225
10517159	NM_145833	Lin28a	lin-28 homolog A (C. elegans)	83557	affymetrix	0.009186472	0.223989896	16.02353167	270.3023875	3.147213225	-4.21347976	262.2906217	278.3141533	10	7.615422542	0.40824829	0.40824829	270.3023875
10343749	ENSMUST00000110333	Anapc1	anaphase promoting complex subunit 1 [Source:MGI Symbol;Acc:MGI:103097]	17222	ensembl	0.00919275	0.223989896	30.41522	114.6193067	3.146831735	-4.213542033	99.41169667	129.8269167	10	16.81919179	0.40824829	0.40824829	114.6193067
10561085	NM_144922	Hnrnpul1	heterogeneous nuclear ribonucleoprotein U-like 1	232989	affymetrix	0.009192928	0.223989896	-52.96416167	2105.715944	-3.146820921	-4.213543798	2132.198025	2079.233863	10	30.2569521	0.40824829	0.40824829	2105.715944
10568785	NM_009760	Bnip3	BCL2/adenovirus E1B interacting protein 3	12176	affymetrix	0.00919306	0.223989896	-161.156005	1539.101714	-3.146812905	-4.213545107	1619.679717	1458.523712	10	93.32803877	0.40824829	0.40824829	1539.101714
10526069	NM_009838	Cct6a	chaperonin containing Tcp1, subunit 6a (zeta)	12466	affymetrix	0.00919747	0.223989896	171.6986933	2552.381043	3.146545082	-4.213588829	2466.531697	2638.23039	10	99.46124441	0.40824829	0.40824829	2552.381043
10349081	NM_133821	Phlpp1	PH domain and leucine rich repeat protein phosphatase 1	98432	affymetrix	0.009219425	0.224168934	125.8759133	1723.321135	3.145213658	-4.213806229	1660.383178	1786.259092	10	72.85807469	0.40824829	0.40824829	1723.321135
10387111	NM_025510	2310004I24Rik	RIKEN cDNA 2310004I24 gene	66358	affymetrix	0.009223584	0.224168934	-44.84651	636.902125	-3.144961821	-4.213847358	659.32538	614.47887	10	25.47806162	0.40824829	0.40824829	636.902125
10338699	ENSMUST00000138468	Itch	itchy, E3 ubiquitin protein ligase [Source:MGI Symbol;Acc:MGI:1202301]	16396	ensembl	0.009229912	0.224168934	-36.283395	51.65697583	-3.144578814	-4.213909914	69.79867333	33.51527833	10	20.37674716	0.40824829	0.40824829	51.65697583
10339163	ENSMUST00000154995	Anapc1	anaphase promoting complex subunit 1 [Source:MGI Symbol;Acc:MGI:103097]	17222	ensembl	0.009230041	0.224168934	-59.09856167	230.0717125	-3.14457107	-4.213911179	259.6209933	200.5224317	10	33.88900785	0.40824829	0.40824829	230.0717125
10377416	NM_028005	2310047M10Rik	RIKEN cDNA 2310047M10 gene	71923	affymetrix	0.009241663	0.224285221	59.11491833	614.7911708	3.14386839	-4.214025964	585.2337117	644.34863	10	33.90638264	0.40824829	0.40824829	614.7911708
10338312	ENSMUST00000173363	H2-Ke2	H2-K region expressed gene 2 [Source:MGI Symbol;Acc:MGI:95908]	14976	ensembl	0.009255012	0.224285221	-49.196675	114.6149025	-3.143062391	-4.214157651	139.21324	90.016565	10	28.07008382	0.40824829	0.40824829	114.6149025
10358533	NM_001024720	Hmcn1	hemicentin 1	545370	affymetrix	0.009255749	0.224285221	-27.73700667	164.2460333	-3.143017885	-4.214164923	178.1145367	150.37753	10	15.20235327	0.40824829	0.40824829	164.2460333
10604882	ENSMUST00000119380	Gm8312	predicted gene 8312 [Source:MGI Symbol;Acc:MGI:3643550]	---	ensembl	0.009267029	0.224285221	46.06089	312.661735	3.142337796	-4.214276061	289.63129	335.69218	10	26.22049264	0.40824829	0.40824829	312.661735
10595327	NM_001081216	Phip	pleckstrin homology domain interacting protein	83946	affymetrix	0.00927268	0.224285221	-81.17482	1072.367393	-3.141997427	-4.21433169	1112.954803	1031.779983	10	46.85652468	0.40824829	0.40824829	1072.367393
10342553	ENSMUST00000161410	Wars	tryptophanyl-tRNA synthetase [Source:MGI Symbol;Acc:MGI:104630]	640248	ensembl	0.009280178	0.224285221	-223.380535	871.6825308	-3.141546072	-4.214405466	983.3727983	759.9922633	10	129.681676	0.40824829	0.40824829	871.6825308
10485081	NM_001166597	Dgkz	diacylglycerol kinase zeta	104418	affymetrix	0.009284283	0.224285221	140.8054	2067.665883	3.141299141	-4.214445832	1997.263183	2138.068583	10	81.64516675	0.40824829	0.40824829	2067.665883
10535017	NM_001033416	Gal3st4	galactose-3-O-sulfotransferase 4	330217	affymetrix	0.009290049	0.224285221	-19.706635	110.4396108	-3.140952505	-4.2145025	120.2929283	100.5862933	10	10.13820321	0.40824829	0.40824829	110.4396108
10547204	NM_001166430	Hnrnpf	heterogeneous nuclear ribonucleoprotein F	98758	affymetrix	0.00929231	0.224285221	32.761635	205.5538675	3.140816637	-4.214524713	189.17305	221.934685	10	18.27968539	0.40824829	0.40824829	205.5538675
10343183	ENSMUST00000013304	Atp6v0d1	ATPase, H+ transporting, lysosomal V0 subunit D1 [Source:MGI Symbol;Acc:MGI:1201778]	11972	ensembl	0.009297908	0.224285221	-86.24015333	420.8911233	-3.140480348	-4.214579697	464.0112	377.7710467	10	49.84138796	0.40824829	0.40824829	420.8911233
10425000	NM_145471	Lrrc14	leucine rich repeat containing 14	223664	affymetrix	0.009313559	0.224466711	-40.03488167	517.8092592	-3.139541241	-4.214733266	537.8267	497.7918183	10	22.65869295	0.40824829	0.40824829	517.8092592
10399696	NM_001081977	Rnf144a	ring finger protein 144A	108089	affymetrix	0.009325833	0.224466711	-46.72314333	600.6969033	-3.138805918	-4.214853537	624.058475	577.3353317	10	26.64407289	0.40824829	0.40824829	600.6969033
10497090	NM_001013806	Ankrd13c	ankyrin repeat domain 13c	433667	affymetrix	0.009330498	0.224466711	199.4280517	2959.098684	3.138526711	-4.21489921	2859.384658	3058.81271	10	115.8629855	0.40824829	0.40824829	2959.098684
10503570	NM_025669	Sfrs18	serine/arginine-rich splicing factor 18	66625	affymetrix	0.009330684	0.224466711	-138.6106683	1887.375669	-3.138515584	-4.214901031	1956.681003	1818.070335	10	80.43869578	0.40824829	0.40824829	1887.375669
10384365	ENSMUST00000081896	4930512M02Rik	RIKEN cDNA 4930512M02 gene [Source:MGI Symbol;Acc:MGI:1922360]	100503589	ensembl	0.009341475	0.224574366	-45.01726833	252.8551292	-3.137870237	-4.215006611	275.3637633	230.346495	10	25.6396172	0.40824829	0.40824829	252.8551292
10461723	BC038020	Fam111a	family with sequence similarity 111, member A	107373	affymetrix	0.009353859	0.224678827	23.68204333	93.36637167	3.137130543	-4.215127648	81.52535	105.2073933	10	12.70819877	0.40824829	0.40824829	93.36637167
10521243	NM_019497	Grk4	G protein-coupled receptor kinase 4	14772	affymetrix	0.009358458	0.224678827	25.18692167	144.3173708	3.136856104	-4.215172561	131.72391	156.9108317	10	13.65405975	0.40824829	0.40824829	144.3173708
10549770	NM_133671	U2af2	U2 small nuclear ribonucleoprotein auxiliary factor (U2AF) 2	22185	affymetrix	0.009367048	0.224733317	-81.61723167	1257.338328	-3.136343861	-4.215256399	1298.146943	1216.529712	10	47.20120325	0.40824829	0.40824829	1257.338328
10418171	NM_001101433	Zcchc24	zinc finger, CCHC domain containing 24	71918	affymetrix	0.009375039	0.224773366	91.14984833	888.4711658	3.135867779	-4.215334328	842.8962417	934.04609	10	52.78873234	0.40824829	0.40824829	888.4711658
10448192	ENSMUST00000082816	U6	U6 spliceosomal RNA [Source:RFAM;Acc:RF00026]	---	ensembl	0.009401076	0.225245726	87.76372167	848.5301875	3.134319423	-4.215587842	804.6483267	892.4120483	10	50.83270184	0.40824829	0.40824829	848.5301875
10453855	ENSMUST00000157191	SNORA70	Small nucleolar RNA SNORA70 [Source:RFAM;Acc:RF00156]	---	ensembl	0.009416465	0.225462511	-26.92076167	193.9517725	-3.133406302	-4.215737394	207.4121533	180.4913917	10	14.75011682	0.40824829	0.40824829	193.9517725
10441509	NM_025800	Ppp1r2	protein phosphatase 1, regulatory (inhibitor) subunit 2	66849	affymetrix	0.009440787	0.225892754	161.8472117	1342.296551	3.131966189	-4.215973329	1261.372945	1423.220157	10	94.17537459	0.40824829	0.40824829	1342.296551
10342872	ENSMUST00000136507	Psph	phosphoserine phosphatase [Source:MGI Symbol;Acc:MGI:97788]	100678	ensembl	0.009458464	0.226163521	-99.415235	350.6615575	-3.130921898	-4.21614447	400.369175	300.95394	10	57.71406269	0.40824829	0.40824829	350.6615575
10597493	NM_024222	Stt3b	STT3, subunit of the oligosaccharyltransferase complex, homolog B (S. cerevisiae)	68292	affymetrix	0.009469328	0.22627111	155.36459	2158.58682	3.130281111	-4.216249505	2080.904525	2236.269115	10	90.43978585	0.40824829	0.40824829	2158.58682
10343987	ENSMUST00000156563	Arfgef1	ADP-ribosylation factor guanine nucleotide-exchange factor 1(brefeldin A-inhibited) [Source:MGI Symbol;Acc:MGI:2442988]	211673	ensembl	0.009476932	0.226278138	-63.07020333	276.11227	-3.12983302	-4.216322965	307.6473717	244.5771683	10	36.39516666	0.40824829	0.40824829	276.11227
10376461	NM_053168	Trim11	tripartite motif-containing 11	94091	affymetrix	0.00948588	0.226278138	-31.73501167	423.9184975	-3.129306159	-4.216409349	439.7860033	408.0509917	10	17.7282239	0.40824829	0.40824829	423.9184975
10340136	ENSMUST00000022993	Derl1	Der1-like domain family, member 1 [Source:MGI Symbol;Acc:MGI:1915069]	67819	ensembl	0.009489716	0.226278138	16.39659667	149.0138333	3.1290805	-4.216446352	140.815535	157.2121317	10	7.944451779	0.40824829	0.40824829	149.0138333
10597999	ENSMUST00000098267	Gm10606	predicted gene 10606 [Source:MGI Symbol;Acc:MGI:3708809]	---	ensembl	0.009495078	0.226278138	19.277875	107.1445208	3.128765179	-4.21649806	97.50558333	116.7834583	10	9.905442617	0.40824829	0.40824829	107.1445208
10512011	NM_013889	Zfp292	zinc finger protein 292	30046	affymetrix	0.009537698	0.226878559	-81.20531667	1304.265957	-3.126265196	-4.216908168	1344.868615	1263.663298	10	47.11327871	0.40824829	0.40824829	1304.265957
10491820	BC145212	3110057O12Rik	RIKEN cDNA 3110057O12 gene	269423	affymetrix	0.009539232	0.226878559	-57.45797167	780.0188625	-3.126175444	-4.216922897	808.7478483	751.2898767	10	33.12345629	0.40824829	0.40824829	780.0188625
10338541	ENSMUST00000156501	Cdh23	cadherin 23 (otocadherin) [Source:MGI Symbol;Acc:MGI:1890219]	22295	ensembl	0.009539415	0.226878559	-65.491395	122.3444108	-3.126164707	-4.216924659	155.0901083	89.59871333	10	37.86695763	0.40824829	0.40824829	122.3444108
10424860	NM_175457	Heatr7a	HEAT repeat containing 7A	223658	affymetrix	0.009569948	0.227347077	56.55308333	695.2356317	3.124380979	-4.217217435	666.95909	723.5121733	10	32.60742092	0.40824829	0.40824829	695.2356317
10565456	NM_029614	Prss23	protease, serine, 23	76453	affymetrix	0.009571903	0.227347077	48.87247333	280.1843033	3.124267007	-4.217236146	255.7480667	304.62054	10	28.05223901	0.40824829	0.40824829	280.1843033
10592289	NM_001081429	Ccdc15	coiled-coil domain containing 15	245902	affymetrix	0.00960063	0.22783532	-23.00346	189.4467183	-3.122594387	-4.217510813	200.9484483	177.9449883	10	12.34685775	0.40824829	0.40824829	189.4467183
10421922	ENSMUST00000082473	U6	U6 spliceosomal RNA [Source:RFAM;Acc:RF00026]	---	ensembl	0.009610325	0.22783532	222.3101	3349.519183	3.122031046	-4.217603347	3238.364133	3460.674233	10	129.8672793	0.40824829	0.40824829	3349.519183
10428089	NM_145469	Nipal2	NIPA-like domain containing 2	223473	affymetrix	0.009611682	0.22783532	-60.00586	380.786375	-3.121952208	-4.217616298	410.789305	350.783445	10	34.67737657	0.40824829	0.40824829	380.786375
10494238	NM_001037737	Arnt	aryl hydrocarbon receptor nuclear translocator	11863	affymetrix	0.009636284	0.22817782	-76.3962	1277.183958	-3.120525461	-4.217850718	1315.382058	1238.985858	10	44.36898325	0.40824829	0.40824829	1277.183958
10498990	ENSMUST00000047876	Gm10710	predicted gene 10710	100038599	affymetrix	0.009650475	0.22817782	-44.64646167	396.6856958	-3.11970414	-4.217985703	419.0089267	374.362465	10	25.57376633	0.40824829	0.40824829	396.6856958
10417504	NM_029288	Gm1973	predicted gene 1973	100038846	affymetrix	0.009651721	0.22817782	-83.63657667	367.945645	-3.119632121	-4.21799754	409.7639333	326.1273567	10	48.64605191	0.40824829	0.40824829	367.945645
10341144	ENSMUST00000022993	Derl1	Der1-like domain family, member 1 [Source:MGI Symbol;Acc:MGI:1915069]	67819	ensembl	0.009657809	0.22817782	38.25496833	110.5475375	3.119280166	-4.218055394	91.42005333	129.6750217	10	21.74303706	0.40824829	0.40824829	110.5475375
10594447	NM_008927	Map2k1	mitogen-activated protein kinase kinase 1	26395	affymetrix	0.009658219	0.22817782	-227.53842	3171.751248	-3.119256513	-4.218059282	3285.520458	3057.982038	10	133.0450212	0.40824829	0.40824829	3171.751248
10341410	ENSMUST00000147581	Txndc12	thioredoxin domain containing 12 (endoplasmic reticulum) [Source:MGI Symbol;Acc:MGI:1913323]	66073	ensembl	0.009678178	0.228412825	-34.93498333	91.78497667	-3.118104347	-4.218248709	109.2524683	74.317485	10	19.74505143	0.40824829	0.40824829	91.78497667
10441064	NM_007834	Dscr3	Down syndrome critical region gene 3	13185	affymetrix	0.009687023	0.228412825	50.73404	596.4752517	3.117594519	-4.218332547	571.1082317	621.8422717	10	29.22303843	0.40824829	0.40824829	596.4752517
10474096	NM_178725	Lrrc4c	leucine rich repeat containing 4C	241568	affymetrix	0.009687438	0.228412825	-274.1894233	3749.70556	-3.117570637	-4.218336475	3886.800272	3612.610848	10	160.4493534	0.40824829	0.40824829	3749.70556
10367641	NM_172308	Mthfd1l	methylenetetrahydrofolate dehydrogenase (NADP+ dependent) 1-like	270685	affymetrix	0.009744684	0.22927734	-41.48629	359.883745	-3.114282545	-4.218877442	380.62689	339.1406	10	23.72525174	0.40824829	0.40824829	359.883745
10449315	BC030629	2900010M23Rik	RIKEN cDNA 2900010M23 gene	67267	affymetrix	0.009747287	0.22927734	343.22465	1956.787395	3.114133491	-4.218901975	1785.17507	2128.39972	10	201.1091038	0.40824829	0.40824829	1956.787395
10364371	ENSMUST00000083757	n-R5s77	nuclear encoded rRNA 5S 77 [Source:MGI Symbol;Acc:MGI:4421925]	---	ensembl	0.009749118	0.22927734	-22.65122	120.7732667	-3.114028651	-4.218919232	132.0988767	109.4476567	10	12.16205593	0.40824829	0.40824829	120.7732667
10413138	NM_011695	Vdac2	voltage-dependent anion channel 2	22334	affymetrix	0.009749897	0.22927734	-175.483325	3195.752929	-3.113984085	-4.218926567	3283.494592	3108.011267	10	102.7257142	0.40824829	0.40824829	3195.752929
10456296	NM_172833	Malt1	mucosa associated lymphoid tissue lymphoma translocation gene 1	240354	affymetrix	0.009766189	0.229416751	-20.33477167	239.5499492	-3.113052403	-4.219079943	249.717335	229.3825633	10	10.66732523	0.40824829	0.40824829	239.5499492
10550531	NM_026605	Sympk	symplekin	68188	affymetrix	0.00976873	0.229416751	62.91627167	1576.425611	3.112907215	-4.219103848	1544.967475	1607.883747	10	36.50606979	0.40824829	0.40824829	1576.425611
10560356	ENSMUST00000102400	AC151983.1	---	---	ensembl	0.009811176	0.229977335	-25.46189167	99.06096417	-3.110487816	-4.219502317	111.79191	86.33001833	10	13.96018423	0.40824829	0.40824829	99.06096417
10375537	NM_001110148	Mgat1	mannoside acetylglucosaminyltransferase 1	17308	affymetrix	0.009815127	0.229977335	-19.33225167	246.2785025	-3.110263163	-4.219539329	255.9446283	236.6123767	10	10.0174991	0.40824829	0.40824829	246.2785025
10503833	BC091747	Rplp1	ribosomal protein, large, P1	56040	affymetrix	0.009832141	0.229977335	183.12952	2079.184053	3.109296697	-4.21969858	1987.619293	2170.748813	10	107.3755098	0.40824829	0.40824829	2079.184053
10464836	NM_013456	Actn3	actinin alpha 3	11474	affymetrix	0.00983605	0.229977335	-19.093375	230.2775625	-3.109074951	-4.219735123	239.82425	220.730875	10	9.863307377	0.40824829	0.40824829	230.2775625
10534148	ENSMUST00000063656	A330070K13Rik	RIKEN cDNA A330070K13 gene	381673	affymetrix	0.009845323	0.229977335	43.95109667	463.9499483	3.1085491	-4.219821792	441.9744	485.9254967	10	25.25235394	0.40824829	0.40824829	463.9499483
10388042	NM_134022	6330403K07Rik	RIKEN cDNA 6330403K07 gene	103712	affymetrix	0.009854869	0.229977335	296.79191	2299.64815	3.10800838	-4.219910924	2151.252195	2448.044105	10	174.2247157	0.40824829	0.40824829	2299.64815
10358579	NM_001024720	Hmcn1	hemicentin 1	545370	affymetrix	0.009863477	0.229977335	-19.52216833	181.0214508	-3.107521211	-4.219991238	190.782535	171.2603667	10	10.15497724	0.40824829	0.40824829	181.0214508
10571312	NM_176933	Dusp4	dual specificity phosphatase 4	319520	affymetrix	0.009870441	0.229977335	80.68170333	384.5940567	3.1071274	-4.220056169	344.253205	424.9349083	10	47.09760833	0.40824829	0.40824829	384.5940567
10462881	NM_181748	Gpr120	G protein-coupled receptor 120	107221	affymetrix	0.009879713	0.229977335	-30.81044833	158.7129658	-3.106603472	-4.220142562	174.11819	143.3077417	10	17.30180782	0.40824829	0.40824829	158.7129658
10516081	NM_019489	Ppie	peptidylprolyl isomerase E (cyclophilin E)	56031	affymetrix	0.009879841	0.229977335	37.16757833	365.0655458	3.106596299	-4.220143745	346.4817567	383.649335	10	21.17890616	0.40824829	0.40824829	365.0655458
10342370	ENSMUST00000074152	Copa	coatomer protein complex subunit alpha [Source:MGI Symbol;Acc:MGI:1334462]	12847	ensembl	0.009905564	0.229977335	-33.33974167	149.0766908	-3.105145479	-4.22038304	165.7465617	132.40682	10	18.86077584	0.40824829	0.40824829	149.0766908
10497831	NM_009828	Ccna2	cyclin A2	12428	affymetrix	0.009907981	0.229977335	-56.59310667	215.41602	-3.105009341	-4.220405498	243.7125733	187.1194667	10	32.84010068	0.40824829	0.40824829	215.41602
10513739	NM_011607	Tnc	tenascin C	21923	affymetrix	0.009917655	0.229977335	-62.48006333	259.5290817	-3.10446487	-4.220495327	290.7691133	228.28905	10	36.34825783	0.40824829	0.40824829	259.5290817
10338596	ENSMUST00000153068	Canx	calnexin [Source:MGI Symbol;Acc:MGI:88261]	12330	ensembl	0.009920425	0.229977335	-44.095585	111.0588125	-3.104309023	-4.220521042	133.106605	89.01102	10	25.37519603	0.40824829	0.40824829	111.0588125
10341953	ENSMUST00000163745	9130011J15Rik	RIKEN cDNA 9130011J15 gene [Source:MGI Symbol;Acc:MGI:1914068]	66818	ensembl	0.009924321	0.229977335	-50.25121	164.5200967	-3.104089969	-4.220557187	189.6457017	139.3944917	10	29.06578312	0.40824829	0.40824829	164.5200967
10339108	ENSMUST00000168323	Psmc5	protease (prosome, macropain) 26S subunit, ATPase 5 [Source:MGI Symbol;Acc:MGI:105047]	19184	ensembl	0.009924389	0.229977335	-65.73042167	316.8526875	-3.104086133	-4.22055782	349.7178983	283.9874767	10	38.28352279	0.40824829	0.40824829	316.8526875
10509410	NM_001081155	Rap1gap	Rap1 GTPase-activating protein	110351	affymetrix	0.009935306	0.229977335	90.47652333	1540.939485	3.103472747	-4.220659043	1495.701223	1586.177747	10	52.94733261	0.40824829	0.40824829	1540.939485
10517036	NM_199306	Wdtc1	WD and tetratricopeptide repeats 1	230796	affymetrix	0.009943911	0.229977335	87.428495	972.7102925	3.102989749	-4.22073876	928.996045	1016.42454	10	51.15328736	0.40824829	0.40824829	972.7102925
10570068	NM_009932	Col4a2	collagen, type IV, alpha 2	12827	affymetrix	0.00995481	0.229977335	29.61777333	374.8402717	3.102378534	-4.220839652	360.031385	389.6491583	10	16.59206156	0.40824829	0.40824829	374.8402717
10463242	NM_001141983	Golga7b	golgi autoantigen, golgin subfamily a, 7B	71146	affymetrix	0.009958371	0.229977335	-161.4415133	1238.202028	-3.102178995	-4.220872593	1318.922785	1157.481272	10	94.84343783	0.40824829	0.40824829	1238.202028
10341049	ENSMUST00000148795	Nmt1	N-myristoyltransferase 1 [Source:MGI Symbol;Acc:MGI:102579]	18107	ensembl	0.009958871	0.229977335	45.784645	173.1497508	3.102151005	-4.220877214	150.2574283	196.0420733	10	26.40829181	0.40824829	0.40824829	173.1497508
10580733	NM_026116	Bbs2	Bardet-Biedl syndrome 2 (human)	67378	affymetrix	0.009962946	0.229977335	110.7594167	982.3057617	3.101922773	-4.220914894	926.9260533	1037.68547	10	64.95868669	0.40824829	0.40824829	982.3057617
10483148	ENSMUST00000083903	U6	U6 spliceosomal RNA [Source:RFAM;Acc:RF00026]	---	ensembl	0.009963574	0.229977335	-20.50566333	69.52723833	-3.10188759	-4.220920703	79.78007	59.27440667	10	10.8274602	0.40824829	0.40824829	69.52723833
10526656	NM_146164	Lrch4	leucine-rich repeats and calponin homology (CH) domain containing 4	231798	affymetrix	0.009968916	0.229977335	38.852865	641.7813858	3.101588529	-4.22097008	622.3549533	661.2078183	10	22.23647048	0.40824829	0.40824829	641.7813858
10342219	ENSMUST00000022696	Xpo7	exportin 7 [Source:MGI Symbol;Acc:MGI:1929705]	65246	ensembl	0.0099739	0.229977335	-72.01086667	426.660985	-3.101309676	-4.221016124	462.6664183	390.6555517	10	42.0473406	0.40824829	0.40824829	426.660985
10479087	NM_172675	Stx16	syntaxin 16	228960	affymetrix	0.009981274	0.229977335	43.27927667	728.6166883	3.100897348	-4.221084213	706.97705	750.2563267	10	24.91317336	0.40824829	0.40824829	728.6166883
10340661	ENSMUST00000172129	Copa	coatomer protein complex subunit alpha [Source:MGI Symbol;Acc:MGI:1334462]	12847	ensembl	0.009981763	0.229977335	-1131.301967	3619.526445	-3.10087004	-4.221088723	4185.177428	3053.875462	10	665.9227437	0.40824829	0.40824829	3619.526445
10594460	NM_001001295	Dis3l	DIS3 mitotic control homolog (S. cerevisiae)-like	213550	affymetrix	0.009983279	0.229977335	-30.37058	753.9012567	-3.100785282	-4.22110272	769.0865467	738.7159667	10	17.0662786	0.40824829	0.40824829	753.9012567
10339126	ENSMUST00000031399	Psph	phosphoserine phosphatase [Source:MGI Symbol;Acc:MGI:97788]	100678	ensembl	0.009985808	0.229977335	-47.44654333	190.4272017	-3.100643972	-4.221126057	214.1504733	166.70393	10	27.41897569	0.40824829	0.40824829	190.4272017
10360479	NM_001099637	Cep170	centrosomal protein 170	545389	affymetrix	0.009986641	0.229977335	-61.98791	1220.152568	-3.100597461	-4.221133739	1251.146523	1189.158613	10	36.10172396	0.40824829	0.40824829	1220.152568
10484839	NM_001011796	Olfr1249	olfactory receptor 1249	257984	affymetrix	0.010003642	0.230219737	-14.49163167	72.94327083	-3.099648522	-4.221290478	80.18908667	65.697455	10	6.667440285	0.40824829	0.40824829	72.94327083
10382846	NR_003364	BC018473	cDNA sequence BC018473	193217	affymetrix	0.01001213	0.230266032	-49.053775	251.6933008	-3.099175373	-4.221368644	276.2201883	227.1664133	10	28.39616263	0.40824829	0.40824829	251.6933008
10586184	NM_025372	Tipin	timeless interacting protein	66131	affymetrix	0.010032964	0.230596025	-60.636475	355.7869008	-3.098015718	-4.221560261	386.1051383	325.4686633	10	35.32740443	0.40824829	0.40824829	355.7869008
10547575	NM_001033354	Iqsec3	IQ motif and Sec7 domain 3	243621	affymetrix	0.010076973	0.231360441	182.51127	2975.167402	3.09557403	-4.221963897	2883.911767	3066.423037	10	107.4876707	0.40824829	0.40824829	2975.167402
10345620	NM_027098	Mrpl30	mitochondrial ribosomal protein L30	107734	affymetrix	0.010079236	0.231360441	61.62667	761.324635	3.095448753	-4.221984614	730.5113	792.13797	10	35.94774922	0.40824829	0.40824829	761.324635
10568361	NM_023311	Yipf5	Yip1 domain family, member 5	67180	affymetrix	0.010128436	0.232339778	90.63726333	1113.9035	3.092732462	-4.222433946	1068.584868	1159.222132	10	53.22840679	0.40824829	0.40824829	1113.9035
10473448	ENSMUST00000117353	Olfr997-ps1	olfactory receptor 997, pseudogene 1 [Source:MGI Symbol;Acc:MGI:3030831]	---	ensembl	0.010135171	0.232344393	-15.80372667	34.09656333	-3.092361619	-4.222495315	41.99842667	26.1947	10	7.658216469	0.40824829	0.40824829	34.09656333
10433049	NM_026468	Atp5g2	ATP synthase, H+ transporting, mitochondrial F0 complex, subunit C2 (subunit 9)	67942	affymetrix	0.010146176	0.232446793	93.45232	2605.990728	3.091756303	-4.222595497	2559.264568	2652.716888	10	54.91540041	0.40824829	0.40824829	2605.990728
10585697	ENSMUST00000085711	Gm5121	predicted gene 5121	330948	affymetrix	0.01017695	0.232997534	63.48090167	555.5463858	3.090067006	-4.222875163	523.805935	587.2868367	10	37.11860818	0.40824829	0.40824829	555.5463858
10563116	NM_013520	Flt3l	FMS-like tyrosine kinase 3 ligand	14256	affymetrix	0.010188384	0.232997534	-30.90226333	298.2263433	-3.089440653	-4.222978887	313.677475	282.7752117	10	17.46372947	0.40824829	0.40824829	298.2263433
10434067	NM_029945	Smpd4	sphingomyelin phosphodiesterase 4	77626	affymetrix	0.010189874	0.232997534	-58.29471167	829.5189742	-3.089359103	-4.222992392	858.66633	800.3716183	10	34.02883359	0.40824829	0.40824829	829.5189742
10375145	NM_010696	Lcp2	lymphocyte cytosolic protein 2	16822	affymetrix	0.010231163	0.233791282	-31.24480667	342.5094467	-3.087103609	-4.223366041	358.13185	326.8870433	10	17.68980689	0.40824829	0.40824829	342.5094467
10472374	ENSMUST00000100069	Scn3a	sodium channel, voltage-gated, type III, alpha	20269	affymetrix	0.010248278	0.234031963	-184.4289567	3009.207013	-3.086171376	-4.223520537	3101.421492	2916.992535	10	108.9515539	0.40824829	0.40824829	3009.207013
10344398	ENSMUST00000165742	Cic	capicua homolog (Drosophila) [Source:MGI Symbol;Acc:MGI:1918972]	71722	ensembl	0.010275383	0.234434826	-26.38929667	64.41557	-3.0846982	-4.223764754	77.61021833	51.22092167	10	14.67901172	0.40824829	0.40824829	64.41557
10379564	NM_010716	Lig3	ligase III, DNA, ATP-dependent	16882	affymetrix	0.010279106	0.234434826	46.89701833	485.8747208	3.084496134	-4.223798258	462.4262117	509.32323	10	27.23663738	0.40824829	0.40824829	485.8747208
10416057	NM_013492	Clu	clusterin	12759	affymetrix	0.010304617	0.234865993	252.5031483	4269.950366	3.083113688	-4.224027527	4143.698792	4396.20194	10	149.3977856	0.40824829	0.40824829	4269.950366
10472376	NM_001099298	Scn2a1	sodium channel, voltage-gated, type II, alpha 1	110876	affymetrix	0.010320457	0.235076337	-140.9987583	1913.779738	-3.082257034	-4.224169636	1984.279117	1843.280358	10	83.33045518	0.40824829	0.40824829	1913.779738
10340668	ENSMUST00000172129	Copa	coatomer protein complex subunit alpha [Source:MGI Symbol;Acc:MGI:1334462]	12847	ensembl	0.010345111	0.235153265	-37.941635	147.8013808	-3.080926362	-4.224390438	166.7721983	128.8305633	10	21.83881632	0.40824829	0.40824829	147.8013808
10576274	NM_020497	Zfp276	zinc finger protein (C2H2 type) 276	57247	affymetrix	0.010348439	0.235153265	-23.37983167	291.4110925	-3.080746955	-4.224420213	303.1010083	279.7211767	10	12.78745526	0.40824829	0.40824829	291.4110925
10343915	ENSMUST00000105491	Atg5	autophagy-related 5 (yeast) [Source:MGI Symbol;Acc:MGI:1277186]	11793	ensembl	0.010350131	0.235153265	-276.0792033	820.470075	-3.080655798	-4.224435343	958.5096767	682.4304733	10	163.4944118	0.40824829	0.40824829	820.470075
10549721	ENSMUST00000097237	U1	U1 spliceosomal RNA [Source:RFAM;Acc:RF00003]	---	ensembl	0.010350289	0.235153265	-37.69884833	195.0172558	-3.080647296	-4.224436754	213.86668	176.1678317	10	21.69281238	0.40824829	0.40824829	195.0172558
10413574	NM_019460	Sfmbt1	Scm-like with four mbt domains 1	54650	affymetrix	0.010361677	0.235261681	-46.90974667	551.72242	-3.080033996	-4.224538552	575.1772933	528.2675467	10	27.28528963	0.40824829	0.40824829	551.72242
10344481	ENSMUST00000171514	Ppm1a	protein phosphatase 1A, magnesium dependent, alpha isoform [Source:MGI Symbol;Acc:MGI:99878]	19042	ensembl	0.010382445	0.23556383	-52.46219833	137.2113542	-3.078917345	-4.224723938	163.4424533	110.980255	10	30.64269281	0.40824829	0.40824829	137.2113542
10420035	NM_024267	Ipo4	importin 4	75751	affymetrix	0.010400851	0.23556383	60.54629	1799.969003	3.077929598	-4.224887966	1769.695858	1830.242148	10	35.50908888	0.40824829	0.40824829	1799.969003
10408197	NM_178197	Hist1h2bh	histone cluster 1, H2bh	319182	affymetrix	0.010401149	0.23556383	74.80709833	743.6019442	3.077913621	-4.224890619	706.198395	781.0054933	10	44.04290785	0.40824829	0.40824829	743.6019442
10585982	NM_173018	Myo9a	myosin IXa	270163	affymetrix	0.010401485	0.23556383	-68.98877	1928.580123	-3.077895575	-4.224893616	1963.074508	1894.085738	10	40.56533982	0.40824829	0.40824829	1928.580123
10442224	BC076634	BC049807	cDNA sequence BC049807	381066	affymetrix	0.010414119	0.235699823	-72.965295	991.8210292	-3.077218638	-4.225006054	1028.303677	955.3383817	10	42.95232419	0.40824829	0.40824829	991.8210292
10547613	NM_027664	Rimklb	ribosomal modification protein rimK-like family member B	108653	affymetrix	0.010428181	0.235765061	-77.503995	840.2756975	-3.076466164	-4.22513106	879.027695	801.5237	10	45.67530074	0.40824829	0.40824829	840.2756975
10586227	NM_001162917	Dennd4a	DENN/MADD domain containing 4A	102442	affymetrix	0.010430263	0.235765061	-109.409545	1670.600514	-3.07635482	-4.22514956	1725.305287	1615.895742	10	64.69856667	0.40824829	0.40824829	1670.600514
10341261	ENSMUST00000146232	Haus5	HAUS augmin-like complex, subunit 5 [Source:MGI Symbol;Acc:MGI:1919159]	71909	ensembl	0.010448544	0.236028222	55.98424333	467.53044	3.075378322	-4.225311821	439.5383183	495.5225617	10	32.79873322	0.40824829	0.40824829	467.53044
10555590	NM_133947	Numa1	nuclear mitotic apparatus protein 1	101706	affymetrix	0.010455862	0.236043573	-42.78030333	1021.0673	-3.074987884	-4.22537671	1042.457452	999.6771483	10	24.82978979	0.40824829	0.40824829	1021.0673
10413874	NM_001081130	Ogdhl	oxoglutarate dehydrogenase-like	239017	affymetrix	0.010467825	0.236163696	81.30359167	996.3065175	3.074350233	-4.225482698	955.6547217	1036.958313	10	47.97764804	0.40824829	0.40824829	996.3065175
10412760	NM_008369	Il3ra	interleukin 3 receptor, alpha chain	16188	affymetrix	0.010485264	0.236407132	-50.91183167	534.7855008	-3.073422014	-4.225637012	560.2414167	509.329585	10	29.76417207	0.40824829	0.40824829	534.7855008
10438668	NM_009967	Crygs	crystallin, gamma S	12970	affymetrix	0.010503747	0.236477528	26.86896167	330.6963508	3.072439906	-4.225800324	317.26187	344.1308317	10	15.04791214	0.40824829	0.40824829	330.6963508
10353783	NM_027159	Ccdc115	coiled-coil domain containing 115	69668	affymetrix	0.010510492	0.236477528	-147.2941533	530.8130933	-3.072081982	-4.225859852	604.46017	457.1660167	10	87.35536689	0.40824829	0.40824829	530.8130933
10390705	NM_178596	Gjd3	gap junction protein, delta 3	353155	affymetrix	0.010513708	0.236477528	41.81809333	730.0196433	3.071911361	-4.22588823	709.1105967	750.92869	10	24.27076307	0.40824829	0.40824829	730.0196433
10342747	ENSMUST00000097836	Hp1bp3	heterochromatin protein 1, binding protein 3 [Source:MGI Symbol;Acc:MGI:109369]	15441	ensembl	0.01051499	0.236477528	284.9192733	2240.80009	3.071843412	-4.225899532	2098.340453	2383.259727	10	169.2195237	0.40824829	0.40824829	2240.80009
10553015	NM_009737	Bcat2	branched chain aminotransferase 2, mitochondrial	12036	affymetrix	0.010525616	0.236566868	34.23685667	451.89449	3.07128021	-4.225993217	434.7760617	469.0129183	10	19.63822232	0.40824829	0.40824829	451.89449
10498591	NM_001164763	Rarres1	retinoic acid receptor responder (tazarotene induced) 1	109222	affymetrix	0.01053614	0.236653807	-56.39769667	386.5790933	-3.070722973	-4.226085921	414.7779417	358.380245	10	33.09872385	0.40824829	0.40824829	386.5790933
10411774	ENSMUST00000102235	AC102561.1	---	---	ensembl	0.010551869	0.236857482	22.78531333	106.2544483	3.069891159	-4.22622433	94.86179167	117.647105	10	12.45693631	0.40824829	0.40824829	106.2544483
10399588	ENSMUST00000079237	Zfp125	zinc finger protein 125	22651	affymetrix	0.010576099	0.237251586	-320.39227	207.95726	-3.068612273	-4.226437184	368.153395	47.761125	10	190.5079415	0.40824829	0.40824829	207.95726
10605786	XM_003085264	Gm7061	predicted gene 7061	631331	affymetrix	0.010589928	0.237412022	62.10178667	902.04438	3.067883681	-4.226558478	870.9934867	933.0952733	10	36.56349401	0.40824829	0.40824829	902.04438
10506786	NM_175472	Zcchc11	zinc finger, CCHC domain containing 11	230594	affymetrix	0.010612595	0.237770271	-96.86208833	1118.579254	-3.066691515	-4.226756994	1167.010298	1070.14821	10	57.40702008	0.40824829	0.40824829	1118.579254
10341661	ENSMUST00000030296	Txndc12	thioredoxin domain containing 12 (endoplasmic reticulum) [Source:MGI Symbol;Acc:MGI:1913323]	66073	ensembl	0.010621404	0.237817794	-34.42486	58.47472667	-3.066228867	-4.226834048	75.68715667	41.26229667	10	19.7888782	0.40824829	0.40824829	58.47472667
10497904	NM_153561	Nudt6	nudix (nucleoside diphosphate linked moiety X)-type motif 6	229228	affymetrix	0.010652276	0.238207042	-53.98756	247.0498217	-3.064610702	-4.227103622	274.0436017	220.0560417	10	31.7116932	0.40824829	0.40824829	247.0498217
10506110	NM_001081202	L1td1	LINE-1 type transposase domain containing 1	381591	affymetrix	0.010672743	0.238207042	17.40724833	152.2083175	3.063540459	-4.227281976	143.5046933	160.9119417	10	8.899388682	0.40824829	0.40824829	152.2083175
10603005	ENSMUST00000119454	Gm15204	predicted gene 15204 [Source:MGI Symbol;Acc:MGI:3648402]	---	ensembl	0.01067808	0.238207042	22.62397667	230.719605	3.063261761	-4.227328428	219.4076167	242.0315933	10	12.3842339	0.40824829	0.40824829	230.719605
10530496	NM_174877	Zar1	zygote arrest 1	317755	affymetrix	0.010678655	0.238207042	50.72032333	473.98424	3.063231709	-4.227333437	448.6240783	499.3444017	10	29.75042808	0.40824829	0.40824829	473.98424
10607111	ENSMUST00000117247	Gm4995	predicted pseudogene 4995 [Source:MGI Symbol;Acc:MGI:3643395]	---	ensembl	0.01067872	0.238207042	39.56729667	380.250805	3.063228302	-4.227334005	360.4671567	400.0344533	10	22.96804259	0.40824829	0.40824829	380.250805
10343468	ENSMUST00000162748	Wars	tryptophanyl-tRNA synthetase [Source:MGI Symbol;Acc:MGI:104630]	640248	ensembl	0.010684519	0.238207042	212.7354233	2113.511175	3.062925642	-4.227384455	2007.143463	2219.878887	10	126.6667017	0.40824829	0.40824829	2113.511175
10542750	NM_025315	Med21	mediator complex subunit 21	108098	affymetrix	0.010685685	0.238207042	-48.94966	597.7995667	-3.062864781	-4.2273946	622.2743967	573.3247367	10	28.681469	0.40824829	0.40824829	597.7995667
10570587	NM_183035	Defb34	defensin beta 34	360211	affymetrix	0.010715234	0.23860404	-18.50576667	148.7059967	-3.061325229	-4.227651286	157.95888	139.4531133	10	9.663363614	0.40824829	0.40824829	148.7059967
10532896	NM_181075	2610524H06Rik	RIKEN cDNA 2610524H06 gene	330173	affymetrix	0.010716916	0.23860404	450.75615	1925.462717	3.061237744	-4.227665875	1700.084642	2150.840792	10	268.7212815	0.40824829	0.40824829	1925.462717
10489045	NM_009084	Rpl37a	ribosomal protein L37a	19981	affymetrix	0.010728503	0.238666534	203.23794	2478.002488	3.060635298	-4.227766348	2376.383518	2579.621458	10	121.0922095	0.40824829	0.40824829	2478.002488
10559928	NM_001105179	Vmn2r51	vomeronasal 2, receptor 51	100042921	affymetrix	0.010739819	0.238666534	67.73818333	290.1363183	3.060047574	-4.22786438	256.2672267	324.00541	10	40.05357917	0.40824829	0.40824829	290.1363183
10559901	NM_009493	Vmn2r42	vomeronasal 2, receptor 42	22310	affymetrix	0.010757139	0.238666534	38.41732	158.4210417	3.059149219	-4.228014252	139.2123817	177.6297017	10	22.29541855	0.40824829	0.40824829	158.4210417
10384552	NM_008084	Gapdh	glyceraldehyde-3-phosphate dehydrogenase	14433	affymetrix	0.01076444	0.238666534	-361.55963	17769.82315	-3.058770976	-4.228077364	17950.60297	17589.04334	10	215.6966263	0.40824829	0.40824829	17769.82315
10523354	NM_008084	Gapdh	glyceraldehyde-3-phosphate dehydrogenase	14433	affymetrix	0.01076444	0.238666534	-361.55963	17769.82315	-3.058770976	-4.228077364	17950.60297	17589.04334	10	215.6966263	0.40824829	0.40824829	17769.82315
10532027	NM_008084	Gapdh	glyceraldehyde-3-phosphate dehydrogenase	14433	affymetrix	0.01076444	0.238666534	-361.55963	17769.82315	-3.058770976	-4.228077364	17950.60297	17589.04334	10	215.6966263	0.40824829	0.40824829	17769.82315
10540034	NM_027406	Aldh1l1	aldehyde dehydrogenase 1 family, member L1	107747	affymetrix	0.010766709	0.238666534	104.12395	752.4717017	3.05865344	-4.228096977	700.4097267	804.5336767	10	61.91011599	0.40824829	0.40824829	752.4717017
10344075	ENSMUST00000171371	Zranb1	zinc finger, RAN-binding domain containing 1 [Source:MGI Symbol;Acc:MGI:106441]	360216	ensembl	0.010779418	0.238717704	-139.2204867	557.5749833	-3.057995812	-4.228206723	627.1852267	487.96474	10	82.93064421	0.40824829	0.40824829	557.5749833
10550855	NM_001029933	Zfp114	zinc finger protein 114	232966	affymetrix	0.010782445	0.238717704	-28.88295667	168.4761733	-3.057839244	-4.228232854	182.9176517	154.034695	10	16.39784688	0.40824829	0.40824829	168.4761733
10532019	NM_001039647	Gbp11	guanylate binding protein 11	634650	affymetrix	0.010814977	0.239288947	-51.86473	198.8884967	-3.05615981	-4.22851321	224.8208617	172.9561317	10	30.51556122	0.40824829	0.40824829	198.8884967
10520467	NM_145558	Hadhb	hydroxyacyl-Coenzyme A dehydrogenase/3-ketoacyl-Coenzyme A thiolase/enoyl-Coenzyme A hydratase (trifunctional protein), beta subunit	231086	affymetrix	0.01082355	0.239329691	66.89256333	844.4327067	3.055718107	-4.228586965	810.986425	877.8789883	10	39.60170858	0.40824829	0.40824829	844.4327067
10476033	NM_183262	Stk35	serine/threonine kinase 35	67333	affymetrix	0.01085311	0.239834163	-88.42700333	1553.43924	-3.054197739	-4.228840894	1597.652742	1509.225738	10	52.57911805	0.40824829	0.40824829	1553.43924
10473244	NM_175513	Zfp804a	zinc finger protein 804A	241514	affymetrix	0.010860716	0.23985318	130.9660333	1189.256988	3.053807192	-4.228906137	1123.773972	1254.740005	10	78.10019125	0.40824829	0.40824829	1189.256988
10476592	NM_001013802	Macrod2	MACRO domain containing 2	72899	affymetrix	0.010887047	0.240147249	-99.91501667	950.2654117	-3.05245736	-4.229131683	1000.22292	900.3079033	10	59.51016593	0.40824829	0.40824829	950.2654117
10341830	ENSMUST00000005578	Cic	capicua homolog (Drosophila) [Source:MGI Symbol;Acc:MGI:1918972]	71722	ensembl	0.010890972	0.240147249	-26.29145	87.06448833	-3.052256435	-4.229165262	100.2102133	73.91876333	10	14.79327594	0.40824829	0.40824829	87.06448833
10412491	ENSMUST00000090639	4930469B13Rik	RIKEN cDNA 4930469B13 gene [Source:MGI Symbol;Acc:MGI:1925259]	---	ensembl	0.010894294	0.240147249	-188.2742567	688.2185783	-3.052086429	-4.229193676	782.3557067	594.08145	10	112.4735478	0.40824829	0.40824829	688.2185783
10464813	NM_009032	Rbm4	RNA binding motif protein 4	19653	affymetrix	0.01092481	0.240609436	-40.30685167	470.5302525	-3.050527202	-4.229454325	490.6836783	450.3768267	10	23.52275094	0.40824829	0.40824829	470.5302525
10473471	ENSMUST00000121914	Olfr1021-ps1	olfactory receptor 1021, pseudogene 1 [Source:MGI Symbol;Acc:MGI:3030855]	---	ensembl	0.010931759	0.240609436	-53.29179667	111.4375383	-3.050172754	-4.229513591	138.0834367	84.79164	10	31.44380055	0.40824829	0.40824829	111.4375383
10340456	ENSMUST00000136507	Psph	phosphoserine phosphatase [Source:MGI Symbol;Acc:MGI:97788]	100678	ensembl	0.010936598	0.240609436	-122.411745	722.0836125	-3.049926059	-4.229554842	783.289485	660.87774	10	73.0677279	0.40824829	0.40824829	722.0836125
10463410	BC060679	Fam178a	family with sequence similarity 178, member A	226151	affymetrix	0.010946345	0.240609436	-40.59778	601.4155583	-3.049429529	-4.229637878	621.7144483	581.1166683	10	23.7101699	0.40824829	0.40824829	601.4155583
10468746	NM_175199	Hspa12a	heat shock protein 12A	73442	affymetrix	0.010949096	0.240609436	-194.79948	2526.656322	-3.049289428	-4.229661309	2624.056062	2429.256582	10	116.4872355	0.40824829	0.40824829	2526.656322
10350015	NM_028320	Adipor1	adiponectin receptor 1	72674	affymetrix	0.010976138	0.241054692	74.51863	2055.361502	3.047914496	-4.229891302	2018.102187	2092.620817	10	44.30871281	0.40824829	0.40824829	2055.361502
10339491	ENSMUST00000022039	Golm1	golgi membrane protein 1 [Source:MGI Symbol;Acc:MGI:1917329]	105348	ensembl	0.010989696	0.241203479	107.5075383	632.0510342	3.047226385	-4.230006435	578.297265	685.8048033	10	64.1780118	0.40824829	0.40824829	632.0510342
10594517	NM_028974	Kbtbd13	kelch repeat and BTB (POZ) domain containing 13	74492	affymetrix	0.011002025	0.241325109	11.71463	89.39685333	3.046601427	-4.230111018	83.53953833	95.25416833	10	4.570472724	0.40824829	0.40824829	89.39685333
10431711	NM_001033633	Slc2a13	solute carrier family 2 (facilitated glucose transporter), member 13	239606	affymetrix	0.011017074	0.241482609	-115.0611983	2646.022993	-3.045839557	-4.230238533	2703.553592	2588.492393	10	68.74877888	0.40824829	0.40824829	2646.022993
10529028	NM_001134692	Ost4	oligosaccharyltransferase 4 homolog (S. cerevisiae)	67695	affymetrix	0.011022789	0.241482609	-117.9192033	2367.834898	-3.045550497	-4.23028692	2426.7945	2308.875297	10	70.47328224	0.40824829	0.40824829	2367.834898
10412543	NM_029288	Gm1973	predicted gene 1973	100038846	affymetrix	0.011036761	0.241639829	-66.26855667	339.72941	-3.044844416	-4.230405128	372.8636883	306.5951317	10	39.368229	0.40824829	0.40824829	339.72941
10546586	NM_001081111	Tmf1	TATA element modulatory factor 1	232286	affymetrix	0.011051262	0.241808404	-140.6749367	956.1564833	-3.044112613	-4.230527662	1026.493952	885.819015	10	84.18431199	0.40824829	0.40824829	956.1564833
10344561	ENSMUST00000115207	Dlg1	discs, large homolog 1 (Drosophila) [Source:MGI Symbol;Acc:MGI:107231]	13383	ensembl	0.01105816	0.241810538	-580.1273667	3099.451082	-3.043764808	-4.230585907	3389.514765	2809.387398	10	347.8596986	0.40824829	0.40824829	3099.451082
10338308	ENSMUST00000173363	H2-Ke2	H2-K region expressed gene 2 [Source:MGI Symbol;Acc:MGI:95908]	14976	ensembl	0.011077175	0.241996551	-31.54755333	101.4699617	-3.042807207	-4.230746297	117.2437383	85.696185	10	18.15984092	0.40824829	0.40824829	101.4699617
10543120	NM_010492	Ica1	islet cell autoantigen 1	15893	affymetrix	0.011080279	0.241996551	-547.904145	1487.013683	-3.042651091	-4.230772448	1760.965755	1213.06161	10	328.653426	0.40824829	0.40824829	1487.013683
10454447	NM_172965	Sap130	Sin3A associated protein	269003	affymetrix	0.011092172	0.242107592	-321.3334783	1669.441488	-3.042053159	-4.230872619	1830.108227	1508.774748	10	192.7374685	0.40824829	0.40824829	1669.441488
10341616	ENSMUST00000123503	Anapc1	anaphase promoting complex subunit 1 [Source:MGI Symbol;Acc:MGI:103097]	17222	ensembl	0.011099748	0.242124324	-24.28463833	108.0388708	-3.041672608	-4.230936379	120.18119	95.89655167	10	13.56511371	0.40824829	0.40824829	108.0388708
10414156	BC096580	4930474N05Rik	RIKEN cDNA 4930474N05 gene	218921	affymetrix	0.011118448	0.242383533	-58.53491833	221.5006775	-3.040734439	-4.231093593	250.7681367	192.2332183	10	34.73210513	0.40824829	0.40824829	221.5006775
10340512	ENSMUST00000166521	Copg	coatomer protein complex, subunit gamma [Source:MGI Symbol;Acc:MGI:1858696]	54161	ensembl	0.011144457	0.242801669	-37.13777	288.4829167	-3.039432206	-4.231311873	307.0518017	269.9140317	10	21.65773788	0.40824829	0.40824829	288.4829167
10549923	NM_001105066	Vmn2r34	vomeronasal 2, receptor 34	100042636	affymetrix	0.011158526	0.242959311	57.47941667	250.708575	3.038729082	-4.231429759	221.9688667	279.4482833	10	34.11399372	0.40824829	0.40824829	250.708575
10339981	ENSMUST00000171227	Ddb1	damage specific DNA binding protein 1 [Source:MGI Symbol;Acc:MGI:1202384]	13194	ensembl	0.011169924	0.243058639	37.001955	172.2003125	3.038160102	-4.23152517	153.699335	190.70129	10	21.58331766	0.40824829	0.40824829	172.2003125
10606581	X15962	Rps12	ribosomal protein S12	20042	affymetrix	0.011180989	0.243118644	65.41388333	795.03379	3.037608287	-4.231617714	762.3268483	827.7407317	10	38.9454235	0.40824829	0.40824829	795.03379
10342957	ENSMUST00000155847	Dlg1	discs, large homolog 1 (Drosophila) [Source:MGI Symbol;Acc:MGI:107231]	13383	ensembl	0.011198802	0.243118644	-41.772985	149.2194292	-3.036721118	-4.231766526	170.1059217	128.3329367	10	24.53773902	0.40824829	0.40824829	149.2194292
10576482	NM_026855	Arv1	ARV1 homolog (yeast)	68865	affymetrix	0.01119913	0.243118644	-27.05165833	351.7468308	-3.036704796	-4.231769264	365.27266	338.2210017	10	15.36331282	0.40824829	0.40824829	351.7468308
10476868	ENSMUST00000144411	6430503K07Rik	RIKEN cDNA 6430503K07 gene [Source:MGI Symbol;Acc:MGI:1925318]	---	ensembl	0.011200032	0.243118644	-38.28149333	354.3394283	-3.036659916	-4.231776793	373.480175	335.1986817	10	22.38600857	0.40824829	0.40824829	354.3394283
10442341	NM_175229	Srrm2	serine/arginine repetitive matrix 2	75956	affymetrix	0.011215534	0.243223456	-304.55838	6028.058013	-3.035889078	-4.231906119	6180.337203	5875.778823	10	183.0389861	0.40824829	0.40824829	6028.058013
10485294	NM_019657	Hsd17b12	hydroxysteroid (17-beta) dehydrogenase 12	56348	affymetrix	0.011221958	0.243223456	121.79098	1434.312723	3.035569971	-4.231959664	1373.417233	1495.208213	10	73.04085643	0.40824829	0.40824829	1434.312723
10496789	NM_022983	Lpar3	lysophosphatidic acid receptor 3	65086	affymetrix	0.011225382	0.243223456	43.12835333	610.2198217	3.035399947	-4.231988195	588.655645	631.7839983	10	25.38232171	0.40824829	0.40824829	610.2198217
10339468	ENSMUST00000154320	Anapc1	anaphase promoting complex subunit 1 [Source:MGI Symbol;Acc:MGI:103097]	17222	ensembl	0.011251654	0.243556557	-58.704225	228.1227092	-3.034097174	-4.232206847	257.4748217	198.7705967	10	34.91290693	0.40824829	0.40824829	228.1227092
10340639	ENSMUST00000026254	Gbf1	golgi-specific brefeldin A-resistance factor 1 [Source:MGI Symbol;Acc:MGI:1861607]	107338	ensembl	0.011254456	0.243556557	-1344.367252	4861.706421	-3.033958454	-4.232230133	5533.890047	4189.522795	10	808.8009281	0.40824829	0.40824829	4861.706421
10338111	ENSMUST00000126046	Ube2g1	ubiquitin-conjugating enzyme E2G 1 (UBC7 homolog, C. elegans) [Source:MGI Symbol;Acc:MGI:1914378]	67128	ensembl	0.011261671	0.243564459	-187.8559667	2228.643623	-3.033601291	-4.232290091	2322.571607	2134.71564	10	112.9084669	0.40824829	0.40824829	2228.643623
10383763	ENSMUST00000087968	Gm10216	predicted gene 10216	100038445	affymetrix	0.011289284	0.243920968	67.48310667	681.6802717	3.032236548	-4.232519244	647.9387183	715.421825	10	40.27252664	0.40824829	0.40824829	681.6802717
10349453	NM_178690	Rab3gap1	RAB3 GTPase activating protein subunit 1	226407	affymetrix	0.01129229	0.243920968	-41.46469	836.7628017	-3.032088187	-4.23254416	857.4951467	816.0304567	10	24.38705965	0.40824829	0.40824829	836.7628017
10393648	NM_018822	Sgsh	N-sulfoglucosamine sulfohydrolase (sulfamidase)	27029	affymetrix	0.011304095	0.243920968	43.11778333	444.5558233	3.031505934	-4.232641952	422.9969317	466.114715	10	25.40985782	0.40824829	0.40824829	444.5558233
10349694	NM_178079	Pm20d1	peptidase M20 domain containing 1	212933	affymetrix	0.011305596	0.243920968	-29.38305833	150.3997008	-3.031431954	-4.232654378	165.09123	135.7081717	10	16.8717453	0.40824829	0.40824829	150.3997008
10434285	ENSMUST00000156827	4930588K23Rik	RIKEN cDNA 4930588K23 gene [Source:MGI Symbol;Acc:MGI:3588254]	---	ensembl	0.011322049	0.24412782	-279.708115	1997.959049	-3.030621539	-4.232790516	2137.813107	1858.104992	10	168.3832682	0.40824829	0.40824829	1997.959049
10342782	ENSMUST00000172411	Psma1	proteasome (prosome, macropain) subunit, alpha type 1 [Source:MGI Symbol;Acc:MGI:1347005]	26440	ensembl	0.011329829	0.244147515	-1217.475508	3916.438633	-3.030238752	-4.232854828	4525.176387	3307.700878	10	733.355737	0.40824829	0.40824829	3916.438633
10343169	ENSMUST00000107352	Snapin	SNAP-associated protein [Source:MGI Symbol;Acc:MGI:1333745]	20615	ensembl	0.01136927	0.244849047	-56.98023833	438.4551242	-3.028302233	-4.233180272	466.9452433	409.965005	10	33.92977469	0.40824829	0.40824829	438.4551242
10340711	ENSMUST00000005578	Cic	capicua homolog (Drosophila) [Source:MGI Symbol;Acc:MGI:1918972]	71722	ensembl	0.01139386	0.245200479	-96.405835	596.3280608	-3.02709832	-4.233382673	644.5309783	548.1251433	10	57.88802569	0.40824829	0.40824829	596.3280608
10582658	NM_007428	Agt	angiotensinogen (serpin peptidase inhibitor, clade A, member 8)	11606	affymetrix	0.011399381	0.245200479	-270.831165	890.8815575	-3.02682839	-4.233428062	1026.29714	755.465975	10	163.2384695	0.40824829	0.40824829	890.8815575
10352178	NM_178653	Sccpdh	saccharopine dehydrogenase (putative)	109232	affymetrix	0.011450388	0.245661954	105.5996917	1210.549954	3.024340661	-4.233846509	1157.750108	1263.3498	10	63.51154284	0.40824829	0.40824829	1210.549954
10492424	ENSMUST00000103823	AC118240.1	---	---	ensembl	0.011451639	0.245661954	-187.2794067	1271.454985	-3.024279784	-4.233856751	1365.094688	1177.815282	10	112.9088747	0.40824829	0.40824829	1271.454985
10465045	NM_024176	Drap1	Dr1 associated protein 1 (negative cofactor 2 alpha)	66556	affymetrix	0.011455761	0.245661954	91.86940667	1338.378973	3.024079238	-4.233890496	1292.44427	1384.313677	10	55.19599846	0.40824829	0.40824829	1338.378973
10343569	ENSMUST00000170762	Hdac5	histone deacetylase 5 [Source:MGI Symbol;Acc:MGI:1333784]	15184	ensembl	0.011457483	0.245661954	-59.32370167	407.8278842	-3.02399547	-4.233904591	437.489735	378.1660333	10	35.41042297	0.40824829	0.40824829	407.8278842
10339736	ENSMUST00000026254	Gbf1	golgi-specific brefeldin A-resistance factor 1 [Source:MGI Symbol;Acc:MGI:1861607]	107338	ensembl	0.01146507	0.245661954	-42.61772167	218.4540342	-3.02362662	-4.233966659	239.762895	197.1451733	10	25.17049137	0.40824829	0.40824829	218.4540342
10339875	ENSMUST00000164757	Itch	itchy, E3 ubiquitin protein ligase [Source:MGI Symbol;Acc:MGI:1202301]	16396	ensembl	0.011465143	0.245661954	-32.18516	168.9545283	-3.023623087	-4.233967254	185.0471083	152.8619483	10	18.68552078	0.40824829	0.40824829	168.9545283
10342656	ENSMUST00000167702	Tbl3	transducin (beta)-like 3 [Source:MGI Symbol;Acc:MGI:2384863]	213773	ensembl	0.011500789	0.245661954	-34.70830167	168.6447475	-3.021893404	-4.234258391	185.9988983	151.2905967	10	20.27714993	0.40824829	0.40824829	168.6447475
10342495	ENSMUST00000146979	Canx	calnexin [Source:MGI Symbol;Acc:MGI:88261]	12330	ensembl	0.011501553	0.245661954	84.64285333	628.4185883	3.021856394	-4.234264622	586.0971617	670.740015	10	50.8498268	0.40824829	0.40824829	628.4185883
10461614	NM_028595	Ms4a6c	membrane-spanning 4-domains, subfamily A, member 6C	73656	affymetrix	0.011502663	0.245661954	30.07048	173.1134333	3.021802598	-4.234273678	158.0781933	188.1486733	10	17.36567328	0.40824829	0.40824829	173.1134333
10557076	NM_139310	Otoa	otoancorin	246190	affymetrix	0.011502793	0.245661954	19.29448167	168.8070475	3.021796314	-4.234274736	159.1598067	178.4542883	10	10.36654847	0.40824829	0.40824829	168.8070475
10467230	NM_031156	Ide	insulin degrading enzyme	15925	affymetrix	0.011508511	0.245661954	78.432885	1077.141938	3.021519405	-4.234321357	1037.925495	1116.35838	10	47.08188326	0.40824829	0.40824829	1077.141938
10459620	NM_001082553	Rab27b	RAB27b, member RAS oncogene family	80718	affymetrix	0.011519076	0.245661954	61.87392667	692.0597783	3.021008141	-4.234407443	661.122815	722.9967417	10	37.00368892	0.40824829	0.40824829	692.0597783
10501218	NM_010359	Gstm3	glutathione S-transferase, mu 3	14864	affymetrix	0.011523865	0.245661954	33.90904333	430.93275	3.020776563	-4.234446439	413.9782283	447.8872717	10	19.78542452	0.40824829	0.40824829	430.93275
10520154	NM_029020	Abcb8	ATP-binding cassette, sub-family B (MDR/TAP), member 8	74610	affymetrix	0.011529688	0.245661954	-82.79526333	490.9952617	-3.020495048	-4.234493847	532.3928933	449.59763	10	49.75022591	0.40824829	0.40824829	490.9952617
10468180	NM_028627	Psd	pleckstrin and Sec7 domain containing	73728	affymetrix	0.011532593	0.245661954	98.82184667	2482.791482	3.020354719	-4.23451748	2433.380558	2532.202405	10	59.48446016	0.40824829	0.40824829	2482.791482
10479221	NR_036450	Gm14403	predicted gene 14403	433520	affymetrix	0.011533288	0.245661954	461.7296783	1528.841626	3.020321101	-4.234523142	1297.976787	1759.706465	10	278.9962079	0.40824829	0.40824829	1528.841626
10367671	ENSMUST00000083858	U1	U1 spliceosomal RNA [Source:RFAM;Acc:RF00003]	---	ensembl	0.011538291	0.245661954	-28.49427833	241.4172042	-3.020079494	-4.234563834	255.6643433	227.170065	10	16.3774993	0.40824829	0.40824829	241.4172042
10605629	ENSMUST00000119203	Gm5759	predicted gene 5759 [Source:MGI Symbol;Acc:MGI:3647657]	---	ensembl	0.01156193	0.246017951	23.34283167	318.5817592	3.018939118	-4.234755928	306.9103433	330.253175	10	13.06999612	0.40824829	0.40824829	318.5817592
10440307	NM_026879	Chmp2b	chromatin modifying protein 2B	68942	affymetrix	0.011580094	0.246248986	-95.54109167	1136.888851	-3.018064511	-4.23490329	1184.659397	1089.118305	10	57.53754775	0.40824829	0.40824829	1136.888851
10342439	ENSMUST00000173190	Abhd16a	abhydrolase domain containing 16A [Source:MGI Symbol;Acc:MGI:99476]	193742	ensembl	0.011586639	0.246248986	-59.99388	234.3020317	-3.01774966	-4.234956346	264.2989717	204.3050917	10	35.89522654	0.40824829	0.40824829	234.3020317
10439790	NM_198297	Trat1	T cell receptor associated transmembrane adaptor 1	77647	affymetrix	0.011609879	0.246399629	-19.10951333	63.08234667	-3.016633298	-4.235144499	72.63710333	53.52759	10	10.26303362	0.40824829	0.40824829	63.08234667
10341498	ENSMUST00000130234	Huwe1	HECT, UBA and WWE domain containing 1 [Source:MGI Symbol;Acc:MGI:1926884]	59026	ensembl	0.011622777	0.246399629	-29.00773	83.71403	-3.016014651	-4.235248788	98.217895	69.210165	10	16.72832525	0.40824829	0.40824829	83.71403
10342973	ENSMUST00000125527	Tmem129	transmembrane protein 129 [Source:MGI Symbol;Acc:MGI:1915616]	68366	ensembl	0.011624105	0.246399629	-103.1208083	678.1749008	-3.015950985	-4.235259522	729.735305	626.6144967	10	62.18380597	0.40824829	0.40824829	678.1749008
10519612	BC132290	9330182L06Rik	RIKEN cDNA 9330182L06 gene	231014	affymetrix	0.011632893	0.246399629	-67.40959167	520.8792958	-3.015529951	-4.235330508	554.5840917	487.1745	10	40.454653	0.40824829	0.40824829	520.8792958
10341262	ENSMUST00000146232	Haus5	HAUS augmin-like complex, subunit 5 [Source:MGI Symbol;Acc:MGI:1919159]	71909	ensembl	0.011642788	0.246399629	-74.93025833	536.0854208	-3.015056222	-4.235410387	573.55055	498.6202917	10	45.04948056	0.40824829	0.40824829	536.0854208
10344063	ENSMUST00000040284	BC031181	cDNA sequence BC031181 [Source:MGI Symbol;Acc:MGI:3039614]	407819	ensembl	0.011644444	0.246399629	-142.1987583	587.1788175	-3.014976969	-4.235423751	658.2781967	516.0794383	10	85.92542648	0.40824829	0.40824829	587.1788175
10536297	NM_181595	Ppp1r9a	protein phosphatase 1, regulatory (inhibitor) subunit 9A	243725	affymetrix	0.011648488	0.246399629	-79.10720667	1543.552905	-3.014783551	-4.235456368	1583.106508	1503.999302	10	47.59926846	0.40824829	0.40824829	1543.552905
10343103	ENSMUST00000142497	Arfgef1	ADP-ribosylation factor guanine nucleotide-exchange factor 1(brefeldin A-inhibited) [Source:MGI Symbol;Acc:MGI:2442988]	211673	ensembl	0.011649167	0.246399629	-357.37684	2609.392418	-3.014751067	-4.235461846	2788.080838	2430.703998	10	216.314724	0.40824829	0.40824829	2609.392418
10523750	NR_030673	D930016D06Rik	RIKEN cDNA D930016D06 gene	100662	affymetrix	0.01165613	0.246400342	-41.12531	308.0009333	-3.014418117	-4.235517997	328.5635883	287.4382783	10	24.32647799	0.40824829	0.40824829	308.0009333
10572525	ENSMUST00000098653	Gm10654	predicted gene 10654	665828	affymetrix	0.011683387	0.246784023	-23.18999333	162.37932	-3.013116838	-4.235737495	173.9743167	150.7843233	10	12.99943602	0.40824829	0.40824829	162.37932
10386020	NM_153170	Slc36a2	solute carrier family 36 (proton/amino acid symporter), member 2	246049	affymetrix	0.011688162	0.246784023	-17.733145	176.9274925	-3.012889179	-4.235775903	185.794065	168.06092	10	9.330051686	0.40824829	0.40824829	176.9274925
10360040	NM_010188	Fcgr3	Fc receptor, IgG, low affinity III	14131	affymetrix	0.011697991	0.246844976	17.28297333	210.910195	3.012420853	-4.235854921	202.2687083	219.5516817	10	9.01654759	0.40824829	0.40824829	210.910195
10344582	ENSMUST00000134485	Anapc1	anaphase promoting complex subunit 1 [Source:MGI Symbol;Acc:MGI:103097]	17222	ensembl	0.011708434	0.246918795	-47.539165	234.2291842	-3.011923731	-4.235938806	257.9987667	210.4596017	10	28.31378593	0.40824829	0.40824829	234.2291842
10591626	NM_177030	Dock6	dedicator of cytokinesis 6	319899	affymetrix	0.011719648	0.24700878	-50.61325	467.9678167	-3.011390394	-4.236028814	493.2744417	442.6611917	10	30.21295791	0.40824829	0.40824829	467.9678167
10530832	NM_019836	2610024G14Rik	RIKEN cDNA 2610024G14 gene	56412	affymetrix	0.011736561	0.247218698	88.13623167	620.9843792	3.010586991	-4.23616442	576.9162633	665.052495	10	53.17135288	0.40824829	0.40824829	620.9843792
10444788	NM_010390	H2-Q1	histocompatibility 2, Q region locus 1	15006	affymetrix	0.011756375	0.247444903	87.44610167	754.1108058	3.009647267	-4.236323069	710.387755	797.8338567	10	52.76745085	0.40824829	0.40824829	754.1108058
10600593	NM_053263	Hnrnpa3	heterogeneous nuclear ribonucleoprotein A3	229279	affymetrix	0.011762609	0.247444903	-155.1743683	2273.509388	-3.009351909	-4.23637294	2351.096572	2195.922203	10	93.97085798	0.40824829	0.40824829	2273.509388
10417769	NM_001177714	Gm2897	predicted gene 2897	100040671	affymetrix	0.011768178	0.247444903	-188.5598867	861.6793417	-3.009088225	-4.236417466	955.959285	767.3993983	10	114.2577655	0.40824829	0.40824829	861.6793417
10340364	ENSMUST00000140216	Ube2v1	ubiquitin-conjugating enzyme E2 variant 1 [Source:MGI Symbol;Acc:MGI:1913839]	66589	ensembl	0.011777057	0.247485246	38.84980333	141.84334	3.00866805	-4.236488423	122.4184383	161.2682417	10	22.96010433	0.40824829	0.40824829	141.84334
10338564	ENSMUST00000129893	Mtif2	mitochondrial translational initiation factor 2 [Source:MGI Symbol;Acc:MGI:1924034]	76784	ensembl	0.011788707	0.24758374	32.37389333	159.715785	3.008117221	-4.236581454	143.5288383	175.9027317	10	18.90865296	0.40824829	0.40824829	159.715785
10598198	NM_177389	Mia3	melanoma inhibitory activity 3	338366	affymetrix	0.011801884	0.247635595	-34.76221167	967.0945292	-3.007494872	-4.23668658	984.475635	949.7134233	10	20.41472646	0.40824829	0.40824829	967.0945292
10341372	ENSMUST00000138468	Itch	itchy, E3 ubiquitin protein ligase [Source:MGI Symbol;Acc:MGI:1202301]	16396	ensembl	0.011805106	0.247635595	-206.7277317	1256.459958	-3.007342826	-4.236712265	1359.823823	1153.096092	10	125.3622811	0.40824829	0.40824829	1256.459958
10402117	NM_153587	Rps6ka5	ribosomal protein S6 kinase, polypeptide 5	73086	affymetrix	0.011821439	0.247733319	-66.25534833	724.5540842	-3.006572585	-4.236842398	757.6817583	691.42641	10	39.87038766	0.40824829	0.40824829	724.5540842
10347988	AK016730	4933407L21Rik	RIKEN cDNA 4933407L21 gene	71141	affymetrix	0.011831262	0.247733319	-40.03026667	250.79459	-3.006109853	-4.236920589	270.8097233	230.7794567	10	23.71590278	0.40824829	0.40824829	250.79459
10600688	NM_025729	Tab3	TGF-beta activated kinase 1/MAP3K7 binding protein 3	66724	affymetrix	0.011838116	0.247733319	-66.63672333	1313.949095	-3.005787237	-4.236975108	1347.267457	1280.630733	10	40.11463456	0.40824829	0.40824829	1313.949095
10586844	NM_007399	Adam10	a disintegrin and metallopeptidase domain 10	11487	affymetrix	0.011842246	0.247733319	-69.22936667	1325.403883	-3.005592922	-4.237007947	1360.018567	1290.7892	10	41.70511438	0.40824829	0.40824829	1325.403883
10498302	NM_001033349	Gm410	predicted gene 410	242037	affymetrix	0.011844601	0.247733319	60.96435667	346.3755983	3.005482123	-4.237026673	315.89342	376.8577767	10	36.6406627	0.40824829	0.40824829	346.3755983
10358188	NM_001101516	Gpr25	G protein-coupled receptor 25	383563	affymetrix	0.011858776	0.247829812	-78.75066167	710.4409558	-3.00481587	-4.237139286	749.8162867	671.065625	10	47.54120095	0.40824829	0.40824829	710.4409558
10393887	NM_144795	Pycr1	pyrroline-5-carboxylate reductase 1	209027	affymetrix	0.011870264	0.247829812	-38.08179	387.895635	-3.00427645	-4.237230473	406.93653	368.85474	10	22.51622859	0.40824829	0.40824829	387.895635
10464917	NM_009920	Cnih2	cornichon homolog 2 (Drosophila)	12794	affymetrix	0.011879122	0.247829812	668.9165933	8449.8739	3.003860915	-4.237300726	8115.415603	8784.332197	10	406.4411022	0.40824829	0.40824829	8449.8739
10574375	ENSMUST00000122282	Gm5912	predicted gene 5912 [Source:MGI Symbol;Acc:MGI:3645264]	---	ensembl	0.011880826	0.247829812	28.91361	168.429915	3.003781013	-4.237314236	153.97311	182.88672	10	16.74333831	0.40824829	0.40824829	168.429915
10338670	ENSMUST00000101423	Mtif2	mitochondrial translational initiation factor 2 [Source:MGI Symbol;Acc:MGI:1924034]	76784	ensembl	0.011884065	0.247829812	-55.67712667	314.7606617	-3.003629134	-4.237339916	342.599225	286.9220983	10	33.41364833	0.40824829	0.40824829	314.7606617
[truncated: 33,851 more rows]
