# Supplementary material for: A New Mouse Model for Mania Shares Genetic Correlates with Human Bipolar Disorder
Source: PLoS One. 2012 Jun 4;7(6):e38128. doi: 10.1371/journal.pone.0038128 (PMC3366954; doi:10.1371/journal.pone.0038128)
Supplement: Table S3 — Excel file containing results from the genome enrichment analysis broken down by chromosome. (XLSX) [file pone.0038128.s003.xlsx]

## Sheet: charts
Window	Correction
1250000	2144
(1.25e6 recommended)	(2144 recommended)
chromosome	peak p-val		chromosome	peak p-val
1	0.140866		1	197500000
2	2.16582e-06		2	182500000
3	0.00126531		3	160000000
4	7.05303e-05		4	156250000
5	1e-09		5	152500000
6	0.00104548		6	150000000
7	0.720878		7	153750000
8	5.77287e-07		8	132500000
9	1.67846e-06		9	125000000
10	1		10	130000000
11	1.28629e-06		11	122500000
12	0.0714721		12	121250000
13	3.99159e-09		13	121250000
14	1.86512e-06		14	126250000
15	0.000108811		15	103750000
16	0.000108811		16	98750000
17	5.60022e-09		17	96250000
18	1		18	91250000
19	0.0140039		19	62500000
X	0.000106128		X	167500000
Y	1		Y	2500000

## Sheet: pvals
probeset_id	plier.P.Value	plier.logFC
10338001	0.0234354	-283.163
10338002	0.0473652	-19.67
10338003	0.0336345	-97.6341
10338004	0.00668456	-93.4589
10338005	0.934824	-0.245555
10338006	0.978783	-0.0795783
10338007	0.973928	0.099465
10338008	0.300606	-3.57309
10338009	0.920953	-1.62578
10338010	0.924199	-0.285757
10338011	0.00894667	-19.7043
10338012	0.928627	0.268702
10338013	0.962887	-0.139257
10338014	0.954664	0.17027
10338015	0.967611	0.121802
10338016	0.441847	-17.8143
10338017	0.0629782	-969.639
10338018	0.119782	-18.4996
10338019	0.95112	0.228808
10338020	0.541888	9.30429
10338021	0.817165	-0.695112
10338022	0.985304	-0.0555383
10338023	0.516572	-2.01873
10338024	0.25991	-14.6253
10338025	0.0324013	-60.3209
10338026	0.145834	-634.38
10338027	0.110019	-25.9632
10338028	0.303282	-3.66975
10338029	0.0613435	-131.083
10338030	0.967374	-0.122377
10338031	0.959915	0.150305
10338032	0.993601	-0.02402
10338033	0.167639	-16.3164
10338034	0.342823	-3.06555
10338035	0.0180696	-56.9265
10338036	0.164264	-71.7231
10338037	0.778306	-1.13746
10338038	0.935747	0.24579
10338039	0.00639309	-41.8507
10338040	0.232643	-4.02922
10338041	0.123402	-251.531
10338042	0.0148865	-178.656
10338043	0.840181	0.60334
10338044	0.0280302	-481.67
10338045	0.0958116	68.0256
10338046	0.303046	-3.57675
10338047	0.334564	4.30728
10338048	0.311559	-3.46492
10338049	0.889219	3.98375
10338050	0.985391	0.054775
10338051	0.305212	-5.14225
10338052	0.982058	-0.0679433
10338053	0.852432	2.80872
10338054	0.119602	-6.82518
10338055	0.26957	-27.9373
10338056	0.323624	-3.51701
10338057	0.919033	-0.305493
10338058	0.924731	0.29063
10338059	0.034395	-480.791
10338060	0.400878	-2.89027
10338061	0.270749	-6.44453
10338062	0.453871	-14.9442
10338064	0.578819	-1.99347
10338065	0.80176	1.04322
10338066	0.289115	-3.77695
10338067	0.54878	-2.49004
10338068	0.165054	-30.9409
10338069	0.154531	15.6961
10338070	0.271625	6.72049
10338071	0.0128735	16.0736
10338072	0.140752	-13.6437
10338073	0.829731	-2.9285
10338074	0.0233678	-157.226
10338075	0.304132	24.6023
10338076	0.189665	-132.406
10338077	0.942902	-5.14398
10338078	0.338288	-22.4037
10338079	0.704479	4.08048
10338080	0.0943199	-25.251
10338081	0.676531	-6.88599
10338082	0.734907	-7.7045
10338083	0.170993	-16.9922
10338084	0.014592	-26.6419
10338085	0.808917	-7.68477
10338086	0.0165072	-115.159
10338087	0.246041	-41.9285
10338088	0.0121822	-15.8316
10338089	0.766111	2.66983
10338090	0.00353928	-32.694
10338091	0.313951	-11.2191
10338092	0.58053	-7.00001
10338093	0.292208	-13.5607
10338094	0.161858	-96.3844
10338095	0.629459	70.8819
10338096	0.47947	5.9121
10338097	0.827009	-3.11895
10338098	0.392675	-23.2566
10338099	0.435783	-6.50565
10338100	0.553421	-2.11338
10338101	0.0205357	-48.495
10338102	0.0384311	13.674
10338103	0.336873	-16.8703
10338104	0.858941	8.98156
10338105	0.150026	17.0897
10338106	0.165972	123.013
10338107	0.290558	-23.4193
10338108	0.847974	2.64861
10338109	2.48e-05	547.269
10338110	0.548488	-7.60062
10338111	0.0112617	-187.856
10338112	0.838774	-2.61797
10338113	0.17897	9.29717
10338114	0.795899	-2.11937
10338115	0.601339	8.33963
10338116	0.00126204	339.896
10338117	0.0057535	108.64
10338118	0.0423954	15.9561
10338119	0.323775	13.9903
10338120	0.475965	84.1737
10338121	0.263072	-15.8314
10338122	0.0507828	-156.815
10338123	0.0312313	-94.9562
10338124	0.33333	17.7349
10338125	0.909091	-1.30843
10338126	0.951373	-0.21886
10338127	0.100082	21.7015
10338128	0.919983	-8.70641
10338129	0.33239	-19.139
10338130	0.308524	4.43031
10338131	0.684691	-3.57425
10338132	0.20472	-5.6179
10338133	0.278985	17.8683
10338134	0.0572666	-117.67
10338135	0.825089	11.8236
10338136	0.147574	-25.8296
10338137	0.483764	-15.3315
10338138	0.230756	75.7428
10338139	0.240492	-33.0417
10338140	0.357946	-10.0496
10338141	0.326784	13.2177
10338142	0.0467239	-22.3481
10338143	0.453069	-3.4704
10338144	0.363918	-18.2642
10338145	0.148765	-36.3263
10338146	0.633859	-7.13933
10338147	0.374622	81.6889
10338148	0.00794121	41.1482
10338149	0.257922	-13.4551
10338150	0.23184	24.8093
10338151	0.572929	-4.70829
10338152	0.786043	-5.05905
10338153	0.207199	19.4573
10338154	0.290121	-20.01
10338155	0.362624	59.0893
10338156	0.620469	5.108
10338157	0.109378	-83.9883
10338158	0.371756	5.98378
10338159	0.243213	9.01456
10338160	0.00286579	-76.0849
10338161	0.030926	-119.866
10338162	0.0438478	-47.6645
10338163	0.729681	-22.4635
10338164	0.226782	-14.6182
10338165	0.594317	-4.20509
10338166	0.550113	-20.9591
10338167	0.431318	7.05096
10338168	0.0277186	64.779
10338169	0.425294	14.6258
10338170	0.432698	-10.107
10338171	0.0875105	-14.3672
10338172	0.652805	11.1847
10338173	0.483533	-17.2633
10338174	0.00242481	-67.3649
10338175	0.536096	-3.75446
10338176	0.612154	11.0296
10338177	0.0837549	16.4818
10338178	0.147063	27.1792
10338179	0.411257	-62.4837
10338180	0.825373	-17.6483
10338181	0.224736	-7.57109
10338182	0.814818	-2.4293
10338183	0.626677	-13.0794
10338184	0.465626	-6.90456
10338185	0.0365514	-20.3511
10338186	0.244597	-43.9981
10338187	0.438897	-17.3384
10338188	0.293435	-17.5631
10338189	0.761399	-5.18451
10338190	0.712524	6.54367
10338191	0.361466	-14.2924
10338192	0.226372	16.4865
10338193	0.547969	-7.84826
10338194	0.145103	-14.2501
10338195	0.819333	15.8699
10338196	0.237203	186.851
10338197	0.664397	-11.8042
10338198	0.142042	-21.9119
10338199	0.0151906	-25.9904
10338200	0.482643	-11.5806
10338201	0.0602616	-25.426
10338202	0.539805	14.1011
10338203	0.249247	24.7117
10338204	0.469743	7.42628
10338205	0.530965	-32.3376
10338206	0.769007	1.26824
10338207	0.846536	0.589458
10338208	0.0523599	-52.1709
10338209	0.0327785	-76.2648
10338210	0.0495884	-46.9841
10338211	0.579417	6.81193
10338212	0.139385	-8.1241
10338213	0.0135709	-575.545
10338214	0.158713	39.4195
10338215	0.0170386	-97.8627
10338216	0.168651	-57.5097
10338217	0.793448	-10.3646
10338218	0.247618	-51.9263
10338219	0.862827	3.0206
10338220	0.927221	1.16946
10338221	0.552019	39.865
10338222	0.099846	-33.6087
10338223	0.228944	-21.1139
10338224	0.457631	-31.5591
10338225	0.662058	-4.70163
10338226	0.848461	-1.47662
10338227	0.0475614	-33.9716
10338228	0.0635744	-211.513
10338229	0.0651351	15.8777
10338230	0.155596	-17.431
10338231	0.0295055	46.3936
10338232	0.891214	1.26373
10338233	0.973631	0.289193
10338234	0.114705	-30.1204
10338235	0.510838	10.705
10338236	0.679485	-9.54595
10338237	0.543879	-16.2452
10338238	0.447307	-7.51149
10338239	0.721491	-8.61515
10338240	0.617103	4.74158
10338241	0.123293	20.0571
10338242	0.532395	10.2198
10338243	0.0281688	-18.358
10338244	0.0714496	111.863
10338245	0.873754	0.485805
10338246	0.00466261	-28.4767
10338247	0.0336039	-46.6876
10338248	0.511538	-3.75917
10338249	0.0731448	-118.977
10338250	0.807023	2.54265
10338251	0.042994	-265.026
10338252	0.507142	-5.97014
10338253	0.516099	-11.7399
10338254	0.0272785	-112.756
10338255	0.416863	-4.70848
10338256	0.408077	33.4207
10338257	0.346336	-19.9872
10338258	0.0428684	-33.2839
10338259	0.362746	-4.84621
10338260	0.223033	11.0031
10338261	0.566863	-7.03069
10338262	0.0460177	-10.3635
10338263	0.248154	-22.2377
10338264	0.217585	-11.2129
10338265	0.0898114	-24.1512
10338266	0.80555	1.82262
10338267	0.961541	-0.454025
10338268	0.85074	-1.94483
10338269	0.342848	-37.1795
10338270	0.966629	-0.491593
10338271	0.0642121	-16.1602
10338272	0.274001	-52.3762
10338273	0.457054	-17.0242
10338274	0.191266	-29.8728
10338275	0.555369	9.64978
10338276	0.00125747	-74.6391
10338277	0.00317427	-153.443
10338278	0.653098	1.94067
10338279	0.3983	-67.5978
10338280	0.482134	-21.743
10338281	0.0858661	-35.7291
10338282	0.698477	-20.3684
10338283	0.200396	-63.5225
10338284	0.832712	1.7062
10338285	0.214918	-17.0003
10338286	0.0569552	-64.9431
10338287	0.333355	-14.4194
10338288	0.487609	4.74969
10338289	0.110914	-13.7125
10338290	0.512941	16.5481
10338291	0.0732445	-22.6071
10338292	0.600464	-33.3951
10338293	0.858895	1.65918
10338294	0.0619261	-44.2816
10338295	0.187032	64.1416
10338296	0.250526	-13.8232
10338297	0.769004	-5.29875
10338298	0.340957	-73.5147
10338299	0.821871	-3.83231
10338300	0.647072	6.01261
10338301	0.739234	-5.14647
10338302	0.367471	-10.1457
10338303	0.224768	-9.466
10338304	0.942653	0.522667
10338305	0.468832	-13.8946
10338306	0.567338	37.7014
10338307	0.126137	-9.72535
10338308	0.0110772	-31.5476
10338309	0.327382	-3.51976
10338310	0.0678566	-38.4405
10338311	0.658621	16.3037
10338312	0.00925501	-49.1967
10338313	0.785082	3.82512
10338314	0.404292	-11.322
10338315	0.895126	-12.0595
10338316	0.94995	-1.28788
10338317	0.973658	-6.67324
10338318	0.00162405	-36.4305
10338319	0.550332	-9.60896
10338320	0.971492	-0.727817
10338321	0.0345	-20.7518
10338322	0.5255	34.5513
10338323	0.910278	0.655698
10338324	0.169639	-15.046
10338325	0.483698	-26.0946
10338326	0.340109	-27.32
10338327	0.512898	-22.6041
10338328	0.184322	-6.58962
10338329	0.372948	-18.9203
10338330	0.0495073	-472.42
10338331	0.943378	0.85003
10338332	0.281391	-22.6632
10338333	0.619571	7.88157
10338334	0.115512	-26.8974
10338335	0.997188	-0.0330867
10338336	0.125082	-46.7015
10338337	0.0364913	25.8692
10338338	0.527878	-4.34994
10338339	0.903099	10.3313
10338340	0.269961	-11.8043
10338341	0.407739	-29.5326
10338342	0.27209	20.1116
10338343	0.493002	-4.90844
10338344	0.380093	50.2862
10338345	0.00784721	-45.4723
10338346	0.196793	-31.2152
10338347	0.919048	3.86353
10338348	0.254749	19.87
10338349	0.460097	-9.17021
10338350	0.873376	-5.70776
10338351	0.816494	2.73589
10338352	0.145222	19.3595
10338353	0.746119	5.35341
10338354	0.903914	5.25311
10338355	0.368506	-37.8057
10338356	0.294101	17.5587
10338357	0.0372595	-14.2933
10338358	0.715519	-4.82102
10338359	0.58716	5.38248
10338360	0.586557	11.6591
10338361	0.334695	-62.3103
10338362	0.971005	-0.691825
10338363	0.829557	-5.83199
10338364	0.0956969	-22.6925
10338365	0.493638	-14.1352
10338366	0.0712325	-74.7683
10338367	0.657838	-5.25016
10338368	0.90192	0.958262
10338369	0.0888831	-76.9849
10338370	0.102371	14.4564
10338371	0.95647	-1.76339
10338372	0.438381	-14.4003
10338373	0.520322	16.8719
10338374	0.855614	-4.99831
10338375	0.914026	-1.14669
10338376	0.93017	1.51396
10338377	0.989917	0.143665
10338378	0.247086	12.4217
10338379	0.871982	2.37607
10338380	0.403638	-41.1587
10338381	0.678721	1.82929
10338382	0.71802	5.02103
10338383	0.182415	32.9377
10338384	0.832899	-30.7608
10338385	0.101434	-106.788
10338386	0.0632531	-13.5279
10338387	0.0785618	-44.8795
10338388	0.255428	-9.73715
10338389	0.422125	-9.0666
10338390	0.117675	-14.4549
10338391	0.329898	6.41122
10338392	0.842611	-2.87917
10338393	0.93813	-1.98941
10338394	0.791744	-15.8343
10338395	0.291005	49.7748
10338396	0.693744	30.5645
10338397	0.800146	1.58296
10338398	0.0200764	-115.712
10338399	0.847978	-13.2961
10338400	0.0700355	33.0453
10338401	0.014107	-17.4827
10338402	0.208907	6.71795
10338403	0.575096	-14.2021
10338404	0.0889286	46.4981
10338405	0.379218	-4.82717
10338406	0.100659	-22.9529
10338407	0.812672	-2.29974
10338408	0.00612314	61.4275
10338409	0.0816788	-30.1904
10338410	0.074276	26.2484
10338411	0.767232	-76.8765
10338412	0.831728	-1.78012
10338413	0.306739	-15.9206
10338414	0.330424	-12.8714
10338415	0.44235	7.87988
10338416	0.481382	-22.6624
10338417	0.0330183	-90.9239
10338418	0.761408	1.77422
10338419	0.645194	-6.19079
10338420	0.637924	-6.49372
10338421	0.709271	-13.8093
10338422	0.659348	7.64775
10338423	0.269589	25.4633
10338424	0.0444869	305.944
10338425	0.0529649	-264.775
10338426	0.92204	1.05331
10338427	0.531091	11.0169
10338428	0.801277	-1.72959
10338429	0.729467	6.33294
10338430	0.153524	-5.7731
10338431	0.0168429	-321.772
10338432	0.573264	18.5503
10338433	0.0300172	-613.776
10338434	0.0261224	24.9487
10338435	0.894992	0.40121
10338436	0.976601	-0.113458
10338437	0.563381	-72.4469
10338438	0.0295627	15.4663
10338439	0.772328	-2.8459
10338440	0.883912	-2.99266
10338441	0.999763	0.00475167
10338442	0.0836779	32.2445
10338443	0.597857	-9.47707
10338444	0.401017	3.25949
10338445	0.0568415	13.1759
10338446	0.274129	28.5527
10338447	0.493359	-28.4323
10338448	0.111269	-13.856
10338449	0.0928028	-24.777
10338450	0.26326	5.05549
10338451	0.451148	3.65031
10338452	0.945171	0.261323
10338453	0.175407	49.4187
10338454	0.339897	9.4453
10338455	0.0371143	-16.2388
10338456	0.392922	-12.2668
10338457	0.899487	4.45807
10338458	0.188731	51.5257
10338459	0.616676	19.4206
10338460	0.0156862	109.028
10338461	0.9603	-1.19377
10338462	0.718795	-3.46188
10338463	0.553134	40.7911
10338464	0.202483	-32.4439
10338465	0.320161	-13.4994
10338466	0.782758	-24.9
10338467	0.938325	-2.40119
10338468	0.8069	-4.07904
10338469	0.177069	-6.74605
10338470	0.00849402	-69.9696
10338471	0.843474	55.5477
10338472	0.465466	-159.907
10338473	0.71715	5.13885
10338474	0.532881	-52.0588
10338475	0.0530269	78.6524
10338476	0.712778	-4.09575
10338477	0.254561	-142.274
10338478	0.0270261	26.6394
10338479	0.979964	-0.144725
10338480	0.143741	-34.4914
10338481	0.343058	-10.6364
10338482	0.600285	127.229
10338483	0.533286	13.5435
10338484	0.0175722	-117.756
10338485	0.705089	-2.31887
10338486	0.581167	-14.8958
10338487	0.21439	-22.1621
10338488	0.406468	-170.766
10338489	0.403239	11.3312
10338490	0.57575	7.34985
10338491	0.46856	-15.6453
10338492	0.000234365	-57.7567
10338493	0.0171429	-151.071
10338494	0.572472	-6.86999
10338495	0.147843	-25.5075
10338496	0.085142	220.226
10338497	0.263324	-7.47794
10338498	0.00250303	542.559
10338499	0.619658	-5.87607
10338500	0.646413	-7.1342
10338501	0.178591	-12.3536
10338502	0.749846	-3.37162
10338503	0.262699	6.05173
10338504	0.0701698	-791.708
10338505	0.0383404	-101.814
10338506	0.0244415	-33.0721
10338507	0.739968	-8.60378
10338508	0.885352	-0.55735
10338509	0.20305	-83.4589
10338510	0.990316	-0.506883
10338511	0.462585	7.37599
10338512	0.0766518	-41.7133
10338513	0.584558	-8.89373
10338514	0.267997	111.634
10338515	0.959286	-3.26713
10338516	0.770442	-5.39752
10338517	0.585541	-18.2493
10338518	0.594697	-33.3682
10338519	0.368062	-17.1763
10338520	0.083744	-61.3741
10338521	0.51226	15.0816
10338522	0.985044	1.81897
10338523	0.575883	-5.68569
10338524	0.406928	-146.591
10338525	0.0328897	-61.7503
10338526	0.0645161	-9.26648
10338527	0.0700506	-20.4902
10338528	0.432095	-19.7589
10338529	0.427744	-193.26
10338530	0.00544239	-1511.09
10338531	0.386655	20.8258
10338532	0.118586	21.0017
10338533	0.70332	-10.1198
10338534	0.956622	0.932812
10338535	0.00167341	-105.802
10338536	0.202406	15.5513
10338537	0.780221	4.2275
10338538	0.619252	-3.56067
10338539	0.807666	2.88859
10338540	0.91128	-17.3942
10338541	0.00953942	-65.4914
10338542	0.0752095	-23.7798
10338543	0.146583	-7.41864
10338544	0.0450888	-6.97248
10338545	0.133056	-25.6973
10338546	0.240793	-9.54287
10338547	0.0183321	22.0969
10338548	0.241441	-4.37457
10338549	0.754419	-1.29258
10338550	0.975003	1.91447
10338551	0.941269	0.655838
10338552	0.322688	55.0306
10338553	0.865133	-3.43304
10338554	0.776672	3.19489
10338555	0.251785	-5.96533
10338556	0.177102	-165.445
10338557	0.707676	-18.7979
10338558	0.414903	-125.668
10338559	0.150263	-39.8122
10338560	0.171801	-22.1515
10338561	0.63553	-22.0315
10338562	0.688989	-2.89196
10338563	0.339504	-4.88933
10338564	0.0117887	32.3739
10338565	0.841648	6.56016
10338566	0.885787	-2.53405
10338567	0.0358823	173.674
10338568	0.493383	7.78497
10338569	0.199535	10.1978
10338570	0.256455	-13.2146
10338571	0.121482	-30.4335
10338572	0.0563424	-14.7921
10338573	0.26637	12.5802
10338574	0.0190683	28.5609
10338575	0.421644	7.81518
10338576	0.735091	-4.93864
10338577	0.886313	-1.60074
10338578	0.0402117	135.396
10338579	0.228643	10.1018
10338580	0.971912	0.282257
10338581	0.16733	-46.0805
10338582	0.219636	11.2292
10338583	0.47912	2.4514
10338584	0.738372	3.32315
10338585	0.564636	-155.046
10338586	0.00669207	-20.4998
10338587	0.00629796	-68.4496
10338588	0.221218	-65.7893
10338589	0.737788	1.30236
10338590	0.375232	-17.5014
10338591	0.663406	7.65883
10338592	0.768789	-0.946577
10338593	0.150847	-11.647
10338594	0.68457	-10.9633
10338595	0.43668	-23.6181
10338596	0.00992043	-44.0956
10338597	0.00186533	-21.7374
10338598	0.733171	-4.80635
10338599	0.463436	-4.47567
10338600	0.351719	-12.3054
10338601	0.448356	43.1173
10338602	0.155525	-23.4836
10338603	0.000913355	-37.8924
10338604	0.448576	94.3474
10338605	0.511505	-26.1584
10338606	0.0292585	35.6736
10338607	0.96002	-0.960908
10338608	0.167491	34.536
10338609	0.246441	-5.81189
10338610	0.35368	18.2663
10338611	0.00146413	-45.9219
10338612	0.0755977	-19.1174
10338613	0.446789	-12.3778
10338614	0.645282	-2.4963
10338615	0.137407	27.8307
10338616	0.284675	-37.8212
10338617	0.0132754	-36.3433
10338618	0.0405431	-37.3764
10338619	0.873731	-16.3206
10338620	0.318072	-14.9743
10338621	0.595608	3.23904
10338622	0.0607233	-10.5052
10338623	0.0438458	-26.3645
10338624	0.516456	-3.11594
10338625	0.14828	-20.9348
10338626	0.877172	-1.55625
10338627	0.441542	314.534
10338628	0.217287	-6.27373
10338629	0.673864	-4.38778
10338630	0.61046	1.7858
10338631	0.768186	7.8395
10338632	0.39369	7.51136
10338633	0.65582	12.5221
10338634	0.433044	7.653
10338635	0.224739	-7.36203
10338636	0.468865	-5.25406
10338637	0.305411	-10.3262
10338638	0.335837	-14.6702
10338639	0.836274	-2.85085
10338640	0.373661	10.7666
10338641	0.819867	-4.69277
10338642	0.377572	31.3725
10338643	0.646528	-5.9332
10338644	0.855226	7.58659
10338645	0.666767	4.54906
10338646	0.96271	-0.603405
10338647	0.160623	-18.3357
10338648	0.67063	-9.3878
10338649	0.712679	-2.15911
10338650	0.626368	4.49716
10338651	0.252948	-60.1518
10338652	0.00877627	20.2603
10338653	0.0276765	-21.7742
10338654	0.00309593	85.7943
10338655	0.623571	3.73494
10338656	0.178492	-35.4824
10338657	0.0178362	-53.8711
10338658	0.0629297	-66.8557
10338659	0.153175	-28.5955
10338660	0.815414	3.0679
10338661	0.171984	-25.0894
10338662	0.994394	0.141255
10338663	0.687034	2.68769
10338664	0.562134	31.6498
10338665	0.319272	-21.9643
10338666	0.100083	-24.5615
10338667	0.268036	6.53166
10338668	0.341251	-4.36346
10338669	0.822111	-3.68336
10338670	0.0118841	-55.6771
10338671	0.365953	-25.7618
10338672	0.828649	-5.25943
10338673	0.263605	-308.206
10338674	0.557716	-81.2303
10338675	0.334876	19.4012
10338676	0.59693	4.95161
10338677	0.419496	-9.657
10338678	0.92882	-2.40603
10338679	0.0951682	-24.4549
10338680	0.662218	-7.35258
10338681	0.435226	54.9019
10338682	0.577164	3.48593
10338683	0.90288	9.29226
10338684	0.0710757	-52.4547
10338685	0.872636	-1.40079
10338686	0.419851	-7.95269
10338687	0.856677	-4.873
10338688	0.547117	-6.23195
10338689	0.301749	81.6276
10338690	0.451102	-6.46934
10338691	0.196202	-26.7573
10338692	0.102637	-21.487
10338693	0.820117	5.35546
10338694	0.975793	-0.320485
10338695	0.0224393	-31.1972
10338696	0.201877	-39.6596
10338697	0.846103	-1.23635
10338698	0.297802	8.71044
10338699	0.00922991	-36.2834
10338700	0.511458	-15.4037
10338701	0.0276691	-25.5986
10338702	0.0684838	-68.5928
10338703	0.487908	6.39476
10338704	0.0830814	-34.2809
10338705	0.0321585	56.3209
10338706	0.909375	-1.91218
10338707	0.419628	-10.4291
10338708	0.10823	-103.746
10338709	0.229256	65.9225
10338710	0.0923374	-16.2459
10338711	0.0808988	-39.3074
10338712	0.0667656	-385.968
10338713	0.137861	-34.6721
10338714	0.507595	3.81258
10338715	0.000653055	217.158
10338716	0.49048	-11.7479
10338717	0.401103	-15.0469
10338718	0.0350818	12.7433
10338719	0.193862	-30.4053
10338720	0.248091	-26.5851
10338721	0.418407	-5.4861
10338722	0.943192	0.582705
10338723	0.820479	-1.80445
10338724	0.405669	11.9531
10338725	0.0265608	-45.0799
10338726	0.00535173	-56.3746
10338727	0.33401	47.7423
10338728	0.328856	60.4301
10338729	0.0753908	-9.60539
10338730	0.262178	64.9438
10338731	0.238266	8.92832
10338732	0.507244	13.9629
10338733	0.132618	-19.1595
10338734	0.101147	-15.6023
10338735	0.683238	1.62161
10338736	0.936499	-0.808058
10338737	0.735086	3.35583
10338738	0.554137	-11.6625
10338739	0.640343	-4.77978
10338740	0.860821	-4.16622
10338741	0.231193	-26.1288
10338742	0.0556402	-51.5816
10338743	0.771357	-3.20024
10338744	0.927338	-0.809275
10338745	0.119518	-20.9558
10338746	0.0918641	-68.3123
10338747	0.118559	-14.6756
10338748	0.308801	-260.389
10338749	0.459931	-19.2284
10338750	0.737863	-5.01717
10338751	0.796377	-15.6971
10338752	0.170388	-8.17055
10338753	0.498691	2.43926
10338754	0.482313	-22.1701
10338755	0.887221	0.58803
10338756	0.267626	-16.7167
10338757	0.15241	-42.9234
10338758	0.880422	-7.32163
10338759	0.172827	-77.212
10338760	0.287875	-75.2664
10338761	0.236217	58.7057
10338762	0.315294	9.68444
10338763	0.998035	0.0620883
10338764	0.563316	11.2192
10338765	0.0274642	-44.3164
10338766	0.207451	-36.2341
10338767	0.647148	-1.41528
10338768	0.921677	1.69521
10338769	0.208957	-79.2285
10338770	0.856645	-1.78689
10338771	0.536037	-8.31566
10338772	0.242292	53.5825
10338773	0.0556922	119.125
10338774	0.494269	12.1175
10338775	0.703306	3.39715
10338776	0.789063	-5.60984
10338777	0.628341	2.72935
10338778	0.297965	7.56397
10338779	0.517528	34.4606
10338780	0.0160931	-35.9595
10338781	0.0996975	-14.1905
10338782	0.529954	20.958
10338783	0.539379	-19.7876
10338784	0.615742	-6.16567
10338785	0.0645223	16.4999
10338786	0.119105	26.004
10338787	0.140058	-19.778
10338788	0.16364	-12.7763
10338789	0.420357	-33.5844
10338790	0.630518	18.5032
10338791	0.0894012	75.4521
10338792	0.0204355	-56.3798
10338793	0.642342	-8.64185
10338794	0.988956	0.342458
10338795	0.956607	-0.621238
10338796	0.339163	-17.1574
10338797	0.0326537	-30.2325
10338798	0.495836	-9.32992
10338799	0.0358372	-56.5727
10338800	0.719407	-152.428
10338801	0.973364	0.284797
10338802	0.0127336	-833.982
10338803	0.0968085	9.1544
10338804	0.851801	24.3119
10338805	0.0579995	-13.9927
10338806	0.916082	0.816698
10338807	0.481946	30.7972
10338808	0.293866	-15.8761
10338809	0.887528	-0.765452
10338810	0.329673	23.285
10338811	0.0151037	254.26
10338812	0.0960038	-91.6126
10338813	0.397598	7.95796
10338814	0.591832	22.5655
10338815	0.66358	-28.9554
10338816	0.0948603	19.8302
10338817	0.554366	-19.3156
10338818	0.483978	-9.32884
10338819	0.251076	-55.4103
10338820	0.848083	4.12323
10338821	0.733002	-4.87142
10338822	0.861307	1.95614
10338823	0.41065	-96.7054
10338824	0.000586654	-68.1494
10338825	0.0246027	-16.6997
10338826	0.694161	5.6505
10338827	0.253344	-94.7825
10338828	0.802928	3.00724
10338829	0.213232	-24.888
10338830	0.344731	60.299
10338831	0.00567031	-132.629
10338832	0.822789	13.9689
10338833	0.00173388	-75.7436
10338834	0.00514038	-24.391
10338835	0.0085331	100.995
10338836	0.724488	1.13297
10338837	0.55313	-40.1765
10338838	0.362673	-21.6635
10338839	0.531872	4.40287
10338840	0.215532	-10.8282
10338841	0.96733	-1.77664
10338842	0.636069	6.1925
10338843	0.972212	-0.181928
10338844	0.757134	1.95431
10338845	0.841482	3.57905
10338846	0.203141	11.8725
10338847	0.752689	-22.9269
10338848	0.648889	-4.31526
10338849	0.202584	19.9543
10338850	0.558627	6.24479
10338851	0.306531	13.0726
10338852	0.159235	-75.7918
10338853	0.19488	-205.537
10338854	0.191225	111.161
10338855	0.108479	-47.4569
10338856	0.036611	50.614
10338857	0.414343	-7.3582
10338858	0.0935939	-21.4915
10338859	0.183766	-129.663
10338860	0.903322	0.541742
10338861	0.329179	-25.4913
10338862	0.489164	5.20701
10338863	0.616622	-8.45987
10338864	0.426136	-5.62369
10338865	0.61126	-75.9825
10338866	0.345924	-10.5726
10338867	0.208921	-14.3066
10338868	0.977757	-0.833303
10338869	0.0193456	-36.3723
10338870	0.762086	16.5935
10338871	0.0334133	-80.3248
10338872	0.129241	-31.8929
10338873	0.865589	-0.515795
10338874	0.854478	-1.75617
10338875	0.963096	-1.01889
10338876	0.102791	-116.467
10338877	0.0179473	-121.815
10338878	0.925379	0.469337
10338879	0.348608	-9.42857
10338880	0.094851	-101.107
10338881	0.523373	-5.10846
10338882	0.219241	-25.1883
10338883	0.639057	-6.73054
10338884	0.000136801	-137.855
10338885	0.733594	14.1139
10338886	0.795447	1.92575
10338887	0.976288	1.40026
10338888	0.168984	-20.241
10338889	0.885055	1.8032
10338890	0.933848	-5.07048
10338891	0.380553	-10.3212
10338892	0.183303	-4.75224
10338893	0.837657	17.6092
10338894	0.0551668	74.2979
10338895	0.00808011	-97.1488
10338896	0.549425	-5.14522
10338897	0.819953	3.62238
10338898	0.999078	0.0181433
10338899	0.0518779	-39.2425
10338900	0.216695	8.14696
10338901	0.128414	-21.5807
10338902	0.687156	-3.1169
10338903	0.361535	-4.84955
10338904	0.932522	-2.18573
10338905	0.994112	0.0683883
10338906	0.147018	-210.586
10338907	0.0291744	-28.4464
10338908	0.628101	38.0047
10338909	0.381392	-8.37679
10338910	0.0416576	-196.998
10338911	0.954903	0.314747
10338912	0.578867	-2.79397
10338913	0.0431842	-39.3383
10338914	0.702506	-4.58709
10338915	0.0473164	11.4825
10338916	0.964541	0.161567
10338917	0.405764	-8.7333
10338918	0.718218	-17.956
10338919	0.617427	-8.15581
10338920	0.996867	1.23548
10338921	0.0993964	-26.6827
10338922	0.595065	-11.6433
10338923	0.0235995	-58.7798
10338924	0.66352	3.03554
10338925	0.262994	-11.4419
10338926	0.443902	-15.4871
10338927	0.944136	-0.626872
10338928	0.522978	-10.2326
10338929	0.127876	-26.2587
10338930	0.286225	-14.6742
10338931	0.229097	-12.7516
10338932	0.558219	-5.08691
10338933	0.943153	-0.554148
10338934	0.63447	-152.91
10338935	0.41136	-3.45771
10338936	0.982362	0.208813
10338937	0.96572	-0.388192
10338938	0.000796049	141.388
10338939	0.0781621	-44.1693
10338940	0.0205456	-45.7336
10338941	0.286684	5.96654
10338942	0.690089	-2.73434
10338943	0.631926	-5.33478
10338944	0.609215	3.60334
10338945	0.112636	-72.9953
10338946	0.0469133	-61.1376
10338947	0.39943	32.2805
10338948	0.785892	-3.99483
10338949	0.358041	-9.47565
10338950	0.852701	-1.06131
10338951	0.00144722	-91.2667
10338952	0.377309	-8.71516
10338953	0.918076	0.60867
10338954	0.116529	189.387
10338955	0.469524	26.3444
10338956	0.627877	3.39138
10338957	0.166836	-52.204
10338958	0.812435	2.0307
10338959	0.357881	-25.126
10338960	0.390719	-3.93263
10338961	0.927391	0.725518
10338962	0.805916	0.929072
10338963	0.616515	17.2724
10338964	0.0062475	-45.758
10338965	0.0150082	-68.8959
10338966	0.454911	18.3384
10338967	0.469112	6.92783
10338968	0.765985	-6.63174
10338969	0.640438	-3.40014
10338970	0.462968	-6.26368
10338971	0.600883	-8.09678
10338972	0.779549	-13.7393
10338973	0.265407	44.3429
10338974	0.206113	-34.1671
10338975	0.257219	19.4684
10338976	0.0359763	-27.615
10338977	0.616911	-11.7766
10338978	0.00405068	-180.923
10338979	0.621937	41.6864
10338980	0.335567	-15.2385
10338981	0.953513	-0.860783
10338982	0.0042183	30.8184
10338983	0.0603733	-36.1443
10338984	0.430197	-35.7145
10338985	0.119451	30.122
10338986	0.450914	3.50117
10338987	0.0333376	215.78
10338988	0.490069	34.6221
10338989	0.0979164	-6.90304
10338990	0.060068	-17.7514
10338991	0.0272486	-22.5358
10338992	0.601349	7.80171
10338993	0.155108	285.134
10338994	0.268056	-32.3462
10338995	0.586451	4.65637
10338996	0.737564	5.37382
10338997	0.634025	4.78335
10338998	0.524283	-19.7061
10338999	0.844349	3.03185
10339000	0.759286	-5.77015
10339001	0.535386	-24.1972
10339002	0.1095	-38.9815
10339003	0.0373741	-38.7632
10339004	0.0340744	-66.2831
10339005	0.322462	8.96932
10339006	0.255824	4.54577
10339007	0.258173	16.4178
10339008	0.558857	-5.33348
10339009	0.539557	-9.06081
10339010	0.1057	-13.9137
10339011	0.198258	-31.683
10339012	0.306698	-9.50712
10339013	0.00125059	-27.044
10339014	0.558191	-4.46459
10339015	0.921758	-1.08393
10339016	0.813558	0.976598
10339017	0.286659	-12.347
10339018	0.243101	-27.021
10339019	0.532191	6.99154
10339020	0.462253	-4.79347
10339021	0.833564	-2.70648
10339022	0.0512123	-45.4722
10339023	0.868123	-10.3392
10339024	0.93963	0.378438
10339025	0.217384	12.9561
10339026	0.340377	-10.7648
10339027	0.898149	-2.34581
10339028	0.153823	-12.1654
10339029	0.918277	1.82332
10339030	0.227439	159.552
10339031	0.00765884	-19.4979
10339032	0.38592	-6.06243
10339033	0.0120092	-33.1661
10339034	0.96308	-0.23435
10339035	0.24099	-13.9098
10339036	0.591189	64.5265
10339037	0.396871	-31.5255
10339038	0.0346852	-27.25
10339039	0.289574	48.4936
10339040	0.886449	3.84728
10339041	0.265789	-18.8957
10339042	0.243218	-18.0682
10339043	0.872253	1.30222
10339044	0.137561	-9.46894
10339045	0.0128666	-41.9789
10339046	0.230268	-11.7536
10339047	0.979196	-0.21706
10339048	0.194852	-6.87247
10339049	0.0905286	-18.2449
10339050	0.572715	5.56314
10339051	0.326294	12.7698
10339052	0.647697	-133.935
10339053	0.332935	6.91463
10339054	0.542898	-3.61666
10339055	0.0590856	-31.061
10339056	0.241393	-19.5692
10339057	0.207315	-42.7129
10339058	0.201221	-8.52026
10339059	0.2146	13.4889
10339060	0.65739	2.72553
10339061	0.783268	-3.45786
10339062	0.359154	-59.0846
10339063	0.239703	-15.5702
10339064	0.137534	82.2235
10339065	0.610253	190.253
10339066	0.956642	-0.997245
10339067	0.823627	5.42707
10339068	0.257203	-323.247
10339069	0.667897	-2.65824
10339070	0.965059	1.53029
10339071	0.0261707	-173.147
10339072	0.253593	-29.4999
10339073	0.00842555	-222.172
10339074	0.0275513	-24.2859
10339075	0.213749	-19.8656
10339076	0.779769	-3.64079
10339077	0.0684203	-17.119
10339078	0.27907	-33.3508
10339079	0.572283	-7.8951
10339080	0.191077	-362.575
10339081	0.451533	-11.5959
10339082	0.610276	-9.09394
10339083	0.388642	-10.5228
10339084	0.0256824	-51.5095
10339085	0.269234	-5.17174
10339086	0.1962	-10.4573
10339087	0.979084	-0.260178
10339088	0.46673	2.43312
10339089	0.32435	-14.1671
10339090	0.719972	7.50376
10339091	0.834607	3.23218
10339092	0.49407	-4.28803
10339093	0.0915307	104.053
10339094	0.173452	25.9212
10339095	0.61663	-2.24311
10339096	0.793274	4.45727
10339097	0.145682	347.93
10339098	0.20463	-28.3656
10339099	0.977123	-0.49662
10339100	0.759709	-13.9203
10339101	0.185328	44.2649
10339102	0.0352857	-64.4653
10339103	0.00220846	-361.01
10339104	0.928589	-3.94483
10339105	0.704897	-1.39844
10339106	0.357447	43.8122
10339107	0.499284	-11.4761
10339108	0.00992439	-65.7304
10339109	0.961218	-3.24852
10339110	0.802602	3.7473
10339111	0.0570022	-10.3665
10339112	0.086213	-28.3705
10339113	0.700198	-2.35138
10339114	0.0033709	-110.182
10339115	0.455092	6.47502
10339116	0.915235	3.47687
10339117	0.00376882	-70.5593
10339118	0.919429	1.41152
10339119	0.231871	-12.8165
10339120	0.0319921	-25.8623
10339121	0.137464	-12.8329
10339122	0.00275799	-22.3545
10339123	0.297989	22.879
10339124	0.157786	-26.1908
10339125	0.507573	-9.09503
10339126	0.00998581	-47.4465
10339127	0.233631	40.697
10339128	0.323617	-9.30706
10339129	0.321198	-11.3567
10339130	0.104774	-16.5265
10339131	0.352673	-12.5811
10339132	4.43e-05	366.357
10339133	0.373563	-13.9324
10339134	0.129103	103.814
10339135	0.787423	3.69704
10339136	0.23197	-12.0083
10339137	0.861306	-1.43738
10339138	0.927973	1.12559
10339139	0.100657	197.387
10339140	0.466062	21.767
10339141	0.998277	-0.0457783
10339142	0.494828	6.2466
10339143	0.740861	-2.68978
10339144	0.0249412	-63.2538
10339145	0.00144161	-71.783
10339146	0.193163	11.4942
10339147	0.55811	2.08892
10339148	0.512307	36.0641
10339149	0.354637	-7.53136
10339150	0.0804118	16.9885
10339151	0.00131704	-173.941
10339152	0.288153	-8.92368
10339153	0.165632	-108.877
10339154	0.0852095	-40.3328
10339155	0.195282	-33.0507
10339156	0.37502	-44.7051
10339157	0.193928	-18.1188
10339158	0.486673	-13.5415
10339159	0.337581	-6.42007
10339160	0.105643	69.5047
10339161	0.0567853	174.921
10339162	0.547606	-8.33032
10339163	0.00923004	-59.0986
10339164	0.595797	5.20956
10339165	0.0145691	-512.304
10339166	0.432541	4.16539
10339167	0.26152	-8.82579
10339168	0.396384	-15.408
10339169	0.423229	12.7208
10339170	0.396392	3.58204
10339171	0.480707	-7.24351
10339172	0.227517	-53.4169
10339173	0.983727	-0.336325
10339174	0.615267	10.8887
10339175	0.000728319	-210.912
10339176	0.38822	89.3725
10339177	0.865669	-13.8087
10339178	0.0286287	-26.7033
10339179	0.0407388	27.5131
10339180	0.960809	-1.98299
10339181	0.96865	-0.510712
10339182	0.231439	4.14527
10339183	0.153912	-11.7564
10339184	0.466464	12.801
10339185	0.0519291	-118.198
10339186	0.293931	-32.3758
10339187	0.299647	7.68564
10339188	0.378681	7.09746
10339189	0.0967979	12.9572
10339190	0.701847	3.53225
10339191	0.378174	-101.722
10339192	0.708335	40.1177
10339193	0.909643	3.21998
10339194	0.0346358	69.7781
10339195	0.181093	-24.9772
10339196	0.574239	3.03117
10339197	0.136818	-20.0887
10339198	0.031535	300.109
10339199	0.437227	-3.87993
10339200	0.883034	3.17562
10339201	0.157999	-8.41917
10339202	0.851882	-1.3631
10339203	0.32152	11.1128
10339204	0.280151	6.11486
10339205	0.209414	-194.902
10339206	0.0767387	-22.7628
10339207	0.0897561	52.9237
10339208	0.0186413	-31.8852
10339209	0.153239	-66.6542
10339210	0.122787	63.8736
10339211	0.154523	-42.641
10339212	0.111577	-37.022
10339213	0.0372094	26.8003
10339214	0.655534	-9.69332
10339215	0.17943	-26.6489
10339216	0.874336	3.78303
10339217	0.230215	-15.7181
10339218	0.134147	-39.558
10339219	0.371055	-7.67837
10339220	0.417161	-4.20717
10339221	0.422415	-99.2052
10339222	0.610454	3.62361
10339223	0.596052	-40.9352
10339224	0.0792643	80.2962
10339225	0.1867	56.7739
10339226	0.400647	6.48123
10339227	0.810981	-5.4603
10339228	0.153124	-27.365
10339229	0.206684	16.638
10339230	0.146089	-31.7011
10339231	0.0519139	-57.9986
10339232	0.590611	-9.88204
10339233	0.869193	-2.63622
10339234	0.911921	-1.4694
10339235	0.650311	-12.5467
10339236	0.902949	3.72662
10339237	0.316276	29.286
10339238	0.228609	-10.2028
10339239	0.85404	9.66367
10339240	0.145709	-40.5455
10339241	0.500566	-56.6013
10339242	0.67705	-6.23451
10339243	0.548341	-6.52808
10339244	0.0162164	-117.754
10339245	0.340362	76.9761
10339246	0.0438971	16.2774
10339247	0.179114	99.5869
10339248	0.114422	-54.5491
10339249	0.74792	10.3634
10339250	0.534997	10.7643
10339251	0.0194422	-314.967
10339252	1.27e-05	-199.367
10339253	0.980184	-0.118662
10339254	0.268082	9.20172
10339255	0.0735232	-39.1855
10339256	0.324401	-18.3771
10339257	0.723768	-3.85082
10339258	0.640153	-2.01386
10339259	0.258997	-10.6135
10339260	0.197143	-18.4061
10339261	0.844113	2.21007
10339262	0.118863	-43.3865
10339263	0.398808	-8.98898
10339264	0.307838	11.0318
10339265	0.801105	0.966178
10339266	0.198694	-16.538
10339267	0.31912	-26.2217
10339268	0.272338	4.50605
10339269	0.172741	-51.2864
10339270	0.257381	-9.14946
10339271	0.31259	-20.999
10339272	0.0693964	-25.9495
10339273	0.753556	1.8977
10339274	0.40845	-14.65
10339275	0.114913	-57.1029
10339276	0.245206	-18.2958
10339277	0.652226	1.71627
10339278	0.116195	-30.2757
10339279	0.531545	6.24801
10339280	0.749111	-7.72075
10339281	0.366241	13.3794
10339282	0.739829	2.82382
10339283	0.567623	-23.2705
10339284	0.550258	-5.79902
10339285	0.112117	-42.987
10339286	0.92106	11.6715
10339287	0.520126	-14.1145
10339288	0.932241	1.5903
10339289	0.898649	2.67636
10339290	0.286814	64.3005
10339291	0.104434	-33.9088
10339292	0.025676	-32.0148
10339293	0.0968213	-51.6537
10339294	0.906326	-1.12355
10339295	0.592618	3.41164
10339296	0.618408	16.0692
10339297	0.0248615	53.0138
10339298	0.642681	-2.27741
10339299	0.00640307	-56.2311
10339300	0.56665	13.8508
10339301	0.525152	-80.4222
10339302	0.237601	-22.1826
10339303	0.325437	12.7809
10339304	0.610179	18.3067
10339305	0.0180124	-31.201
10339306	0.944744	-1.29382
10339307	0.00665603	115.095
10339308	0.130898	-21.123
10339309	0.0165604	-45.53
10339310	0.0380666	21.0508
10339311	0.340493	-82.2868
10339312	0.861611	-1.59722
10339313	0.690945	-2.91968
10339314	0.711862	-6.04238
10339315	0.93177	1.00554
10339316	0.0483289	-366.153
10339317	0.665986	11.169
10339318	0.320886	45.6826
10339319	0.0181031	70.8125
10339320	0.398992	-6.97414
10339321	0.116523	-28.4452
10339322	0.000531862	-78.7055
10339323	0.172185	42.272
10339324	0.0824018	-27.2114
10339325	0.0741177	257.694
10339326	0.987264	0.056975
10339327	0.217904	-12.8304
10339328	0.40725	3.56592
10339329	0.503438	-7.29054
10339330	0.560817	-7.98643
10339331	0.0239414	-12.8711
10339332	0.406349	-15.5773
10339333	0.999999	5e-06
10339334	0.0255276	-27.445
10339335	0.376143	-14.5941
10339336	0.427283	12.9833
10339337	0.643953	-40.5247
10339338	0.157806	9.94057
10339339	0.627373	-10.6719
10339340	0.514468	12.3988
10339341	0.141833	89.9867
10339342	0.225516	-15.6821
10339343	0.222013	-4.5371
10339344	0.425364	-15.9369
10339345	0.748854	2.22372
10339346	0.632067	9.99014
10339347	0.609864	-5.24733
10339348	0.298266	-57.8581
10339349	0.2596	132.283
10339350	0.567693	-3.85317
10339351	0.122845	24.4102
10339352	0.762189	4.92596
10339353	0.00913275	-67.8468
10339354	0.478699	-21.1905
10339355	0.819726	-4.13302
10339356	0.206373	-56.12
10339357	0.368295	-9.29281
10339358	0.498402	-44.6351
10339359	0.83189	-2.78577
10339360	0.525739	-3.37779
10339361	0.0244881	-33.0979
10339362	0.793244	-2.09036
10339363	0.177836	-15.8339
10339364	0.455108	-17.4977
10339365	0.508058	-101.989
10339366	0.682763	4.2501
10339367	0.0697752	-18.7569
10339368	0.592207	-6.43073
10339369	0.259245	25.8964
10339370	0.112201	14.7769
10339371	0.868345	1.51001
10339372	0.860074	2.15254
10339373	0.298737	10.3667
10339374	0.355568	-37.5738
10339375	0.885653	-29.1072
10339376	0.17131	-6.24965
10339377	0.187858	26.0473
10339378	0.897487	-0.521343
10339379	0.0132562	-52.1598
10339380	0.983033	-0.438523
10339381	0.15402	-29.6981
10339382	0.0200554	-271.909
10339383	0.0147359	-36.5016
10339384	0.864113	-3.35927
10339385	0.581817	-31.2732
10339386	0.594094	-4.84514
10339387	0.911678	-1.17672
10339388	0.212264	-217.307
10339389	0.711716	-8.63681
10339390	0.770942	-16.4879
10339391	0.809006	18.9002
10339392	0.86345	-3.17747
10339393	0.922608	-1.14807
10339394	0.700111	3.75059
10339395	0.12729	-10.5038
10339396	0.367711	-10.2748
10339397	0.320887	4.071
10339398	0.49654	4.92839
10339399	0.471411	-10.7161
10339400	0.649908	11.2695
10339401	0.0487942	-24.2877
10339402	0.378809	24.8395
10339403	0.400977	-5.99716
10339404	0.31212	-37.3452
10339405	0.583917	6.68678
10339406	0.199784	47.844
10339407	0.484119	9.12093
10339408	0.493166	9.61664
10339409	0.178899	15.0006
10339410	0.241217	-7.521
10339411	0.0408454	130.277
10339412	0.497759	6.05725
10339413	0.580632	-6.29101
10339414	0.418066	4.68889
10339415	0.0522946	-1089.63
10339416	0.0652231	-71.516
10339417	0.105516	-20.3015
10339418	0.969885	0.740017
10339419	0.97055	-2.92931
10339420	0.105215	-21.6428
10339421	0.225211	-26.6588
10339422	0.407523	-3.34327
10339423	0.904437	-1.20378
10339424	0.0132153	-49.4896
10339425	0.71495	-2.79745
10339426	0.160506	83.3556
10339427	0.802228	-4.18388
10339428	0.863116	-2.43333
10339429	0.736125	4.75896
10339430	0.403792	-29.4357
10339431	0.934361	0.961543
10339432	0.00151661	-84.2879
10339433	0.59454	-13.0935
10339434	0.140429	-17.9871
10339435	0.871475	-2.97123
10339436	0.612208	12.5679
10339437	0.482081	-20.4282
10339438	0.450536	-25.1552
10339439	0.768101	-15.4132
10339440	0.0477249	-31.2208
10339441	0.379311	-23.0271
10339442	0.0221599	-39.3738
10339443	0.476772	4.72044
10339444	0.948276	0.605933
10339445	0.181794	6.33367
10339446	0.453866	-98.1192
10339447	0.303979	-318.042
10339448	0.355994	-19.6913
10339449	0.033562	-61.5549
10339450	0.466249	-5.37478
10339451	0.176104	-25.5651
10339452	0.441258	3.65343
10339453	0.080432	-410.269
10339454	0.352783	14.0735
10339455	7.86e-05	901.915
10339456	0.106386	-42.6278
10339457	0.868058	-1.75449
10339458	0.0227712	-26.2718
10339459	0.850866	-3.93547
10339460	0.921404	1.75037
10339461	0.446649	2.57789
10339462	0.304292	-36.8222
10339463	0.00694094	-78.7622
10339464	0.103716	24.8984
10339465	0.649723	-3.0646
10339466	0.740381	-1.77891
10339467	0.127773	-25.6806
10339468	0.0112517	-58.7042
10339469	0.367804	-12.5328
10339470	0.472999	9.41212
10339471	0.327968	87.83
10339472	0.947384	0.597618
10339473	0.372451	-21.5839
10339474	0.41853	-15.3783
10339475	0.353863	-71.7272
10339476	0.64724	-4.15963
10339477	0.121779	-26.7748
10339478	0.306932	13.3702
10339479	0.0780001	45.8627
10339480	0.970435	0.947442
10339481	0.11812	-14.1566
10339482	0.281883	-19.3537
10339483	0.559395	12.7458
10339484	0.115713	28.1114
10339485	0.842762	1.79163
10339486	0.991199	0.152203
10339487	0.330588	3.48599
10339488	0.960489	0.798538
10339489	0.277727	-10.4448
10339490	0.478988	-21.0393
10339491	0.0109897	107.508
10339492	0.99725	-0.015465
10339493	0.0350533	-8.66018
10339494	0.278473	-8.41547
10339495	0.301445	-50.0071
10339496	5.11e-06	-171.035
10339497	0.661	35.1532
10339498	0.989834	-0.167412
10339499	0.178465	-13.4015
10339500	0.478558	-32.0243
10339501	0.413934	4.69652
10339502	0.0511187	144.828
10339503	0.106324	-34.2486
10339504	0.042561	-47.4822
10339505	0.928431	2.15765
10339506	0.376134	20.9428
10339507	0.0186277	-19.4164
10339508	0.16194	-21.6077
10339509	0.164567	-39.2333
10339510	0.341719	41.1821
10339511	0.440374	-2.87631
10339512	0.266351	-14.5118
10339513	0.0716978	-12.8418
10339514	0.287494	-17.5587
10339515	0.89381	-2.08228
10339516	0.0233873	-20.0223
10339517	0.986502	-0.10885
10339518	0.169749	40.0671
10339519	0.968266	-0.201908
10339520	0.150257	16.7803
10339521	0.792106	-2.10395
10339522	0.322659	-15.2792
10339523	0.708657	31.7702
10339524	0.136949	-47.3152
10339525	0.84718	2.32731
10339526	0.752524	-2.55619
10339527	0.455674	28.1402
10339528	0.504952	-9.14479
10339529	0.928359	-2.05429
10339530	0.962921	-3.14003
10339531	0.726077	5.60751
10339532	0.403411	-3.52299
10339533	0.84187	3.6519
10339534	0.704738	-2.92705
10339535	0.873751	-1.47351
10339536	0.628005	-14.4542
10339537	0.43262	-2.52758
10339538	0.142257	-28.7678
10339539	0.155878	-19.8469
10339540	0.47798	13.7972
10339541	0.634795	-5.30026
10339542	0.967217	0.787227
10339543	0.808182	2.31626
10339544	0.286047	-13.9526
10339545	0.00509008	1508.89
10339546	0.261594	13.3982
10339547	0.503598	13.3582
10339548	0.039605	-61.1351
10339549	0.789786	-4.71359
10339550	0.218316	14.4585
10339551	0.60075	2.30501
10339552	0.310566	11.0337
10339553	0.137329	80.8045
10339554	0.563007	4.46453
10339555	0.0616393	-27.9658
10339556	0.130313	9.66138
10339557	0.090093	-734.469
10339558	0.0553177	-12.8746
10339559	0.0235081	227.565
10339560	0.942087	-0.410323
10339561	0.0180209	-76.0773
10339562	0.845636	-2.62825
10339563	0.491983	21.7493
10339564	0.200519	-34.8792
10339565	0.867963	8.20009
10339566	0.754323	1.47416
10339567	0.92081	1.28706
10339568	0.408813	37.5408
10339569	0.00765111	-52.6096
10339570	7.35e-05	-66.5527
10339571	0.57625	-4.40836
10339572	0.673039	-5.29083
10339573	0.00607781	-51.6215
10339574	0.970529	-0.126072
10339575	0.941298	0.369955
10339576	0.278301	10.1253
10339577	0.0401117	-337.901
10339578	0.842271	-50.3695
10339579	0.761998	-3.74091
10339580	0.809519	38.9047
10339581	0.012307	-31.7304
10339582	0.532627	-8.8427
10339583	0.88144	0.580508
10339584	0.940101	-0.562263
10339585	0.791161	10.5239
10339586	0.0981213	39.0521
10339587	0.222174	-10.2558
10339588	0.790653	-2.20342
10339589	0.233824	-305.003
10339590	0.0353504	-312.82
10339591	0.0149393	-13.3446
10339592	0.420254	-3.11794
10339593	0.945252	0.723252
10339594	0.0987614	-14.2568
10339595	0.423818	43.5534
10339596	0.771572	-3.19197
10339597	0.12222	-25.4379
10339598	0.344555	49.9545
10339599	0.278819	-97.3061
10339600	0.873181	-1.6636
10339601	0.336038	-19.7914
10339602	0.371912	-15.2608
10339603	0.746432	1.40582
10339604	0.736276	-12.1904
10339605	0.000572587	-73.6333
10339606	0.307785	3.52748
10339607	0.333649	26.5587
10339608	0.999215	-0.003155
10339609	0.542073	14.4096
10339610	0.0238351	-16.6765
10339611	0.0149755	-331.596
10339612	0.976877	-0.148032
10339613	0.75519	-15.5554
10339614	0.70229	-17.4725
10339615	0.347961	-10.5469
10339616	0.942838	-0.314503
10339617	0.192218	-63.8803
10339618	0.954713	1.10874
10339619	0.0625312	-58.2133
10339620	0.549083	-11.6493
10339621	0.242579	-30.4503
10339622	0.266511	-14.7881
10339623	0.577459	-25.3083
10339624	0.804487	2.21318
10339625	0.973619	0.299222
10339626	0.158248	-7.32438
10339627	0.278835	19.9794
10339628	0.247365	-59.9675
10339629	0.00568158	-35.965
10339630	0.111121	59.3439
10339631	0.00330327	170.372
10339632	0.477669	-12.6353
10339633	0.118268	-13.2429
10339634	0.277837	-31.9485
10339635	0.121419	-33.561
10339636	0.201823	-8.66604
10339637	0.316619	19.6035
10339638	0.294727	-7.17842
10339639	0.023893	-77.7093
10339640	0.18925	-57.6883
10339641	0.960993	0.659232
10339642	0.400383	-75.5424
10339643	0.984736	0.390527
10339644	0.185224	-8.81276
10339645	0.978255	0.195853
10339646	0.321709	-34.9229
10339647	0.107433	-25.0702
10339648	0.69376	7.04721
10339649	0.240602	82.372
10339650	0.116772	-17.5781
10339651	0.106088	23.6674
10339652	0.0132502	211.158
10339653	0.188445	136.571
10339654	0.652912	5.55944
10339655	0.279353	26.1873
10339656	0.0570521	60.6379
10339657	0.810707	-10.5006
10339658	0.0560068	-17.4116
10339659	0.0973704	32.2812
10339660	0.378823	20.061
10339661	0.0879305	-77.4399
10339662	0.0125576	31.7509
10339663	0.831976	1.77184
10339664	0.519362	7.695
10339665	0.531018	3.84895
10339666	0.379577	48.8652
10339667	0.0772942	77.9638
10339668	0.9192	1.27224
10339669	0.565074	8.20418
10339670	0.219297	46.4082
10339671	0.587991	18.7609
10339672	0.0685437	12.256
10339673	0.131556	-14.1081
10339674	0.208742	-9.33977
10339675	0.273077	-21.9592
10339676	0.932606	1.31962
10339677	0.279246	-12.2403
10339678	0.742686	-2.04665
10339679	0.00197082	-132.832
10339680	0.249347	-195.23
10339681	0.00725492	-98.3043
10339682	0.195601	-8.87846
10339683	0.971725	-0.661963
10339684	0.921556	0.689785
10339685	0.702029	38.2428
10339686	0.400188	-13.6405
10339687	0.0908986	52.1488
10339688	0.807442	-3.66428
10339689	0.127264	-32.6045
10339690	0.667418	3.72762
10339691	0.170473	-21.2242
10339692	0.0742878	-69.1363
10339693	0.483289	10.1467
10339694	0.156309	6.2353
10339695	0.33005	8.07672
10339696	0.0396173	-38.024
10339697	0.108835	-593.406
10339698	0.706725	3.25587
10339699	0.691841	2.81085
10339700	0.560731	-23.7908
10339701	0.742097	2.80893
10339702	0.975741	-0.569908
10339703	0.266968	27.161
10339704	0.850596	5.50621
10339705	0.416078	5.06117
10339706	0.0780002	-25.6695
10339707	0.00699115	101.736
10339708	0.674561	-5.17032
10339709	0.118694	-36.3332
10339710	0.0590926	97.2778
10339711	0.0923514	-65.265
10339712	0.853485	36.7213
10339713	0.188008	-16.9838
10339714	0.102991	-48.9553
10339715	0.781448	5.63738
10339716	0.724121	3.15043
10339717	0.220476	-24.1847
10339718	0.996104	-0.0232467
10339719	0.375813	-9.60916
10339720	0.479276	7.1929
10339721	0.974383	0.219108
10339722	0.376673	95.4935
10339723	0.3116	-8.91251
10339724	0.929571	-1.00354
10339725	0.158099	-10.9404
10339726	0.0463769	170.816
10339727	0.603648	-6.39143
10339728	0.868102	1.4019
10339729	0.680489	18.8789
10339730	0.518526	-10.4227
10339731	0.00226507	-813.395
10339732	0.283021	-24.6106
10339733	0.0383342	38.6029
10339734	0.000898727	-179.796
10339735	0.281168	-12.874
10339736	0.0114651	-42.6177
10339737	0.402404	151.282
10339738	0.14857	-72.3814
10339739	0.933257	1.67562
10339740	0.0178251	121.315
10339741	0.0623721	-144.527
10339742	0.95252	0.320423
10339743	0.101939	-71.2408
10339744	0.874966	1.63556
10339745	0.667326	-28.2801
10339746	0.162616	-25.6957
10339747	0.0942342	-22.1597
10339748	0.225401	-51.3818
10339749	0.103829	78.0268
10339750	0.206292	83.671
10339751	0.518897	-10.7214
10339752	0.816842	1.17802
10339753	0.116712	55.0095
10339754	0.0598116	-79.5585
10339755	0.287591	-47.49
10339756	0.0752153	72.3868
10339757	0.804502	-1.22904
10339758	0.140227	12.3539
10339759	0.492799	200.747
10339760	0.529155	-8.78257
10339761	0.0220476	59.2464
10339762	0.258742	-12.3711
10339763	0.828484	2.13701
10339764	0.367467	-90.616
10339765	0.000185897	209.648
10339766	0.0707856	-175.567
10339767	0.10184	-37.9527
10339768	0.640745	-7.20796
10339769	0.441288	-3.0298
10339770	0.392583	7.95131
10339771	0.535776	-7.13458
10339772	0.623588	-12.7209
10339773	0.688909	-4.9789
10339774	0.258586	28.0737
10339775	0.317764	-41.1215
10339776	0.3134	-11.5378
10339777	0.303477	-20.4846
10339778	0.0630035	-18.0571
10339779	0.00253975	192.683
10339780	0.414998	4.32374
10339781	0.000841799	292.914
10339782	0.943019	1.54628
10339783	0.0249382	-31.0313
10339784	0.0660182	-13.6411
10339785	0.335701	-53.2519
10339786	0.458263	-22.5436
10339787	0.392502	-143.677
10339788	0.980683	0.35147
10339789	0.90063	1.58817
10339790	0.217641	-9.16622
10339791	0.898779	1.41319
10339792	0.80094	-1.74782
10339793	0.356074	-26.7705
10339794	0.355026	-325.365
10339795	0.638526	-6.3519
10339796	0.263292	17.3364
10339797	0.0406479	-79.7167
10339798	0.878686	-2.38905
10339799	0.863392	-1.29679
10339800	0.239286	-11.2385
10339801	0.463677	-15.0536
10339802	0.0158062	-58.9154
10339803	0.0158743	-41.8376
10339804	0.459483	-10.9854
10339805	0.164462	-39.7542
10339806	0.640632	3.15005
10339807	0.236695	-218.314
10339808	0.290151	-21.7477
10339809	0.927354	-10.6843
10339810	0.214516	-19.6599
10339811	0.838047	2.0409
10339812	0.0837535	70.7414
10339813	0.317194	4.73161
10339814	0.379395	-87.2099
10339815	0.831742	-0.83685
10339816	0.0525949	-87.9241
10339817	0.387415	-6.18826
10339818	0.822605	1.56852
10339819	0.321709	-10.9081
10339820	0.34006	41.0365
10339821	0.379984	-12.4084
10339822	0.0165908	-63.9935
10339823	0.343864	62.4668
10339824	0.780807	2.10596
10339825	0.657393	7.61027
10339826	0.535986	-6.86153
10339827	0.00842652	96.4876
10339828	0.301136	-63.2815
10339829	0.529055	-10.7653
10339830	0.860063	-56.2003
10339831	0.974503	0.308875
10339832	0.285694	-24.2334
10339833	0.813725	-0.886065
10339834	0.092223	16.0785
10339835	0.221066	-13.744
10339836	0.0327304	-59.4882
10339837	0.874389	2.48029
10339838	0.749057	-2.47641
10339839	0.0452568	-32.2934
10339840	0.402142	-5.69387
10339841	0.225057	-29.173
10339842	0.261334	8.98927
10339843	0.758205	1.04183
10339844	0.685673	2.88945
10339845	0.847234	-1.43104
10339846	0.124408	-21.2986
10339847	0.305246	4.48357
10339848	0.49623	6.51828
10339849	0.715928	18.8187
10339850	0.481435	-14.1127
10339851	0.226427	9.27399
10339852	0.890328	1.25484
10339853	0.116895	-266.74
10339854	0.872709	-0.732918
10339855	0.700132	2.56223
10339856	0.374797	11.3929
10339857	0.588202	-10.2586
10339858	0.791429	-2.07194
10339859	0.149622	9.97697
10339860	0.448053	-19.4689
10339861	0.0595025	-74.8622
10339862	0.645743	21.3879
10339863	0.0175884	-28.7755
10339864	0.164752	-24.3023
10339865	0.556415	18.2262
10339866	0.104816	-9.05052
10339867	0.00189902	-34.1902
10339868	0.025036	-42.8542
10339869	0.265858	18.8172
10339870	0.0945314	7.6499
10339871	0.587839	2.62965
10339872	0.045439	-52.676
10339873	0.417442	47.5535
10339874	0.0917455	81.4035
10339875	0.0114651	-32.1852
10339876	0.175796	51.5258
10339877	0.311317	30.2836
10339878	0.0484361	-88.1669
10339879	0.58934	2.49329
10339880	0.0747075	-16.415
10339881	0.538925	4.338
10339882	0.518738	8.287
10339883	0.343429	-8.23301
10339884	0.925234	-1.3222
10339885	0.889003	-8.07488
10339886	0.0573871	-32.2629
10339887	0.290132	-9.70169
10339888	0.383482	17.3069
10339889	0.867534	3.04154
10339890	0.254255	-50.8677
10339891	0.688791	3.40533
10339892	0.375177	-5.94419
10339893	0.0273247	-35.2769
10339894	0.0119299	-211.249
10339895	0.341667	10.7852
10339896	0.437651	9.09622
10339897	0.9117	0.963305
10339898	0.0989185	-21.602
10339899	0.857429	3.91114
10339900	0.589902	4.99098
10339901	0.28042	30.1656
10339902	0.00785408	-93.5853
10339903	0.128011	-22.9466
10339904	0.346589	-13.1017
10339905	0.393981	-15.0235
10339906	0.209819	-10.0545
10339907	0.078899	23.9726
10339908	0.527248	-6.4636
10339909	0.961318	-0.22836
10339910	0.482831	5.31625
10339911	0.38409	-12.4062
10339912	0.28744	-5.29658
10339913	0.64376	2.44406
10339914	0.936123	2.25064
10339915	0.18599	-18.1841
10339916	0.647208	-2.23866
10339917	0.555282	18.2939
10339918	0.491249	6.77839
10339919	0.829556	-10.4903
10339920	0.0825353	-25.9129
10339921	0.491186	-11.1757
10339922	0.00435183	36.5634
10339923	0.391877	13.7321
10339924	0.455348	-6.25608
10339925	0.0268095	-64.4103
10339926	0.0256698	-63.8265
10339927	0.320395	7.75833
10339928	0.0857324	194.078
10339929	0.91268	1.34857
10339930	0.0644292	-133.546
10339931	0.105725	78.7799
10339932	0.64966	-10.6973
10339933	0.610411	-7.6634
10339934	0.0440536	-49.4569
10339935	0.15669	-49.1543
10339936	0.348673	107.767
10339937	0.66176	-1.83566
10339938	0.286687	8.70018
10339939	0.817426	15.6823
10339940	0.886198	-3.03728
10339941	0.493067	-7.35125
10339942	0.372105	3.58271
10339943	0.357328	-7.18734
10339944	0.0157851	-50.2324
10339945	0.592222	-14.9504
10339946	0.155281	7.65597
10339947	0.952934	-1.08719
10339948	0.252316	-15.454
10339949	0.0443607	-387.887
10339950	0.300739	-6.08458
10339951	0.606624	-4.03618
10339952	0.0125925	-86.9155
10339953	0.584152	11.7773
10339954	0.89848	-2.09831
10339955	0.0865737	-114.717
10339956	0.0866716	-82.9105
10339957	0.0863005	-90.4471
10339958	0.363942	-5.10908
10339959	0.108586	-153.136
10339960	0.220793	-26.3176
10339961	0.88236	-6.95288
10339962	0.359006	-3.87521
10339963	0.881591	-8.20213
10339964	0.0330586	-52.3698
10339965	0.00326552	-105.67
10339966	0.0240156	-16.9485
10339967	0.0200994	-72.088
10339968	0.86471	-2.09639
10339969	0.915797	-8.24198
10339970	0.568708	-6.30084
10339971	0.710195	-2.57077
10339972	0.665212	7.96639
10339973	0.816216	-5.30288
10339974	0.31563	-39.5466
10339975	0.35948	-43.6029
10339976	0.114956	-70.5711
10339977	0.676952	-5.83469
10339978	0.485325	-3.9187
10339979	0.129268	11.4718
10339980	0.692046	13.9449
10339981	0.0111699	37.002
10339982	0.427063	65.7379
10339983	0.254075	9.08809
10339984	0.996424	-0.21833
10339985	0.904401	1.96615
10339986	0.139432	-39.9285
10339987	0.479821	6.17852
10339988	0.00771799	-93.7524
10339989	0.0165546	-118.032
10339990	0.24664	16.8708
10339991	0.176377	15.9635
10339992	0.797306	-1.77802
10339993	0.963126	-6.23482
10339994	0.528165	63.8821
10339995	0.553507	-6.15116
10339996	0.0275814	-30.6659
10339997	0.352376	-14.168
10339998	0.404574	-73.5802
10339999	0.698288	-5.49906
10340000	0.329716	7.0478
[truncated: 33,557 more rows]

## Sheet: correction
chromosome	observations	sig.observations
1	159	0
2	147	4
3	129	0
4	126	1
5	123	4
6	121	0
7	124	0
8	107	5
9	101	1
10	105	0
11	99	2
12	98	0
13	98	5
14	102	2
15	84	2
16	80	1
17	78	3
18	74	0
19	51	0
X	135	1
Y	3	0
	2144	31

## Sheet: chr1
p_value	sig	cluster	direction	chr	trans_start	accesion	gene_symbol	probeset_id		window	position	inv_bin	bin	genes	sig_genes
0.353926	0	0	0	1	3662335	NM_001011874	Xkr4	10352920		1250000	0	1	1	0	0
0.728054	0	0	0	1	4350473	NM_011283	Rp1	10352928			1250000	1	1	0	0
0.379447	0	0	0	1	4486838	NM_011441	Sox17	10352936		corr	2500000	1	0.99	1	0
0.0353756	0	0	0	1	4761212	ENSMUST00000097833	Gm10568	10344622		2144	3750000	1	0.922745	8	0
0.726208	0	0	0	1	4775791	NM_001177658	Mrpl15	10352947			5000000	1	0.886385	12	0
0.828519	0	0	0	1	4797943	NM_008866	Lypla1	10344624		max	6250000	1	0.913517	9	0
0.106083	0	0	0	1	4847895	NM_011541	Tcea1	10344633		7.09893	7500000	1	0.960596	4	0
0.288134	0	0	0	1	4870750	NM_008253	Hmgb3	10352954			8750000	1	0.877521	13	0
0.444957	0	0	0	1	5060248	NM_001177795	Rgs20	10352957			10000000	1	0.834514	18	0
0.0445838	0	0	0	1	5073253	NM_133826	Atp6v1h	10344637			11250000	1	0.94148	6	0
0.245795	0	0	0	1	5578574	NM_011011	Oprk1	10344653			12500000	1	0.922745	8	0
0.982366	0	0	0	1	5907374	NM_010342	Npbwr1	10352969			13750000	1	0.877521	13	0
0.157995	0	0	0	1	6205373	NM_009826	Rb1cc1	10352971			15000000	1	0.00698364	13	2
0.191245	0	0	0	1	6349422	NM_001195732	Fam150a	10344674			16250000	1	0.0080661	14	2
0.865116	0	0	0	1	6720132	NM_173868	St18	10344679			17500000	1	0.877521	13	0
0.323082	0	0	0	1	7079231	NM_183028	Pcmtd1	10344707			18750000	1	0.904382	10	0
0.959668	0	0	0	1	7167820	NM_016661	Ahcy	10344713			20000000	1	0.860058	15	0
0.842367	0	0	0	1	8782300	NM_025415	Cks2	10353004			21250000	1	0.842943	17	0
0.315312	0	0	0	1	9289319	NM_027671	Sntg1	10352980			22500000	1	0.107441	12	1
0.970864	0	0	0	1	9535507	NM_021511	Rrs1	10344723			23750000	1	0.137609	16	1
0.632041	0	0	0	1	9538161	NM_175236	Adhfe1	10344725			25000000	1	0.886385	12	0
0.0255501	0	0	0	1	9564657	NM_053263	Hnrnpa3	10344741			26250000	1	0.970299	3	0
0.227826	0	0	0	1	9591348	BC066997	3110035E14Rik	10344743			27500000	1	0.9801	2	0
0.243565	0	0	0	1	9690290	NM_008651	Mybl1	10353010			28750000	1	0.029403	3	1
0.373143	0	0	0	1	9738463	NM_173443	Vcpip1	10353028			30000000	1	0.0659036	7	1
0.309631	0	0	0	1	9788211	NM_133220	Sgk3	10344750			31250000	1	0.904382	10	0
0.679806	0	0	0	1	9898719	NM_177722	6030422M02Rik	10344772			32500000	1	0.922745	8	0
0.412061	0	0	0	1	9932624	NR_004410	Snord87	10353034			33750000	1	0.801631	22	0
0.312139	0	0	0	1	9951205	ENSMUST00000097824	Gm10567	10353036			35000000	1	0.817907	20	0
0.494377	0	0	0	1	9999217	NM_145692	Lrrc67	10353038			36250000	1	0.801631	22	0
0.401134	0	0	0	1	10028027	NM_013715	Cops5	10353050			37500000	1	0.717731	33	0
0.0659718	0	0	0	1	10028343	NM_026493	Cspp1	10344789			38750000	1	0.184375	23	1
0.128254	0	0	0	1	10222575	NM_001102430	Arfgef1	10353064			40000000	1	0.0173495	21	2
0.245767	0	0	0	1	10710024	NM_177834	Cpa6	10353102			41250000	1	0.099482	11	1
0.667458	0	0	0	1	10983874	NM_029525	Prex2	10344837			42500000	1	0.895338	11	0
0.112631	0	0	0	1	11404193	NM_001160369	A830018L16Rik	10344879			43750000	1	0.809728	21	0
0.552161	0	0	0	1	12682523	NM_001198565	Sulf1	10344897			45000000	1	0.834514	18	0
0.621641	0	0	0	1	12981216	NM_172841	Slco5a1	10353117			46250000	1	0.913517	9	0
0.276783	0	0	0	1	13115769	NM_001081209	Prdm14	10353127			47500000	1	0.9801	2	0
0.130544	0	0	0	1	13364145	NM_008678	Ncoa2	10353135			48750000	1	0.99	1	0
0.839209	0	0	0	1	13579945	NM_028173	Tram1	10353167			50000000	1	0.9801	2	0
0.155572	0	0	0	1	13650616	NM_145381	Lactb2	10353181			51250000	1	0.0745652	8	1
0.385931	0	0	0	1	13658852	NM_001011873	Xkr9	10344924			52500000	1	0.165234	20	1
0.205613	0	0	0	1	13776972	NR_004447	Gm5523	10353189			53750000	1	0.826169	19	0
0.952103	0	0	0	1	14300280	NM_010164	Eya1	10353192			55000000	1	0.15173	18	1
0.132809	0	0	0	1	14746047	NM_010827	Msc	10353213			56250000	1	0.144748	17	1
0.133459	0	0	0	1	14830237	NM_133354	Sumo2	10353219			57500000	1	0.165234	20	1
0.492484	0	0	0	1	14855079	NM_016980	Rpl5	10344931			58750000	1	0.0347435	31	2
0.844731	0	0	0	1	14908943	NM_177781	Trpa1	10353221			60000000	1	0.213456	28	1
0.284893	0	0	0	1	15259314	BC092267	Gapdh	10353250			61250000	1	0.877521	13	0
0.00387149	1	0	0	1	15302543	NM_001098528	Kcnb2	10344935			62500000	1	0.895338	11	0
0.000833059	1	0	0	1	15795739	NM_009352	Terf1	10344939			63750000	1	0.826169	19	0
0.218908	0	0	0	1	15882803	NM_001033288	Gm106	10353252			65000000	1	0.793614	23	0
0.7542	0	0	0	1	16043416	XR_107233	Gm7634	10344950			66250000	1	0.17176	21	1
0.292189	0	0	0	1	16094488	NM_011291	Rpl7	10353265			67500000	1	0.0659036	7	1
0.179425	0	0	0	1	16095855	NM_133832	Rdh10	10344952			68750000	1	0.970299	3	0
0.921238	0	0	0	1	16509334	NM_025303	Stau2	10353272			70000000	1	0.95099	5	0
0.699013	0	0	0	1	16609367	NM_025773	Ube2w	10353288			71250000	1	0.895338	11	0
0.573599	0	0	0	1	16647098	NM_026456	Tceb1	10353296			72500000	1	0.0104249	16	2
0.051753	0	0	0	1	16655272	NM_027415	Tmem70	10344960			73750000	1	0.00636452	39	3
0.728938	0	0	0	1	16678514	NM_016923	Ly96	10344966			75000000	1	0.327065	58	1
0.651348	0	0	0	1	17087970	NM_020604	Jph1	10353311			76250000	1	0.770043	26	0
0.918052	0	0	0	1	17135478	NM_010267	Gdap1	10344973			77500000	1	0.932065	7	0
0.481393	0	0	0	1	17591985	NM_053191	Pi15	10344981			78750000	1	0.851458	16	0
0.0143583	0	0	0	1	17717169	NM_031402	Crispld1	10344990			80000000	1	0.868746	14	0
0.302656	0	0	0	1	18135983	NM_030033	Crisp4	10353320			81250000	1	0.922745	8	0
0.177714	0	0	0	1	18213645	NR_002879	Defb44-ps	10353330			82500000	1	0.107441	12	1
0.647681	0	0	0	1	18227524	NM_001039123	Defb18	10353333			83750000	1	0.00921397	15	2
0.328491	0	0	0	1	18255229	NM_183124	Defb41	10353336			85000000	1	0.00502434	11	2
0.45677	0	0	0	1	19093101	NM_153154	Tcfap2d	10345007			86250000	1	0.00263614	8	2
0.935642	0	0	0	1	19144047	NM_010439	Hmgb1	10353341			87500000	1	0.0255345	26	2
0.16992	0	0	0	1	19198995	NM_009334	Tcfap2b	10345016			88750000	1	0.285605	44	1
0.721138	0	0	0	1	19322375	NM_172015	Iars	10345025			90000000	1	0.218869	29	1
0.469199	0	0	0	1	20608138	NM_153179	Pkhd1	10353346			91250000	1	0.122853	14	1
0.928587	0	0	0	1	20669091	NR_029593	Mir206	10345028			92500000	1	0.777821	25	0
0.174689	0	0	0	1	20672850	NR_029902	Mir133b	10345030			93750000	1	0.270292	40	1
0.0464249	0	0	0	1	20720986	NM_010552	Il17a	10345032			95000000	7.09893	6.57026e-05	43	5
0.568545	0	0	0	1	20774351	NM_145856	Il17f	10353415			96250000	5.36663	8.69108e-05	24	4
0.493878	0	0	0	1	20810341	NM_008563	Mcm3	10353420			97500000	1	0.970299	3	0
0.347921	0	0	0	1	20880689	NM_028829	Paqr8	10345037			98750000	1	0.913517	9	0
0.892513	0	0	0	1	20941769	NM_027974	Efhc1	10345046			100000000	1	0.913517	9	0
0.654293	0	0	0	1	21069306	NM_133252	Tram2	10353438			101250000	1	0.970299	3	0
0.0183946	0	0	0	1	21208710	NM_029398	Tmem14a	10345058			102500000	1	0.9801	2	0
0.119668	0	0	0	1	21230670	NM_001077353	Gsta3	10345065			103750000	1	1	0	0
0.649324	0	0	0	1	21262484	NM_145825	Cetn4	10345074			105000000	1	1	0	0
0.178238	0	0	0	1	21288393	NR_002858	Gm4956	10353450			106250000	1	0.970299	3	0
0.306203	0	0	0	1	21358412	NM_183322	Khdc1a	10345079			107500000	1	0.107441	12	1
0.347431	0	0	0	1	21374018	NM_001113187	Khdc1b	10345083			108750000	1	0.17176	21	1
0.262146	0	0	0	1	21503151	NM_145380	Eif3m	10353475			110000000	1	0.886385	12	0
0.849731	0	0	0	1	21951662	NM_001160139	Kcnq5	10353460			111250000	1	0.99	1	0
0.000477889	1	0	0	1	22812563	NM_053270	Rims1	10353479			112500000	1	0.9801	2	0
0.892464	0	0	0	1	23109092	NM_025746	4933415F23Rik	10353519			113750000	1	0.9801	2	0
0.451107	0	0	0	1	23263245	ENSMUST00000097807	Gm6420	10353522			115000000	1	0.99	1	0
0.0936359	0	0	0	1	23279108	NR_029533	Mir30a	10345087			116250000	1	1	0	0
0.994614	0	0	0	1	23298540	NR_029717	Mir30c-2	10345089			117500000	1	0.99	1	0
0.207921	0	0	0	1	23389880	NM_001081079	Ogfrl1	10353524			118750000	1	0.99	1	0
0.787434	0	0	0	1	23768765	NM_172124	B3gat2	10345091			120000000	1	0.0570594	6	1
0.148202	0	0	0	1	23929128	NM_028534	Smap1	10353533			121250000	1	0.17176	21	1
0.292695	0	0	0	1	24012479	NM_026503	1110058L19Rik	10353545			122500000	1	0.158558	19	1
0.0392382	0	0	0	1	24093413	NM_026604	Fam135a	10353549			123750000	1	0.038812	4	1
0.6595	0	0	0	1	24184539	NM_007740	Col9a1	10345101			125000000	1	1	0	0
0.0139189	0	0	0	1	24593456	NM_026719	Lmbrd1	10345141			126250000	1	0.970299	3	0
0.081259	0	0	0	1	24594276	NM_007733	Col19a1	10353574			127500000	1	0.94148	6	0
0.114856	0	0	0	1	24619539	ENSMUST00000084013	ND4L	10353624			128750000	1	0.877521	13	0
0.448023	0	0	0	1	24621629	ENSMUST00000082408	ATP6	10353626			130000000	1	0.842943	17	0
0.10729	0	0	0	1	24622407	ENSMUST00000082405	COX2	10353630			131250000	1	0.904382	10	0
0.123054	0	0	0	1	25886552	NM_175642	Bai3	10353632			132500000	1	0.0328303	30	2
0.318393	0	0	0	1	25887502	ENSMUST00000064487	Gm9884	10345172			133750000	1	0.0733266	49	2
0.554974	0	0	0	1	26744305	NM_001033764	4931408C20Rik	10353669			135000000	1	0.289175	45	1
0.0546401	0	0	0	1	28637619	NM_025520	Lsm5	10353674			136250000	1	0.292645	46	1
0.682848	0	0	0	1	28837097	BC150996	Gm597	10353676			137500000	1	0.662282	41	0
0.00884765	1	0	0	1	28994880	XM_003086143	Gm6462	10345181			138750000	1	0.801631	22	0
0.617952	0	0	0	1	30776806	ENSMUST00000065469	Gm9898	10353686			140000000	1	0.913517	9	0
0.805159	0	0	0	1	30826745	NM_194446	Cdk10	10345183			141250000	1	0.860058	15	0
0.445118	0	0	0	1	30930539	NM_001081080	Phf3	10353689			142500000	1	0.895338	11	0
0.485866	0	0	0	1	31006600	NM_011200	Ptp4a1	10353707			143750000	1	0.99	1	0
0.841942	0	0	0	1	31055753	ENSMUST00000156220	Gm5698	10353716			145000000	1	0.0745652	8	1
0.415622	0	0	0	1	31279501	NM_153601	Lgsn	10353721			146250000	1	0.0913517	10	1
0.731108	0	0	0	1	31279684	NM_029062	4930521A18Rik	10345197			147500000	1	0.970299	3	0
0.398771	0	0	0	1	31331738	XM_003084434	Gm6489	10345200			148750000	1	0.9801	2	0
0.0638989	0	0	0	1	31672356	NM_153783	Paox	10345203			150000000	1	0.9801	2	0
0.98437	0	0	0	1	32229572	NM_133235	Khdrbs2	10345212			151250000	1	0.0913517	10	1
0.053335	0	0	0	1	32602979	NM_001164286	Gm5415	10353731			152500000	1	0.0130273	18	2
0.0502196	0	0	0	1	33726625	NM_008922	Prim2	10353733			153750000	1	0.0130273	18	2
0.819587	0	0	0	1	33726669	NR_033199	1700001G17Rik	10345228			155000000	1	0.19642	25	1
0.709318	0	0	0	1	33776741	NM_008999	Rab23	10345230			156250000	1	0.793614	23	0
0.458712	0	0	0	1	33814616	NM_145392	Bag2	10353750			157500000	1	0.793614	23	0
0.020995	0	0	0	1	33871272	NM_133817	Zfp451	10353754			158750000	1	0.785678	24	0
0.460308	0	0	0	1	33895525	NM_001161816	Gm15455	10353773			160000000	1	0.860058	15	0
0.410629	0	0	0	1	33964466	NM_177235	Bend6	10353775			161250000	1	0.868746	14	0
0.309489	0	0	0	1	33965117	NM_134448	Dst	10345241			162500000	1	0.777821	25	0
0.0105105	0	0	0	1	34496517	NM_027159	Ccdc115	10353783			163750000	1	0.229307	31	1
0.158177	0	0	0	1	34496745	NM_178601	Imp4	10345357			165000000	1	0.213456	28	1
0.0767431	0	0	0	1	34503607	ENSMUST00000097783	D1Ertd448e	10345368			166250000	1	0.777821	25	0
0.979455	0	0	0	1	34516591	NM_011206	Ptpn18	10345370			167500000	1	0.022125	24	2
0.102317	0	0	0	1	34555275	NM_009355	Prss39	10345387			168750000	1	0.0188937	22	2
0.974297	0	0	0	1	34592493	NM_007685	Cfc1	10345393			170000000	1	0.913517	9	0
0.267874	0	0	0	1	34617788	NM_009356	Prss40	10353786			171250000	1.80326	0.000258653	13	3
0.982062	0	0	0	1	34636458	ENSMUST00000062557	1700101I19Rik	10353792			172500000	1	0.00217791	56	4
0.500619	0	0	0	1	34636572	NM_213727	Fam123c	10345401			173750000	1	0.130996	74	2
0.0259887	0	0	0	1	34788960	ENSMUST00000095043	Arhgef4	10345406			175000000	1	0.0192968	60	3
0.0397682	0	0	0	1	34899895	NM_001160235	Fam168b	10353794			176250000	1	0.0489578	38	2
0.0294626	0	0	0	1	34906836	NM_145516	Plekhb2	10345423			177500000	1	0.158558	19	1
0.302253	0	0	0	1	34973286	X16670	LOC280487	10345436			178750000	1	0.137609	16	1
0.153902	0	0	0	1	36125245	NM_015818	Hs6st1	10345442			180000000	1	0.886385	12	0
0.124341	0	0	0	1	36301121	NM_198899	Uggt1	10353803			181250000	1	0.17176	21	1
0.943806	0	0	0	1	36330270	NM_153408	Neurl3	10353844			182500000	1	0.244028	34	1
0.845251	0	0	0	1	36364599	NM_001172205	Arid5a	10345445			183750000	1	0.717731	33	0
0.395575	0	0	0	1	36426026	BC132293	4632411B12Rik	10353849			185000000	1	0.860058	15	0
0.10774	0	0	0	1	36502085	NM_001013374	Lman2l	10353871			186250000	1	0.851458	16	0
0.640648	0	0	0	1	36528465	NM_033570	Cnnm4	10345482			187500000	1	0.842943	17	0
0.104587	0	0	0	1	36568721	NM_001039551	Cnnm3	10345492			188750000	1	0.932065	7	0
0.57461	0	0	0	1	36596203	NM_153502	Ankrd23	10353878			190000000	1	0.0745652	8	1
0.99751	0	0	0	1	36604076	NM_026241	Ankrd39	10353891			191250000	1	0.0745652	8	1
0.0448447	0	0	0	1	36614404	NM_001126047	Sema4c	10353899			192500000	1	0.184375	23	1
0.38499	0	0	0	1	36739931	NM_201365	Fam178b	10353923			193750000	1	0.234337	32	1
0.255751	0	0	0	1	36748332	NM_009942	Cox5b	10345504			195000000	1	0.826169	19	0
0.825393	0	0	0	1	36766786	NM_146107	Actr1b	10353934			196250000	1	0.122853	14	1
0.316417	0	0	0	1	36818670	NM_009539	Zap70	10345509			197500000	1	0.0745652	8	1
0.286316	0	0	0	1	36946172	NM_018872	Tmem131	10353947
0.273943	0	0	0	1	37015525	NM_009076	Rpl12	10353991
0.0891029	0	0	0	1	37199756	XM_003086154	Vwa3b	10345556
0.872257	0	0	0	1	37276106	NM_009918	Cnga3	10345571
0.0303833	0	0	0	1	37414764	NM_030266	Inpp4a	10345580
0.224119	0	0	0	1	37486895	NM_198006	6330578E17Rik	10353993
0.1265	0	0	0	1	37487017	NM_026123	Unc50	10345608
0.504965	0	0	0	1	37592977	NM_173870	Mgat4a	10354003
0.231388	0	0	0	1	37776656	NM_028096	2010300C02Rik	10354019
0.261008	0	0	0	1	37922143	NM_207228	Tsga10	10354031
0.517056	0	0	0	1	37929051	NM_001037918	Lipt1	10345616
0.739575	0	0	0	1	37947256	NM_026913	Mitd1	10354054
0.0100792	0	0	0	1	37947398	NM_027098	Mrpl30	10345620
0.337513	0	0	0	1	37973338	NM_001033427	Lyg2	10354065
0.955725	0	0	0	1	38014604	NM_027111	Lyg1	10354072
0.703499	0	0	0	1	38054053	NM_172054	Txndc9	10354079
0.754919	0	0	0	1	38054855	NM_198303	Eif5b	10345626
0.437699	0	0	0	1	38186507	NM_019570	Rev1	10354085
0.0133035	0	0	0	1	38721800	NM_010678	Aff3	10354111
0.133289	0	0	0	1	38893263	NM_001029878	Lonrf2	10354141
0.0926525	0	0	0	1	38955006	NM_145142	Chst10	10354157
0.410488	0	0	0	1	38995994	NM_001011684	Nms	10345656
0.292737	0	0	0	1	39044649	NM_026850	Pdcl3	10345666
0.225034	0	0	0	1	39251049	NM_008719	Npas2	10345675
0.00215927	1	0	0	1	39535580	NM_018775	Tbc1d8	10354168
0.0313601	0	0	0	1	39592647	BC049091	D1Bwg0212e	10345706
0.80476	0	0	0	1	39634250	NM_001033135	Rnf149	10354191
0.033947	0	0	0	1	39708317	NM_170597	Creg2	10354207
0.954769	0	0	0	1	39729058	NM_001145660	Rfx8	10354216
0.177234	0	0	0	1	39958015	NM_008696	Map4k4	10345715
0.710288	0	0	0	1	40141613	NM_010555	Il1r2	10345752
0.181741	0	0	0	1	40281925	NM_008362	Il1r1	10345762
0.00173463	1	0	0	1	40381475	NM_133193	Il1rl2	10345777
0.445521	0	0	0	1	40486442	NM_001025602	Il1rl1	10345791
0.95365	0	0	0	1	40522521	NM_008365	Il18r1	10345807
0.759539	0	0	0	1	40572207	NM_010553	Il18rap	10345824
0.074096	0	0	0	1	40637046	NM_177084	Slc9a4	10345840
0.936407	0	0	0	1	40738470	NM_001033289	Slc9a2	10345855
0.251498	0	0	0	1	40847508	NM_172499	Mfsd9	10354220
0.705516	0	0	0	1	40862611	NM_001081198	Tmem182	10345869
0.290282	0	0	0	1	42286571	ENSMUST00000066196	Gm9915	10345877
0.607643	0	0	0	1	42723757	NR_027826	2610017I09Rik	10354229
0.030181	0	0	0	1	42753991	NM_008900	Pou3f3	10345879
0.611938	0	0	0	1	42908128	NM_023514	Mrps9	10345882
0.272036	0	0	0	1	43009717	NM_053107	Gpr45	10345895
0.603198	0	0	0	1	43149433	ENSMUST00000039080	8430432A02Rik	10345902
0.1976	0	0	0	1	43155467	NM_001013025	Tgfbrap1	10354233
0.61057	0	0	0	1	43155555	NM_133818	AI597479	10345904
0.55625	0	0	0	1	43246001	NR_027478	Gm8580	10345909
0.737583	0	0	0	1	43253606	NM_010212	Fhl2	10354247
0.264397	0	0	0	1	43502596	NM_010879	Nck2	10345913
0.272539	0	0	0	1	43787538	NM_024283	1500015O10Rik	10345921
0.67672	0	0	0	1	43884593	NM_026430	Uxs1	10354258
0.841005	0	0	0	1	43990847	NM_009418	Tpp2	10345930
0.197598	0	0	0	1	44076851	BC147328	A530098C11Rik	10354267
0.241588	0	0	0	1	44159268	BC119032	1700029F09Rik	10354275
0.492901	0	0	0	1	44175618	NM_023645	Kdelc1	10354286
0.240942	0	0	0	1	44176007	NM_144558	Bivm	10345967
0.415891	0	0	0	1	44204692	NM_011729	Ercc5	10345981
0.669679	0	0	0	1	44275776	BC100531	4832428D23Rik	10354299
0.112424	0	0	0	1	44521076	NM_011660	Txn1	10354307
0.70408	0	0	0	1	44608356	NM_028450	Gulp1	10346000
0.429956	0	0	0	1	45368491	NM_009930	Col3a1	10346015
0.872392	0	0	0	1	45560127	NM_007737	Col5a2	10354309
0.397374	0	0	0	1	45852311	NM_028599	Wdr75	10346074
0.636327	0	0	0	1	45914632	NM_010860	Myl6	10354372
0.177333	0	0	0	1	45982408	NM_016917	Slc40a1	10354374
0.154129	0	0	0	1	46038393	NM_207523	Rpl23a	10346105
0.731157	0	0	0	1	46087314	ENSMUST00000051224	Gm4776	10354384
0.443718	0	0	0	1	46910456	NM_172653	Slc39a10	10354389
0.183745	0	0	0	1	47423216	NM_011847	Dnajb6	10354404
0.706636	0	0	0	1	49301460	ENSMUST00000056879	C230029F24Rik	10346141
0.0214371	0	0	0	1	50984367	NM_019790	Tmeff2	10346150
0.00816249	1	0	0	1	51345970	NM_138741	Sdpr	10346164
0.238086	0	0	0	1	51535243	NM_028696	Obfc2a	10354418
0.290774	0	0	0	1	51972796	NM_001161817	Myo1b	10354432
0.0127981	0	0	0	1	51998105	NM_025586	Rpl15	10354470
0.205941	0	0	0	1	52065087	NM_011487	Stat4	10346168
0.117045	0	0	0	1	52176282	NM_009283	Stat1	10346191
0.743154	0	0	0	1	52290076	NM_001081081	Gls	10354472
0.139317	0	0	0	1	52557292	NM_008667	Nab1	10354494
0.125318	0	0	0	1	52687581	NM_001142647	Tmem194b	10346224
0.295517	0	0	0	1	52784162	NM_133829	Mfsd6	10354506
0.311305	0	0	0	1	52874419	NM_008384	Inpp1	10354521
0.713321	0	0	0	1	52901890	NM_146108	Hibch	10346235
0.0301351	0	0	0	1	53020104	BC048645	1700019D03Rik	10354529
0.638327	0	0	0	1	53118507	NM_010834	Mstn	10346250
0.508402	0	0	0	1	53244461	NM_027070	1700019A02Rik	10354534
0.115629	0	0	0	1	53353840	NM_153556	Pms1	10354542
0.106659	0	0	0	1	53353955	NM_145517	Ormdl1	10346255
0.108183	0	0	0	1	53370505	NM_028091	Osgepl1	10346260
0.916465	0	0	0	1	53409543	NM_133728	Asnsd1	10354555
0.285543	0	0	0	1	53504203	NM_001160386	Dnahc7b	10354563
0.491838	0	0	0	1	53842014	NM_133810	Stk17b	10354588
0.231837	0	0	0	1	54251878	NM_001001883	Hecw2	10354598
0.650784	0	0	0	1	54307527	NM_030025	Ccdc150	10346269
0.524841	0	0	0	1	54495815	NM_001033194	Gtf3c3	10354630
0.374845	0	0	0	1	54614528	NM_001163314	Pgap1	10354649
0.190583	0	0	0	1	54983000	NM_001081433	Ankrd44	10354677
0.602577	0	0	0	1	55084323	NM_031179	Sf3b1	10354704
0.0258961	0	0	0	1	55109778	NM_001039710	Coq10b	10354730
0.599572	0	0	0	1	55144689	NM_010477	Hspd1	10354732
2.47e-05	1	0	0	1	55145161	NM_008303	Hspe1	10346303
0.793036	0	0	0	1	55188136	NM_025283	Mobkl3	10346310
0.840368	0	0	0	1	55217895	NM_013795	Atp5l	10354739
0.800843	0	0	0	1	55283571	ENSMUST00000097736	Gm10561	10346321
0.0950864	0	0	0	1	55283626	NM_028713	Rftn2	10354741
0.215699	0	0	0	1	55294021	NM_175439	Mars2	10346323
0.0169218	0	0	0	1	55420313	NM_029267	Boll	10354753
0.605723	0	0	0	1	55463232	NM_001114663	Plcl1	10346330
0.163432	0	0	0	1	55501890	NR_028277	Gm6644	10354768
0.890196	0	0	0	1	56694295	NM_027661	Hsfy2	10354773
0.634174	0	0	0	1	57028178	NM_139146	Satb2	10354777
0.967776	0	0	0	1	57434526	NM_028546	1700066M21Rik	10346337
0.066146	0	0	0	1	57463529	NR_004860	1110034B05Rik	10354792
0.687049	0	0	0	1	57463602	BC071241	9430016H08Rik	10346340
0.682599	0	0	0	1	57831769	NM_144882	Spats2l	10346348
0.372448	0	0	0	1	58026896	NR_027630	Kctd18	10354807
0.866452	0	0	0	1	58052910	NM_199007	Sgol2	10346365
0.479547	0	0	0	1	58086813	NM_009676	Aox1	10346374
0.50326	0	0	0	1	58169980	NM_023617	Aox3	10346410
0.82076	0	0	0	1	58267241	NM_023631	Aox4	10346448
0.69318	0	0	0	1	58335170	NM_001008419	Aox3l1	10346485
0.924614	0	0	0	1	58449971	NM_025824	Bzw1	10346523
0.553091	0	0	0	1	58480932	NM_001042634	Clk1	10354816
0.00181545	1	0	0	1	58501995	NM_022988	Nif3l1	10346533
0.319081	0	0	0	1	58502330	NM_027351	Ppil3	10354832
0.485227	0	0	0	1	58561771	NM_008765	Orc2	10354845
0.132488	0	0	0	1	58643114	NM_172513	Fam126b	10354868
0.653292	0	0	0	1	58643162	NM_025597	Ndufb3	10346544
0.0992601	0	0	0	1	58703452	NM_007624	Cbx3	10346549
0.397036	0	0	0	1	58752801	NM_175370	Als2cr12	10354883
0.673889	0	0	0	1	58768352	NM_207653	Cflar	10346551
0.234535	0	0	0	1	58852218	NM_009812	Casp8	10346564
0.00184351	1	0	0	1	59030274	NM_172406	Trak2	10354897
0.31579	0	0	0	1	59030415	NM_172656	Stradb	10346576
0.396061	0	0	0	1	59151744	NM_175200	Als2cr11	10354921
0.0483298	0	0	0	1	59176678	NM_001033449	Als2cr4	10346592
0.613838	0	0	0	1	59220233	NM_001164682	Mpp4	10354955
0.109725	0	0	0	1	59294063	NM_028717	Als2	10354979
0.218643	0	0	0	1	59314691	NM_001033373	Cdk15	10346594
0.655298	0	0	0	1	59539023	NM_008057	Fzd7	10346607
0.852682	0	0	0	1	59573108	NM_001013771	Gm973	10346611
0.591041	0	0	0	1	59727653	NM_009460	Sumo1	10355017
0.409283	0	0	0	1	59741849	NM_018868	Nop58	10346634
0.170889	0	0	0	1	59821123	NM_007561	Bmpr2	10346651
0.483017	0	0	0	1	59969850	NM_001037725	Fam117b	10346668
0.312103	0	0	0	1	60099931	NM_027407	Ica1l	10355024
0.435104	0	0	0	1	60155019	NM_021312	Wdr12	10355037
0.691546	0	0	0	1	60155125	NM_139150	Carf	10346678
0.519093	0	0	0	1	60238339	NM_173444	Nbeal1	10346695
0.787814	0	0	0	1	60400216	NM_030013	Cyp20a1	10346747
0.0401364	0	0	0	1	60466539	NM_001198571	Abi2	10346764
0.113846	0	0	0	1	60623613	NM_001045513	Raph1	10355050
0.29165	0	0	0	1	60760761	NM_144958	Eif4a1	10346780
0.0417703	0	0	0	1	60803263	NM_007642	Cd28	10346783
0.755825	0	0	0	1	60965869	NM_009843	Ctla4	10346790
0.578849	0	0	0	1	61034758	NM_017480	Icos	10346799
0.227068	0	0	0	1	61132518	NM_001002239	Rpl17	10346808
0.3619	0	0	0	1	61685408	NM_001081050	Pard3b	10346810
0.17643	0	0	0	1	62749891	NM_001077403	Nrp2	10346843
0.0287286	0	0	0	1	63160884	NM_001114609	Ino80d	10355069
0.618963	0	0	0	1	63223283	NM_001160038	Ndufs1	10355084
0.0290979	0	0	0	1	63223703	NM_018796	Eef1b2	10346867
0.0789463	0	0	0	1	63225578	NR_028558	Snora41	10346876
0.20419	0	0	0	1	63260783	NM_146250	Gpr1	10355109
0.849812	0	0	0	1	63337312	NM_028673	Zdbf2	10346878
0.929912	0	0	0	1	63411735	NM_025596	Prelid1	10355115
0.784679	0	0	0	1	63492478	NM_011780	Adam23	10346882
0.191395	0	0	0	1	63721474	NM_001081658	Dytn	10355117
0.788195	0	0	0	1	63776892	NM_029696	Mdh1b	10355121
0.552963	0	0	0	1	63777225	NM_172422	Fastkd2	10346914
0.675445	0	0	0	1	63815841	AK016612	4933402D24Rik	10355134
0.738731	0	0	0	1	64011301	NR_027824	Gm13749	10346938
0.702126	0	0	0	1	64167992	NM_033563	Klf7	10355141
0.552956	0	0	0	1	64579378	NM_133828	Creb1	10346943
0.942787	0	0	0	1	64663742	BC026952	Fam119a	10355147
0.955332	0	0	0	1	64747455	NM_001097644	Ccnyl1	10346960
0.538305	0	0	0	1	64784324	NM_022721	Fzd5	10355152
0.103291	0	0	0	1	65003398	NM_001039493	Plekhm3	10355162
0.531137	0	0	0	1	65041193	NM_011287	Rpl10a	10355173
0.0213561	0	0	0	1	65079322	BC051128	4921521F21Rik	10355176
0.171948	0	0	0	1	65097712	NM_007777	Cryge	10355188
0.793118	0	0	0	1	65109995	NM_007776	Crygd	10355191
0.0202475	0	0	0	1	65120085	NM_001082573	Crygc	10355193
0.226428	0	0	0	1	65128841	NM_144761	Crygb	10355199
0.365107	0	0	0	1	65149937	NM_007774	Cryga	10355202
0.114532	0	0	0	1	65169767	BC137870	D630023F18Rik	10355205
0.930139	0	0	0	1	65225688	NM_010497	Idh1	10355214
0.0546925	0	0	0	1	65233259	NM_011086	Pikfyve	10346970
0.0388718	0	0	0	1	65357831	NM_139270	Pth2r	10347018
0.0910393	0	0	0	1	65973096	NM_027010	Crygf	10347033
0.294758	0	0	0	1	66221903	NM_001039934	Mtap2	10347036
0.000205032	1	0	0	1	66673770	NM_175510	Unc80	10347073
0.0888081	0	0	0	1	66747434	NM_025683	Rpe	10347106
0.945666	0	0	0	1	66864120	NM_001122738	1110028C15Rik	10355227
0.135167	0	0	0	1	66909841	NM_007381	Acadl	10355246
0.0556088	0	0	0	1	66991606	NM_021285	Myl1	10355259
0.281468	0	0	0	1	67085439	NM_001190985	Lancl1	10355266
0.0474544	0	0	0	1	67169640	NM_001080809	Cps1	10347117
0.0140731	0	0	0	1	69154330	NM_010154	Erbb4	10355278
0.904131	0	0	0	1	69733714	NM_011770	Ikzf2	10355312
0.554473	0	0	0	1	69873552	NM_029160	Spag16	10347163
0.192825	0	0	0	1	70772289	NM_177164	Vwc2l	10347188
0.179276	0	0	0	1	71074611	NM_007525	Bard1	10355325
0.394719	0	0	0	1	71461484	NM_175210	Abca12	10355343
0.0377706	0	0	0	1	71540771	NM_001110239	Acp1	10355401
0.881476	0	0	0	1	71603733	NM_026195	Atic	10347193
0.852274	0	0	0	1	71699566	ENSMUST00000097699	Gm15456	10347210
0.363179	0	0	0	1	71699746	NM_010233	Fn1	10355403
0.185849	0	0	0	1	72258881	NM_001005423	Mreg	10355456
0.756134	0	0	0	1	72330878	NM_023523	Pecr	10355464
0.66935	0	0	0	1	72330947	NM_175564	Tmem169	10347226
0.362427	0	0	0	1	72354055	NM_009533	Xrcc5	10347232
0.0303661	0	0	0	1	72583504	NM_001045533	40972	10355474
2.04e-05	1	0	0	1	72629845	NM_018817	Smarcal1	10347254
0.296064	0	0	0	1	72747138	NM_176980	Ankar	10355479
0.00270393	1	0	0	1	72757864	NM_009084	Rpl37a	10347273
0.250981	0	0	0	1	72871066	NM_008342	Igfbp2	10347277
0.702907	0	0	0	1	72921439	NM_010518	Igfbp5	10355500
0.790057	0	0	0	1	73062473	NM_009407	Tnp1	10355511
0.00775496	1	0	0	1	74046464	NM_027884	Tns1	10355536
0.912227	0	0	0	1	74172115	NM_001170641	Rufy4	10347282
0.642899	0	0	0	1	74200568	NM_009909	Cxcr2	10347291
0.898324	0	0	0	1	74241205	NM_178241	Cxcr1	10355550
0.295544	0	0	0	1	74283124	NM_029711	Arpc2	10347297
0.364859	0	0	0	1	74325124	NM_174985	Gpbar1	10347307
0.940983	0	0	0	1	74331240	NM_001190444	Aamp	10355554
0.0335509	0	0	0	1	74331521	NM_001039509	Pnkd	10347310
0.0724442	0	0	0	1	74350734	NM_027154	Tmbim1	10355567
0.929826	0	0	0	1	74408682	BC150857	Gm216	10347324
0.287841	0	0	0	1	74421777	NM_013612	Slc11a1	10347335
0.743202	0	0	0	1	74438173	NM_153088	Ctdsp1	10347351
0.393212	0	0	0	1	74440884	NR_029743	Mir26b	10347362
0.796002	0	0	0	1	74455980	NM_009509	Vil1	10347364
0.120653	0	0	0	1	74551825	NM_021383	Rqcd1	10347386
0.870262	0	0	0	1	74589462	NM_001081456	Plcd4	10347398
0.917529	0	0	0	1	74590860	NM_176972	Usp37	10355582
0.529293	0	0	0	1	74634602	NM_029888	Zfp142	10355611
0.616914	0	0	0	1	74634935	NM_025784	Bcs1l	10347417
0.882009	0	0	0	1	74647971	NM_021313	Rnf25	10355628
0.29282	0	0	0	1	74648029	NM_175031	Stk36	10347427
0.292202	0	0	0	1	74708328	NM_001014974	Ttll4	10347460
0.118809	0	0	0	1	74760148	NM_024264	Cyp27a1	10347481
0.655229	0	0	0	1	74795529	NM_153744	Prkag3	10355639
0.906644	0	0	0	1	74818532	NM_009526	Wnt6	10347491
0.428242	0	0	0	1	74838090	NM_009518	Wnt10a	10347497
0.120914	0	0	0	1	74901672	NM_009872	Cdk5r2	10347503
0.672114	0	0	0	1	74931993	NM_153111	Fev	10355658
0.860316	0	0	0	1	74939709	NM_021541	Cryba2	10355662
0.0582489	0	0	0	1	74947295	NR_029876	Mir375	10355668
0.536437	0	0	0	1	74982173	NM_001039495	Ccdc108	10355670
0.388143	0	0	0	1	74998417	NM_010544	Ihh	10355706
0.921658	0	0	0	1	75093228	NM_029342	Nhej1	10355711
0.90701	0	0	0	1	75130464	NM_194333	Slc23a3	10355717
0.748748	0	0	0	1	75138942	BC028815	1810031K17Rik	10355730
0.260974	0	0	0	1	75139360	NM_170755	Fam134a	10347508
0.100369	0	0	0	1	75165284	NM_026846	Zfand2b	10347521
0.199782	0	0	0	1	75176857	NM_023732	Abcb6	10355742
0.124135	0	0	0	1	75188709	NM_026187	Ankzf1	10347531
0.272636	0	0	0	1	75188770	NM_001003917	Atg9a	10355763
0.528921	0	0	0	1	75207353	NM_029010	Glb1l	10355785
0.17383	0	0	0	1	75207430	NM_011494	Stk16	10347552
0.230623	0	0	0	1	75215828	NM_009447	Tuba4a	10355806
0.233087	0	0	0	1	75233040	NM_001159883	Dnajb2	10347564
0.208687	0	0	0	1	75260783	NM_008985	Ptprn	10355813
0.587384	0	0	0	1	75274955	NM_009049	Resp18	10355836
0.332636	0	0	0	1	75314212	NM_001110831	Dnpep	10355844
0.0526168	0	0	0	1	75356919	NM_010043	Des	10347583
0.64002	0	0	0	1	75371872	NM_007463	Speg	10347593
0.580451	0	0	0	1	75432559	NM_133708	Gmppa	10347639
0.0383762	0	0	0	1	75447035	NM_183022	Accn4	10347650
0.0318652	0	0	0	1	75475976	NM_001001565	Chpf	10355864
0.173677	0	0	0	1	75476142	NM_177056	Tmem198	10347662
0.49607	0	0	0	1	75502216	NM_178884	Obsl1	10355871
0.052809	0	0	0	1	75503652	NM_010564	Inha	10347669
0.166988	0	0	0	1	75518121	NM_027886	Stk11ip	10347672
0.129143	0	0	0	1	75542846	NM_009208	Slc4a3	10347697
0.202126	0	0	0	1	75632983	XM_003086206	LOC100504876	10347726
0.251747	0	0	0	1	77511663	NM_007936	Epha4	10355893
0.0310185	0	0	0	1	78193711	NM_008781	Pax3	10355916
0.192127	0	0	0	1	78306920	NM_001004173	Sgpp2	10347734
0.0412699	0	0	0	1	78485472	NM_011811	Farsb	10355931
0.016062	0	0	0	1	78508466	NM_026713	Mogat1	10347741
0.78808	0	0	0	1	78508733	BC034187	BC035947	10355954
0.0696759	0	0	0	1	78654449	NM_028817	Acsl3	10347748
0.459232	0	0	0	1	78813496	NM_021342	Kcne4	10347767
0.431702	0	0	0	1	78964654	NM_023230	Ube2v1	10355958
0.281457	0	0	0	1	79436665	NM_009129	Scg2	10355960
0.195754	0	0	0	1	79668547	NM_183027	Ap1s3	10355967
0.492317	0	0	0	1	79758344	NM_001111279	Wdfy1	10355974
0.772721	0	0	0	1	79760625	ENSMUST00000097684	Gm10555	10347772
0.566204	0	0	0	1	79772708	NM_001081210	Mrpl44	10347774
0.110031	0	0	0	1	79855211	NM_009255	Serpine2	10355984
0.0263489	0	0	0	1	79920082	NM_007451	Slc25a5	10355996
0.0499869	0	0	0	1	80187694	AK137457	9830004L10Rik	10347779
0.361506	0	0	0	1	80210519	NM_173425	Fam124b	10355998
0.030091	0	0	0	1	80337017	NM_016716	Cul3	10356001
0.804058	0	0	0	1	80755102	NM_175291	Dock10	10356020
0.030263	0	0	0	1	81073892	NM_172849	9430031J16Rik	10347781
0.119146	0	0	0	1	81739567	NM_011636	Plscr1	10356082
0.310965	0	0	0	1	82287991	NM_010570	Irs1	10356084
0.0669544	0	0	0	1	82313172	NM_029777	Rhbdd1	10347796
0.364514	0	0	0	1	82583367	NM_007735	Col4a4	10356088
0.814596	0	0	0	1	82583551	NM_007734	Col4a3	10347807
0.000194586	1	0	0	1	82721493	NM_029409	Mff	10347862
0.278339	0	0	0	1	82765031	NM_025453	Tm4sf20	10356137
0.788892	0	0	0	1	82836058	NM_010472	Agfg1	10347873
0.0545635	0	0	0	1	83035023	NM_030556	Slc19a3	10356145
0.581223	0	0	0	1	83113357	NM_016960	Ccl20	10347888
0.842344	0	0	0	1	83156337	NR_027636	Wdr69	10347895
0.205341	0	0	0	1	83404741	NM_172430	Sphkap	10356154
0.981558	0	0	0	1	84281166	NM_001003948	Pid1	10356172
0.491684	0	0	0	1	84692796	NM_152915	Dner	10356177
0.742903	0	0	0	1	84835879	NM_133975	Trip12	10356194
0.873974	0	0	0	1	84836430	NM_025386	Fbxo36	10347910
9.66e-05	1	0	0	1	84931709	NM_027921	Slc16a14	10356240
0.209001	0	0	0	1	84960244	NM_001081746	Gm7609	10347915
0.00612886	1	0	0	1	85008682	NM_009078	Rpl19	10347917
0.208934	0	0	0	1	85038539	NM_033616	Csprs	10356262
0.646908	0	0	0	1	85079688	BC094285	A530032D15Rik	10356267
0.228551	0	0	0	1	85096739	ENSMUST00000096862	A530040E14Rik	10347919
0.49781	0	0	0	1	85267141	NM_175219	C130026I21Rik	10356248
0.341875	0	0	0	1	87472251	AK149712	G530012D18Rik	10347931
0.00187617	1	0	0	1	87495392	NM_175397	Sp110	10356278
0.455498	0	0	0	1	87497278	NM_001013817	Sp140	10347933
0.0688095	0	0	0	1	87546589	NM_013673	Sp100	10347948
0.0475689	0	0	0	1	87633151	NM_177055	A630001G21Rik	10356293
0.096061	0	0	0	1	87690360	NM_133781	Cab39	10347970
0.00344129	1	0	0	1	87791140	NM_022417	Itm2c	10347980
0.0118313	0	0	0	1	87825579	AK016730	4933407L21Rik	10347988
0.274082	0	0	0	1	87857630	NM_001033290	Gpr55	10356299
0.162651	0	0	0	1	87918518	NM_027300	Spata3	10347992
0.415019	0	0	0	1	87942843	NM_001144992	2810459M11Rik	10348000
0.837204	0	0	0	1	87961194	NM_027357	Psmd1	10348004
0.224821	0	0	0	1	88008545	NM_008311	Htr2b	10356305
0.0626254	0	0	0	1	88051367	NM_030184	Armc9	10348032
0.663912	0	0	0	1	88199819	NM_145222	B3gnt7	10348062
0.777627	0	0	0	1	88247876	NR_028478	Snora75	10356329
0.384456	0	0	0	1	88252905	NR_002851	Snord82	10356333
0.0715943	0	0	0	1	88255651	NM_010880	Ncl	10348070
0.0142241	0	0	0	1	88284775	NM_010341	Nmur1	10356335
0.711006	0	0	0	1	88322904	NM_027966	1700019O17Rik	10348074
0.633	0	0	0	1	88370234	ENSMUST00000086964	Rpl30-ps6	10348076
0.0434696	0	0	0	1	88423300	NM_008972	Ptma	10348078
0.0907425	0	0	0	1	88479076	NM_008801	Pde6d	10356339
0.106936	0	0	0	1	88483675	NM_172974	Cops7b	10348087
0.674465	0	0	0	1	88567147	NM_010933	Nppc	10356345
0.714458	0	0	0	1	88600394	NM_001172157	Dis3l2	10348096
0.747871	0	0	0	1	88806264	NM_011290	Rpl6	10356351
0.329099	0	0	0	1	88986486	NM_007433	Alppl2	10356353
0.0983453	0	0	0	1	88998100	NM_001081082	Alpi	10356367
0.0594068	0	0	0	1	89021583	NM_007432	Akp3	10348131
0.874914	0	0	0	1	89052931	NM_021306	Ecel1	10356379
0.507204	0	0	0	1	89087212	NM_021600	Chrnd	10348150
0.320787	0	0	0	1	89102385	NM_009604	Chrng	10348166
0.999578	0	0	0	1	89110489	NM_001039169	Eif4e2	10348180
0.0439777	0	0	0	1	89160938	NM_028889	Efhd1	10348194
0.180938	0	0	0	1	89223617	NM_146112	Gigyf2	10348201
0.136831	0	0	0	1	89285954	NM_001110227	Kcnj13	10356403
0.24053	0	0	0	1	89340227	NM_001160165	Neu2	10348234
0.267521	0	0	0	1	89366838	BC115669	3110079O15Rik	10348240
0.679985	0	0	0	1	89470445	NM_001111314	Ngef	10356406
0.651554	0	0	0	1	89516937	NM_010566	Inpp5d	10348244
0.880825	0	0	0	1	89652646	NM_029846	Atg16l1	10348277
0.0714772	0	0	0	1	89693042	ENSMUST00000097661	5830472F04Rik	10348299
0.751626	0	0	0	1	89700255	NM_009118	Sag	10348301
0.809295	0	0	0	1	89749886	NM_177646	Dgkd	10348321
0.305205	0	0	0	1	89905126	NM_001198573	Usp40	10356423
0.203681	0	0	0	1	89921796	NM_201644	Ugt1a9	10348354
0.765341	0	0	0	1	90102323	NM_008299	Dnajb3	10356457
0.502378	0	0	0	1	90155526	NM_001177364	Heatr7b1	10348376
0.0812277	0	0	0	1	90174154	NM_198652	Hjurp	10356461
0.457905	0	0	0	1	90199857	NM_134252	Trpm8	10348378
0.578694	0	0	0	1	90303594	NM_029269	Spp2	10348410
2.06e-05	1	0	0	1	90406641	NM_008132	Glrp1	10356470
0.419193	0	0	0	1	90598766	NM_177305	Arl4c	10356475
0.0873847	0	0	0	1	90966990	NM_133816	Sh3bp4	10348424
0.125161	0	0	0	1	91351386	NM_178119	Agap1	10348432
0.529603	0	0	0	1	91827751	NM_010262	Gbx2	10356484
0.510294	0	0	0	1	91911152	NM_139152	Asb18	10356489
0.266692	0	0	0	1	92041728	NM_029122	Iqca	10356514
0.0675025	0	0	0	1	92100578	NM_007722	Cxcr7	10348451
0.124401	0	0	0	1	92499556	NM_133805	Cops8	10348456
0.045773	0	0	0	1	92571736	ENSMUST00000070048	Gm9991	10348468
0.205905	0	0	0	1	92740505	AF064749	Col6a3	10356520
0.031792	0	0	0	1	92811680	NM_053015	Mlph	10348471
0.263423	0	0	0	1	92849682	NM_001101647	Prlh	10348489
0.624498	0	0	0	1	92866197	NM_008998	Rab17	10356568
0.876892	0	0	0	1	92895381	NM_008515	Lrrfip1	10348493
0.0197834	0	0	0	1	93041680	NM_001033408	Rbm44	10348521
0.426471	0	0	0	1	93076400	NM_016894	Ramp1	10348537
0.08798	0	0	0	1	93147143	NM_026454	Ube2f	10348547
0.340173	0	0	0	1	93194915	NM_016717	Scly	10348558
0.638868	0	0	0	1	93218652	NM_001033292	Espnl	10348570
0.349138	0	0	0	1	93247650	NM_027551	Klhl30	10348580
0.691217	0	0	0	1	93263007	NM_173395	Fam132b	10348590
0.747872	0	0	0	1	93295360	NM_023343	Ilkap	10356577
0.543646	0	0	0	1	93309799	NM_019479	Hes6	10356593
0.94823	0	0	0	1	93355873	NM_011066	Per2	10356601
0.346073	0	0	0	1	93391244	NM_028718	Traf3ip1	10348600
0.488386	0	0	0	1	93437142	NM_001039126	Asb1	10348618
0.88704	0	0	0	1	93698038	NM_007855	Twist2	10348632
0.587376	0	0	0	1	94044970	NM_207225	Hdac4	10356628
0.132583	0	0	0	1	94370376	NM_024197	Ndufa10	10356657
0.292998	0	0	0	1	94377196	NM_147038	Olfr1416	10356671
0.565248	0	0	0	1	94388330	NM_001011525	Olfr1415	10356673
0.305723	0	0	0	1	94408640	NM_147039	Olfr1414	10356675
0.947482	0	0	0	1	94469702	NM_147037	Olfr1413	10348635
0.276097	0	0	0	1	94484909	NM_146277	Olfr1412	10348637
0.182006	0	0	0	1	94493098	NM_146490	Olfr1411	10348639
0.650557	0	0	0	1	94504416	NM_146491	Olfr1410	10348641
0.622524	0	0	0	1	94516458	NM_206896	Olfr12	10348643
0.0231896	0	0	0	1	94538562	NM_001163425	Myeov2	10356677
0.340076	0	0	0	1	94545418	NM_153114	Otos	10356681
0.870247	0	0	0	1	94683531	NM_022320	Gpr35	10348645
0.00612866	1	0	0	1	94728263	NM_016696	Gpc1	10348653
0.0278163	0	0	0	1	94746955	NR_029559	Mir149	10348664
0.675526	0	0	0	1	94799483	NM_172850	Ankmy1	10356689
0.359496	0	0	0	1	94803566	NM_175118	Dusp28	10348666
0.0119863	0	0	0	1	94807982	NM_181405	Rnpepl1	10348670
0.0829269	0	0	0	1	94830953	NM_011796	Capn10	10348682
0.240409	0	0	0	1	94902902	NM_177587	Aqp12	10348697
0.213357	0	0	0	1	94998430	NM_008440	Kif1a	10356712
0.611433	0	0	0	1	95031822	NM_016702	Agxt	10348702
0.0172263	0	0	0	1	95057525	NM_172411	2310007B03Rik	10356764
0.730195	0	0	0	1	95077685	ENSMUST00000138595	E030010N08Rik	10348713
0.464375	0	0	0	1	95132418	NM_172463	Sned1	10348739
0.100386	0	0	0	1	95202447	NM_178051	Mterfd2	10356771
0.471822	0	0	0	1	95239329	NM_080850	Pask	10356780
0.0513594	0	0	0	1	95239431	NM_023200	Ppp1r7	10348775
0.186596	0	0	0	1	95270473	NM_207031	Ano7	10348791
0.437276	0	0	0	1	95375385	NM_133808	Hdlbp	10356800
0.948206	0	0	0	1	95375621	NM_001159719	41154	10348817
0.050721	0	0	0	1	95408702	NM_145519	Farp2	10348829
0.0603282	0	0	0	1	95532304	NM_021537	Stk25	10356833
0.000386015	1	0	0	1	95582271	NM_016778	Bok	10348858
0.0987829	0	0	0	1	95651441	NM_025920	Thap4	10356848
0.000774189	1	0	0	1	95651584	NM_174874	Atg4b	10348866
0.0817512	0	0	0	1	95698482	NM_001105667	Dtymk	10356859
0.260533	0	0	0	1	95700542	NM_025454	Ing5	10348879
0.000779628	1	0	0	1	95721838	NM_178882	D2hgdh	10348889
0.433849	0	0	0	1	95815014	NM_199366	Gal3st2	10348902
0.745887	0	0	0	1	95887086	NM_001039219	Gm6086	10348906
0.00279219	1	0	0	1	95917070	NM_173772	Neu4	10348910
0.798133	0	0	0	1	95949130	NM_008798	Pdcd1	10356866
0.573242	0	0	0	1	97210200	NM_026321	Fam174a	10348917
0.188337	0	0	0	1	97395174	NM_001111116	Gm15427	10348924
0.0365659	0	0	0	1	97564166	NM_009183	St8sia4	10356880
0.0606964	0	0	0	1	98768748	NM_172658	Slco4c1	10356886
0.875985	0	0	0	1	98894149	NM_001039475	Slco6b1	10356900
0.37298	0	0	0	1	98920995	NM_133834	Hnrnpf	10348929
0.985536	0	0	0	1	99024880	NM_028942	Slco6c1	10356918
0.380514	0	0	0	1	99558553	NM_133825	D1Ertd622e	10356932
0.167401	0	0	0	1	99666605	NM_173760	Ppip5k2	10356936
0.864	0	0	0	1	99666772	NM_026250	Gin1	10348932
0.189912	0	0	0	1	99992090	NM_013626	Pam	10356968
0.418362	0	0	0	1	100317701	NM_027584	Slco6d1	10348947
0.486694	0	0	0	1	101687329	NM_011563	Prdx2	10356999
0.896947	0	0	0	1	101947219	NM_172851	Cntnap5b	10348963
0.527838	0	0	0	1	106665106	NM_011800	Cdh20	10348999
0.422359	0	0	0	1	107253247	NM_178779	Rnf152	10357003
0.810103	0	0	0	1	107352544	NM_009797	Capza1	10349014
0.47812	0	0	0	1	107560239	NM_013784	Pign	10357008
0.566876	0	0	0	1	107560490	NM_173187	2310035C23Rik	10349016
0.53621	0	0	0	1	107661021	NM_026521	Zfp706	10349049
0.349051	0	0	0	1	107677300	NM_009399	Tnfrsf11a	10349051
0.471231	0	0	0	1	107887266	NM_001122676	Zcchc2	10349065
0.00921942	1	0	0	1	108068581	NM_133821	Phlpp1	10349081
0.475411	0	0	0	1	108438520	NM_009741	Bcl2	10349102
0.234324	0	0	0	1	108656304	NM_027534	Kdsr	10357051
0.190484	0	0	0	1	108693253	NM_009190	Vps4b	10357064
0.881067	0	0	0	1	108757757	NM_009257	Serpinb5	10349108
0.0591684	0	0	0	1	108831026	NM_027971	Serpinb12	10349118
0.787286	0	0	0	1	108877561	NM_172852	Serpinb13	10349129
0.843216	0	0	0	1	108948374	NM_009126	Serpinb3a	10357072
0.281843	0	0	0	1	108980057	NM_201376	Serpinb3d	10357077
0.456092	0	0	0	1	109057691	NM_198680	Serpinb3b	10357084
0.458116	0	0	0	1	109198921	NM_201363	Serpinb3c	10357090
0.127062	0	0	0	1	109258891	NM_025867	Serpinb11	10349138
0.0785867	0	0	0	1	109319266	NM_027548	Serpinb7	10349147
0.870343	0	0	0	1	109408000	NM_001174170	Serpinb2	10349157
0.728411	0	0	0	1	109425580	NM_198028	Serpinb10-ps	10349166
0.129582	0	0	0	1	109486592	NM_011459	Serpinb8	10349174
0.479463	0	0	0	1	111878904	NM_172853	Cdh7	10349184
0.0177844	0	0	0	1	112851337	NM_001081386	Cdh19	10357103
0.987708	0	0	0	1	113761495	NM_001081316	Dsel	10357115
0.154973	0	0	0	1	117581714	NM_001077425	Cntnap5a	10349208
0.367572	0	0	0	1	120207744	NM_011650	Tsn	10357124
0.48527	0	0	0	1	120218425	NM_026472	Mki67ip	10349239
0.00386544	1	0	0	1	120285921	NM_001081276	Clasp1	10349249
0.759487	0	0	0	1	120355324	NR_027901	2900060B14Rik	10357135
0.733357	0	0	0	1	120524522	NM_023755	Tcfcp2l1	10349295
0.503839	0	0	0	1	120950137	NM_001081125	Gli2	10357137
0.0530613	0	0	0	1	121318825	NM_008381	Inhbb	10357155
0.560053	0	0	0	1	121401327	NM_022327	Ralb	10357158
0.783202	0	0	0	1	121422744	NM_146103	Tmem185b	10349316
0.257751	0	0	0	1	121545528	NM_145506	Epb4.1l5	10357164
0.874179	0	0	0	1	121733648	NM_019933	Ptpn4	10357191
0.215878	0	0	0	1	121809745	NM_175106	Tmem177	10357220
0.390846	0	0	0	1	121850778	NM_001115074	Gm101	10357222
0.737181	0	0	0	1	121903555	NM_001012322	Sctr	10349319
0.280022	0	0	0	1	121970357	NM_019432	Tmem37	10357239
0.552709	0	0	0	1	122017656	NM_001037999	Dbi	10357242
0.0858483	0	0	0	1	122017764	NM_028439	3110009E18Rik	10349333
0.051476	0	0	0	1	122169765	NM_001085409	Steap3	10357249
0.408606	0	0	0	1	122237159	NM_207233	C1ql2	10349340
0.765321	0	0	0	1	122401661	NM_010766	Marco	10357261
0.913987	0	0	0	1	122499258	NM_010133	En1	10349345
0.335879	0	0	0	1	123229157	NM_133748	Insig2	10357280
0.593685	0	0	0	1	123327644	NM_001025156	Ccdc93	10349348
0.00538311	1	0	0	1	123425042	NM_010483	Htr5b	10357288
0.64588	0	0	0	1	123464511	NM_025860	Ddx18	10357292
0.329685	0	0	0	1	126742345	NM_199021	Dpp10	10357300
0.705005	0	0	0	1	127332265	NM_023735	Actr3	10357332
0.964703	0	0	0	1	127457600	NM_028787	Slc35f5	10349383
0.402853	0	0	0	1	127573570	NM_027677	Gpr39	10349401
0.438656	0	0	0	1	127808791	NM_145100	Lypd1	10357339
0.283209	0	0	0	1	128389504	NM_172484	Nckap5	10357345
0.699467	0	0	0	1	129101595	NM_145128	Mgat5	10349404
0.109691	0	0	0	1	129179685	NM_011975	Rpl27a	10357369
0.0304242	0	0	0	1	129574598	NM_028135	Tmem163	10357371
0.541734	0	0	0	1	129625990	NM_001033041	Acmsd	10349431
0.697602	0	0	0	1	129670741	NM_028399	Ccnt2	10349442
0.921721	0	0	0	1	129736857	NM_011737	Ysk4	10357381
0.0112923	0	0	0	1	129765363	NM_178690	Rab3gap1	10349453
0.692008	0	0	0	1	129935089	NM_009081	Rpl28	10349478
0.447258	0	0	0	1	129999624	NM_027678	Zranb3	10357391
0.261896	0	0	0	1	129999883	NM_181750	R3hdm1	10349480
0.0466407	0	0	0	1	130098932	NR_029543	Mir128-1	10349510
0.136145	0	0	0	1	130140739	NM_026390	Ubxn4	10349512
0.0229529	0	0	0	1	130224880	NM_001081078	Lct	10357418
0.0566161	0	0	0	1	130256241	NM_008567	Mcm6	10357436
0.0637823	0	0	0	1	130313945	NM_177445	Dars	10357454
0.990629	0	0	0	1	130488876	NM_009911	Cxcr4	10357472
0.524635	0	0	0	1	131170040	NM_172485	Thsd7b	10349529
0.422967	0	0	0	1	131698341	NM_053257	Rpl31	10357478
0.319528	0	0	0	1	132319586	NM_007827	Daf2	10357480
0.303919	0	0	0	1	132359317	NM_010016	Cd55	10357488
0.796029	0	0	0	1	132526173	NM_009581	Zp3r	10357500
0.766666	0	0	0	1	132558209	NM_007576	C4bp	10357516
0.26213	0	0	0	1	132580640	NR_028304	C4bp-ps1	10357529
0.363597	0	0	0	1	132612391	NM_008825	Pfkfb2	10357535
0.840527	0	0	0	1	132613904	NM_178691	Yod1	10349559
0.922526	0	0	0	1	132628663	NM_177604	AA986860	10349562
0.878725	0	0	0	1	132697479	NM_001170632	Fcamr	10349571
0.548844	0	0	0	1	132723328	NM_011082	Pigr	10349580
0.992166	0	0	0	1	132762249	NM_026976	Faim3	10349593
0.0378858	0	0	0	1	132783916	NM_053095	Il24	10357553
0.949168	0	0	0	1	132808028	NM_021380	Il20	10357562
0.943345	0	0	0	1	132892992	NM_001009940	Il19	10357570
0.191687	0	0	0	1	132916424	NM_010548	Il10	10349603
0.458375	0	0	0	1	132994144	NM_008551	Mapkapk2	10357579
0.00812493	1	0	0	1	133034811	NM_145508	Dyrk3	10357590
0.587939	0	0	0	1	133049773	NM_001136070	Lgtn	10349610
0.552367	0	0	0	1	133141755	NM_018750	Rassf5	10357594
0.507455	0	0	0	1	133176140	NM_019777	Ikbke	10357604
0.000237816	1	0	0	1	133395379			10357656
0.342208	0	0	0	1	133421581	NM_001081011	Srgap2	10357630
0.651683	0	0	0	1	133424480	BC138225	Fam72a	10349637
0.0700304	0	0	0	1	133495691	NM_011924	Avpr1b	10349644
0.750048	0	0	0	1	133534891	NM_007799	Ctse	10349648
0.909034	0	0	0	1	133585272	NM_145509	5430435G22Rik	10349661
0.771804	0	0	0	1	133640599	NM_177243	Slc26a9	10349671
0.0113056	0	0	0	1	133693972	NM_178079	Pm20d1	10349694
0.0459657	0	0	0	1	133724554	NM_173865	Slc41a1	10349711
0.716858	0	0	0	1	133763869	NM_144875	Rab7l1	10349724
0.0162475	0	0	0	1	133807076	NM_175294	Nucks1	10349733
0.949911	0	0	0	1	133859544	NM_145977	Slc45a3	10349744
0.536784	0	0	0	1	133904453	NM_007923	Elk4	10349752
0.0509237	0	0	0	1	133964522	NM_001114662	Mfsd4	10357660
0.0995174	0	0	0	1	134036261	NM_008795	Cdk18	10357676
0.285671	0	0	0	1	134088008	NM_001033250	Lemd1	10349761
0.457941	0	0	0	1	134094665	NR_029777	Mir135b	10349769
0.588382	0	0	0	1	134126203	ENSMUST00000086544	Gm10188	10357696
0.706089	0	0	0	1	134181105	XM_987328	Gm7241	10349771
0.0587331	0	0	0	1	134195203	NM_144810	Klhdc8a	10349773
0.938543	0	0	0	1	134212715	NM_001195025	Nuak2	10349782
0.0681468	0	0	0	1	134287858	NM_178874	Tmcc2	10357698
0.144816	0	0	0	1	134314145	NM_172516	Dstyk	10349793
0.715581	0	0	0	1	134329764	NM_172517	Rbbp5	10349809
0.0273496	0	0	0	1	134402807	NM_029025	Tmem81	10349821
0.994009	0	0	0	1	134439493	NM_177129	Cntn2	10357705
0.279513	0	0	0	1	134629022	ENSMUST00000097577	Gm10538	10349826
0.633727	0	0	0	1	134638334	NM_182716	Nfasc	10357736
0.342764	0	0	0	1	134776932	NM_010732	Lrrn2	10349828
0.234688	0	0	0	1	134921966	NM_008575	Mdm4	10357773
0.0158452	0	0	0	1	134942617	NM_001099276	Pik3c2b	10349834
0.000147822	1	0	0	1	135028359	NM_133819	Ppp1r15b	10357788
0.113745	0	0	0	1	135142683	NM_182930	Plekha6	10349876
0.972341	0	0	0	1	135206377	NM_026680	Golt1a	10349904
0.655299	0	0	0	1	135206404	NM_178260	Kiss1	10349913
0.0659394	0	0	0	1	135247243	NM_031192	Ren1	10349922
0.110146	0	0	0	1	135260341	NM_175443	Etnk2	10349932
0.0443996	0	0	0	1	135320611	NM_011439	Sox13	10357790
0.405452	0	0	0	1	135506840	NM_009227	Snrpe	10357808
0.99307	0	0	0	1	135557933	NM_144530	Zc3h11a	10357814
0.98542	0	0	0	1	135586593	NM_001159649	Lax1	10468898
0.0384318	0	0	0	1	135649858	NM_001167949	Atp2b4	10357833
0.486464	0	0	0	1	135726525	ENSMUST00000097572	Gm10537	10349945
0.971785	0	0	0	1	135803749	NM_054076	Optc	10357858
0.966506	0	0	0	1	135817954	NM_054077	Prelp	10357870
0.0820641	0	0	0	1	135934092	NM_021355	Fmod	10349947
0.852905	0	0	0	1	135975732	NM_007570	Btg2	10357875
0.23128	0	0	0	1	136005915	ENSMUST00000097570	Gm8618	10349951
0.968378	0	0	0	1	136007819	NM_027979	Chit1	10349953
0.144212	0	0	0	1	136079041	NM_007695	Chi3l1	10349968
0.294016	0	0	0	1	136090025	NM_016749	Mybph	10349980
0.188629	0	0	0	1	136132008	NM_001008533	Adora1	10357878
0.764822	0	0	0	1	136186566	NM_031189	Myog	10349993
0.790362	0	0	0	1	136229058	NM_001144855	Ppfia4	10357888
0.0369942	0	0	0	1	136258576	NM_020588	Tmem183a	10357917
0.875386	0	0	0	1	136282517	NM_173771	4933406M09Rik	10349997
0.487736	0	0	0	1	136302358	NM_028057	Cyb5r1	10350003
0.0109761	0	0	0	1	136312044	NM_028320	Adipor1	10350015
0.0772552	0	0	0	1	136352108	NM_153128	Klhl12	10350024
0.0142012	0	0	0	1	136391237	NM_145510	Rabif	10350039
0.820144	0	0	0	1	136446259	NR_026896	4931440L10Rik	10357927
0.36948	0	0	0	1	136456772	NM_152895	Kdm5b	10350046
0.415026	0	0	0	1	136543258	NM_009307	Syt2	10350077
0.0784849	0	0	0	1	136734618	NM_001081307	Ppp1r12b	10357944
0.148066	0	0	0	1	136859154	NM_026024	Ube2t	10350090
0.827132	0	0	0	1	137001853	NM_001033409	Lgr6	10357965
0.0635201	0	0	0	1	137025853	NM_007955	Ptprv	10357986
0.441736	0	0	0	1	137029302	NM_177081	Ptpn7	10350102
0.141122	0	0	0	1	137043411	NM_026823	Arl8a	10350113
0.908906	0	0	0	1	137064081	NM_134438	Gpr37l1	10358023
0.32249	0	0	0	1	137155015	NM_001163131	Elf3	10358027
0.321533	0	0	0	1	137180611	NM_145417	Rnpep	10358038
0.985844	0	0	0	1	137210314	NM_011590	Timm17a	10358050
0.753848	0	0	0	1	137221390	NM_053106	Lmod1	10350123
0.309982	0	0	0	1	137271654	NM_175259	Shisa4	10358057
0.774425	0	0	0	1	137327068	NM_153774	Ipo9	10358064
0.275627	0	0	0	1	137481350	NM_173437	Nav1	10350128
0.205786	0	0	0	1	137616638	NM_007791	Csrp1	10350136
0.358119	0	0	0	1	137662696	NM_013750	Phlda3	10350146
0.369587	0	0	0	1	137696016	NM_021467	Tnni1	10350149
0.0856535	0	0	0	1	137715175	NM_133664	Lad1	10350159
0.449565	0	0	0	1	137732931	NM_001130174	Tnnt2	10350173
0.854699	0	0	0	1	137815601	NM_019645	Pkp1	10358124
0.486995	0	0	0	1	137863442	NM_177642	Igfn1	10358140
0.0385335	0	0	0	1	137914592	NM_025439	Tmem9	10350188
0.0734573	0	0	0	1	137947348	XM_003085328	Ascl5-ps	10350197
0.443675	0	0	0	1	137949361	NM_001081023	Cacna1s	10350199
0.125091	0	0	0	1	138027978	NM_001039472	Kif21b	10350247
0.995289	0	0	0	1	138130841	BC053100	5730559C18Rik	10358177
0.0118588	0	0	0	1	138157440	NM_001101516	Gpr25	10358188
0.636735	0	0	0	1	138242681	NM_001081360	Camsap1l1	10358191
0.669702	0	0	0	1	138311848	NM_026500	Ddx59	10350286
0.36365	0	0	0	1	138427944	NM_001081258	Kif14	10350329
0.166322	0	0	0	1	138521522	NM_001160251	Zfp281	10350331
0.716511	0	0	0	1	138689614	NM_013551	Hmbs	10350335
0.682289	0	0	0	1	138857025	NM_030676	Nr5a2	10358210
0.686211	0	0	0	1	139823828	ENSMUST00000054333	A130050O07Rik	10350337
0.677629	0	0	0	1	139863032	NR_029795	Mir181a-1	10350339
0.0326408	0	0	0	1	139863216	NR_029820	Mir181b-1	10350341
0.505764	0	0	0	1	140071882	NM_001111316	Ptprc	10358224
0.883456	0	0	0	1	140170315	NM_177397	Atp6v1g3	10350343
0.590554	0	0	0	1	140516273	NM_021605	Nek7	10358259
0.739963	0	0	0	1	140744156	NM_001042577	Lhx9	10358272
0.207837	0	0	0	1	140860363	NM_001166501	Dennd1b	10350349
0.727511	0	0	0	1	141273677	NM_133239	Crb1	10358283
0.643801	0	0	0	1	141318960	NM_172643	Zbtb41	10350377
0.460775	0	0	0	1	141351350	NM_009791	Aspm	10350392
0.123678	0	0	0	1	141398304	NM_031164	F13b	10350425
0.291988	0	0	0	1	141456799	NM_015780	Cfhr1	10358315
0.538111	0	0	0	1	141504859	AK015277	Cfhr3	10358324
0.658399	0	0	0	1	141677813	NM_001029977	EG214403	10358299
0.832493	0	0	0	1	141915498	NM_001025575	BC026782	10358330
0.735376	0	0	0	1	142079988	NM_009888	Cfh	10358339
0.0253489	0	0	0	1	142142844	NM_001081027	Kcnt2	10350438
0.119954	0	0	0	1	143153735	ENSMUST00000081144	Gm4845	10358357
0.00257574	1	0	0	1	145487873	NM_020025	B3galt2	10350473
0.0263066	0	0	0	1	145549904	NM_145991	Cdc73	10358359
0.0554118	0	0	0	1	145586479	NM_001038592	Glrx2	10350478
0.167414	0	0	0	1	145624108	NM_013835	Trove2	10358379
0.394054	0	0	0	1	145624442	NM_019562	Uchl5	10350489
0.0810886	0	0	0	1	145851411	NM_009061	Rgs2	10358389
0.233944	0	0	0	1	146024502	NM_153171	Rgs13	10358399
0.525646	0	0	0	1	146096189	NM_015811	Rgs1	10358408
0.892698	0	0	0	1	146388431	XM_915909	Rgs21	10358415
0.0293088	0	0	0	1	146622558	NM_022881	Rgs18	10358421
0.0307021	0	0	0	1	148342796	NM_153539	Fam5c	10350506
0.451714	0	0	0	1	149129037	ENSMUST00000066758	Gm9931	10358430
0.456064	0	0	0	1	150873177	NM_146231	Zfp825	10358432
0.960743	0	0	0	1	151808414	NM_008869	Pla2g4a	10358434
0.222417	0	0	0	1	151947230	NM_011198	Ptgs2	10350516
0.0013371	1	0	0	1	152113193	NM_001166409	Rbm3	10358454
0.689854	0	0	0	1	152116391	NM_212457	Bex4	10358457
0.299347	0	0	0	1	152166547	NM_001159730	Pdc	10350530
0.527271	0	0	0	1	152239968	NM_133780	Tpr	10350535
0.327452	0	0	0	1	152240185	NM_145511	BC003331	10358459
0.600235	0	0	0	1	152313295	NM_021400	Prg4	10358476
0.637718	0	0	0	1	152396447	ENSMUST00000142263	Fam33a	10350590
0.00321445	1	0	0	1	152536807	NM_001024720	Hmcn1	10358595
0.644697	0	0	0	1	153057318	AK014162	3110040M04Rik	10350592
0.525835	0	0	0	1	153191866	NM_001039511	Ivns1abp	10358675
0.918403	0	0	0	1	153275566	NM_025819	1200016B10Rik	10358677
0.871625	0	0	0	1	153275778	NM_026876	1190005F20Rik	10350614
0.676491	0	0	0	1	153347953	NM_011277	Rnf2	10358698
0.271031	0	0	0	1	153367889	NM_025379	Cox7b	10358709
0.639629	0	0	0	1	153418605	NM_022018	Fam129a	10350630
0.290985	0	0	0	1	153602504	NM_001039644	Edem3	10350646
0.0268389	0	0	0	1	153937430	NM_197990	1700025G04Rik	10358717
0.124491	0	0	0	1	154233812	NM_025677	Tsen15	10358726
0.516839	0	0	0	1	154247051	NM_177756	Glt25d2	10350668
7.99e-05	1	0	0	1	154522111	NM_016846	Rgl1	10358733
0.21476	0	0	0	1	154597707	NM_001081197	Apobec4	10350681
0.536072	0	0	0	1	154613766	NM_026369	Arpc5	10350684
0.222123	0	0	0	1	154647371	NM_010877	Ncf2	10350689
0.181352	0	0	0	1	154749776	NM_001160257	Smg7	10358757
0.203843	0	0	0	1	154802231	NM_175460	Nmnat2	10350697
0.838548	0	0	0	1	155033577	NM_008485	Lamc2	10358787
0.782768	0	0	0	1	155179916	NM_010683	Lamc1	10358816
0.943434	0	0	0	1	155255559	NR_033736	E330020D12Rik	10358845
0.115407	0	0	0	1	155272252	BC113157	1700012A16Rik	10350710
0.448138	0	0	0	1	155334772	NM_007842	Dhx9	10358849
0.147322	0	0	0	1	155395727	AK154216	F630010C12Rik	10358892
0.304539	0	0	0	1	155396844	NM_028749	Npl	10358879
0.183066	0	0	0	1	155467803	NM_146126	Sord	10358894
0.392184	0	0	0	1	155500167	NM_026380	Rgs8	10350725
0.88351	0	0	0	1	155587478	NM_011267	Rgs16	10350733
0.0576378	0	0	0	1	155600060	NM_011882	Rnasel	10350742
0.0256184	0	0	0	1	155698325	NM_178243	5830403L16Rik	10358921
0.577809	0	0	0	1	155721475	NM_001008426	Gm5531	10350749
0.456899	0	0	0	1	155738922	NM_178244	Teddm1	10350751
0.0509573	0	0	0	1	155747075	NM_008131	Glul	10350753
0.217164	0	0	0	1	155752431	AK080751	A930039A15Rik	10350758
0.779382	0	0	0	1	156573486	NM_009782	Cacna1e	10358928
0.0520325	0	0	0	1	156946766	NM_010500	Ier5	10358978
0.912231	0	0	0	1	156993913	NM_008209	Mr1	10358982
0.437128	0	0	0	1	157005872	NM_021433	Stx6	10350766
0.691112	0	0	0	1	157079870	AK129406	BC034090	10358991
0.0624216	0	0	0	1	157264574	NM_011273	Xpr1	10358999
0.824687	0	0	0	1	157405249	NM_028250	Acbd6	10350777
0.021092	0	0	0	1	157589157	NM_010712	Lhx4	10359027
0.659916	0	0	0	1	157660029	NM_001024945	Qsox1	10359034
0.0370022	0	0	0	1	157771858	NM_001039184	Cep350	10359050
0.180017	0	0	0	1	157882533	NM_172843	Tor1aip2	10350790
0.612141	0	0	0	1	157883549	NM_001160018	Tor1aip1	10359097
0.968927	0	0	0	1	158135156	NM_177838	Fam163a	10359113
0.0260531	0	0	0	1	158232719	NM_001134741	Tdrd5	10359118
0.419018	0	0	0	1	158240856	NM_130456	Nphs2	10350806
0.242285	0	0	0	1	158296182	NM_025592	Rpl35	10350816
0.483123	0	0	0	1	158350549	BC150932	9430070O13Rik	10359136
0.397535	0	0	0	1	158404459	NM_009230	Soat1	10359161
0.0755874	0	0	0	1	158454223	NM_007788	Csnk2a1	10350819
0.286778	0	0	0	1	158489180	NM_001136104	Abl2	10350823
0.0505817	0	0	0	1	158604456	NM_023141	Tor3a	10359181
0.0876879	0	0	0	1	158649143	NM_145413	Fam20b	10359190
0.172123	0	0	0	1	158723643	NM_026515	2810417H13Rik	10350838
0.496481	0	0	0	1	158769154	NM_028333	Angptl1	10350840
0.756266	0	0	0	1	158869730	NM_001159965	Ralgps2	10359201
0.937848	0	0	0	1	158973744	ENSMUST00000097519	Gm10531	10350846
0.465976	0	0	0	1	159038778	BC099580	1700057K13Rik	10359225
0.240943	0	0	0	1	159342069	NM_177644	Rasal2	10359235
0.376	0	0	0	1	159342483	BC055845	2810025M15Rik	10350848
0.890345	0	0	0	1	159388711	NM_001033284	BC026585	10350853
0.924363	0	0	0	1	159436941	NM_033354	Sec16b	10350864
0.723935	0	0	0	1	160286457	NM_207583	Fam5b	10359255
0.389211	0	0	0	1	160292487	NM_007495	Astn1	10350896
0.183974	0	0	0	1	160435756	NR_030441	Mir488	10350921
0.158926	0	0	0	1	160887559	NM_001085376	Pappa2	10359282
0.154379	0	0	0	1	160910594	BC100356	1600012P17Rik	10359293
0.337396	0	0	0	1	161098773	NM_027862	Atp5h	10359297
0.0739488	0	0	0	1	161162457	NM_011931	Rfwd2	10350923
0.0738576	0	0	0	1	161453900	NM_022312	Tnr	10350951
0.854512	0	0	0	1	161614614	ENSMUST00000097514	Gm10530	10350975
0.333018	0	0	0	1	161974518	NM_001162896	4930523C07Rik	10350977
0.236695	0	0	0	1	162008049	ENSMUST00000028061	4930562F07Rik	10359303
0.194984	0	0	0	1	162083673	NM_177839	Tnn	10359307
0.178314	0	0	0	1	162125391	NM_025474	Mrps14	10350985
0.513434	0	0	0	1	162142908	NM_009786	Cacybp	10359334
0.0743135	0	0	0	1	162507874	NM_001146330	Gpr52	10359375
0.78043	0	0	0	1	162723069	NM_013862	Rabgap1l	10359339
0.218911	0	0	0	1	162836596	NM_001024952	Rc3h1	10350992
0.869401	0	0	0	1	162908777	NM_080844	Serpinc1	10351015
0.0969748	0	0	0	1	162964966	NM_173424	Zbtb37	10359377
0.123805	0	0	0	1	162966188	NR_002840	Gas5	10351037
0.556316	0	0	0	1	162968213	NR_028543	Snord47	10351043
0.298615	0	0	0	1	163000763	NM_172644	Dars2	10359386
0.3061	0	0	0	1	163001072	NM_027429	Cenpl	10351047
0.231754	0	0	0	1	163061610	NM_001039482	Klhl20	10359405
0.0415978	0	0	0	1	163072871	NM_028664	Ankrd45	10351056
0.886199	0	0	0	1	163089317	NM_001195189	4930469G21Rik	10359419
0.305909	0	0	0	1	163107072	XM_896050	Gm6185	10351065
0.894473	0	0	0	1	163181297	NM_007453	Prdx6	10359422
0.234476	0	0	0	1	163325583	NM_009452	Tnfsf4	10351095
0.541491	0	0	0	1	163424786	NM_183391	Tnfsf18	10351099
0.917247	0	0	0	1	163657813	NM_146104	Aph1a	10359428
0.374327	0	0	0	1	163718626	NM_010177	Fasl	10359434
0.10309	0	0	0	1	163807451	NM_172645	AI848100	10359446
0.758061	0	0	0	1	163899319	NM_026078	Pigc	10351107
0.434984	0	0	0	1	164152383	NR_002870	Dnm3os	10359504
0.0237723	0	0	0	1	164408161	NM_001038619	Dnm3	10359480
0.0120017	0	0	0	1	164478629	NM_144877	Mettl13	10359506
0.120002	0	0	0	1	164500854	NM_016796	Vamp4	10351119
0.271139	0	0	0	1	164559198	NM_001033269	Eif4e1b	10359518
1.66e-05	1	0	0	1	164569297	NM_010865	Myoc	10351131
0.157534	0	0	0	1	164670626	NM_001081290	Bat2l2	10359525
0.194003	0	0	0	1	164742680	NM_144878	Fmo4	10359561
0.032177	0	0	0	1	164796679	NM_010231	Fmo1	10359571
0.810703	0	0	0	1	164828843	NM_018881	Fmo2	10359582
0.0581826	0	0	0	1	164914661	NM_008030	Fmo3	10359593
0.924427	0	0	0	1	165009658	NM_030071	4921528O07Rik	10359603
0.176555	0	0	0	1	165243781	NM_175686	Prrx1	10359624
0.823751	0	0	0	1	165333777	NM_178883	Gorab	10359635
0.57266	0	0	0	1	165647372	NM_001143956	Mettl11b	10359644
0.521662	0	0	0	1	165709724	NM_010629	Kifap3	10351140
0.486115	0	0	0	1	165859921	NM_028776	Scyl3	10351163
0.732237	0	0	0	1	165925044	BC050143	2810422O20Rik	10351179
0.335915	0	0	0	1	165978365	NM_011345	Sele	10351182
0.725914	0	0	0	1	165992235	NM_011346	Sell	10351197
0.72222	0	0	0	1	166045395	NM_011347	Selp	10351206
0.430769	0	0	0	1	166081990	NM_007976	F5	10351224
0.104402	0	0	0	1	166179177	NM_054087	Slc19a2	10351259
0.101885	0	0	0	1	166205729	NM_029115	4930455F23Rik	10351269
0.538917	0	0	0	1	166237615	NM_025505	Blzf1	10359677
0.303131	0	0	0	1	166237858	NM_138314	Nme7	10351277
0.670377	0	0	0	1	166388486	NM_009721	Atp1b1	10359689
0.879775	0	0	0	1	166726845	NM_019759	Dpt	10351293
0.810547	0	0	0	1	166865645	NM_008510	Xcl1	10359697
0.230672	0	0	0	1	167090904	NM_032005	Tbx19	10359701
0.269765	0	0	0	1	167124451	NM_145512	Sft2d2	10359713
0.892581	0	0	0	1	167167074	NM_145513	Tiprl	10359723
0.316725	0	0	0	1	167236353	NM_001081126	Gpr161	10351298
0.110808	0	0	0	1	167390418	NM_028759	Dcaf6	10359734
0.984107	0	0	0	1	167391339	NM_027430	Brp44	10351304
0.50748	0	0	0	1	167415314	NM_173029	Adcy10	10351310
0.842884	0	0	0	1	167564669	NM_001083897	Mpzl1	10359754
0.345443	0	0	0	1	167638225	NM_178593	Rcsd1	10359762
0.138465	0	0	0	1	167693911	NM_011804	Creg1	10351347
0.370857	0	0	0	1	167718820	NM_001113394	Cd247	10351353
9e-05	1	0	0	1	167932765	NM_011137	Pou2f1	10359770
0.237585	0	0	0	1	168058029	NM_001033344	Dusp27	10359793
0.0199487	0	0	0	1	168060559	NM_021610	Gpa33	10351368
0.00842578	1	0	0	1	168168875	NM_175296	Mael	10359801
0.0821653	0	0	0	1	168184562	NM_001164528	Ildr2	10351380
0.601634	0	0	0	1	168309431	NM_030245	Tada1	10351390
0.332532	0	0	0	1	168339937	NM_175170	Pogk	10359816
0.0774331	0	0	0	1	168362006	NM_025650	Uqcr11	10359826
0.432735	0	0	0	1	168573610	NM_001164312	Gm4847	10359828
0.85727	0	0	0	1	168611976	NM_172844	Fmo9	10359837
0.352738	0	0	0	1	168931606	NM_001160262	Fam78b	10351400
0.119899	0	0	0	1	169215258	NM_030724	Uck2	10359851
0.354084	0	0	0	1	169238801	NM_001039483	Tmco1	10351404
0.299004	0	0	0	1	169280122	NM_019993	Aldh9a1	10351414
0.420779	0	0	0	1	169323928	NM_025569	Mgst3	10359861
0.683766	0	0	0	1	169396911	NM_001013382	Lrrc52	10359867
0.499083	0	0	0	1	169528515	NM_009107	Rxrg	10351430
0.171723	0	0	0	1	169619689	NM_033652	Lmx1a	10351443
0.197105	0	0	0	1	170362087	NM_183355	Pbx1	10359870
0.817753	0	0	0	1	171384000	XM_357154	Gm5265	10359888
0.309907	0	0	0	1	171461595	NM_023284	Nuf2	10359890
0.124199	0	0	0	1	171624625	ENSMUST00000027997	Rgs5	10351463
0.385651	0	0	0	1	171677773	NM_009062	Rgs4	10359908
0.00136913	1	0	0	1	171859070	BC150846	1700084C01Rik	10351465
7.06e-05	1	0	0	1	171899336	NM_010476	Hsd17b7	10359917
0.0193237	0	0	0	1	172040692	NM_022563	Ddr2	10359929
0.00514638	1	0	0	1	172105077	NM_133806	Uap1	10359948
0.0988006	0	0	0	1	172145524	NM_010633	Uhmk1	10359961
0.166732	0	0	0	1	172163002	NM_001033499	Sh2d1b2	10351473
0.215337	0	0	0	1	172207451	NM_012009	Sh2d1b1	10351477
0.251066	0	0	0	1	172238934	BC099563	1700015E13Rik	10351482
0.651514	0	0	0	1	172519739	NM_001109985	Nos1ap	10351487
0.850968	0	0	0	1	172574961	NM_177068	Olfml2b	10351491
0.509932	0	0	0	1	172797899	NM_001081304	Atf6	10359982
0.0150419	0	0	0	1	172815196	NM_023173	Dusp12	10351502
0.309247	0	0	0	1	172843072	NM_001029984	Fcrlb	10360012
0.519318	0	0	0	1	172855789	NM_026219	Uqcrb	10360026
0.800492	0	0	0	1	172857714	NM_001160215	Fcrla	10360018
0.806103	0	0	0	1	172906678	NM_001077189	Fcgr2b	10360028
0.2443	0	0	0	1	172916207	ENSMUST00000097468	Gm10522	10351507
0.470868	0	0	0	1	172949012	NM_144559	Fcgr4	10351509
0.422235	0	0	0	1	172958096	NR_004412	Rnu1b1	10351515
0.011698	0	0	0	1	172989529	NM_010188	Fcgr3	10360040
0.781519	0	0	0	1	173051792	BC061017	1700009P17Rik	10351517
0.996262	0	0	0	1	173080733	NM_025321	Sdhc	10360046
0.54655	0	0	0	1	173080844	NM_008623	Mpz	10351525
0.164431	0	0	0	1	173126370	NM_025557	Pcp4l1	10360053
0.845236	0	0	0	1	173144101	NM_009803	Nr1i3	10351533
0.358198	0	0	0	1	173152645	NM_001037170	Tomm40l	10360058
0.249189	0	0	0	1	173155220	NM_013474	Apoa2	10351546
0.00810641	1	0	0	1	173164480	NM_010185	Fcer1g	10360070
0.0597565	0	0	0	1	173177243	NM_153064	Ndufs2	10360076
0.0835154	0	0	0	1	173180552	NM_172845	Adamts4	10351551
0.773821	0	0	0	1	173200485	NM_020579	B4galt3	10351563
0.697084	0	0	0	1	173211317	NM_008911	Ppox	10360090
0.663008	0	0	0	1	173218092	NM_013919	Usp21	10360105
0.0144008	0	0	0	1	173225113	NM_025388	Ufc1	10360120
0.0486506	0	0	0	1	173235625	NM_011289	Rpl27	10360128
0.805147	0	0	0	1	173261384	NM_001128609	Dedd	10351574
0.737776	0	0	0	1	173275757	NR_033728	Nit1	10360130
0.0867048	0	0	0	1	173275830	NM_011070	Pfdn2	10351583
0.371064	0	0	0	1	173290929	NM_001033039	Klhdc9	10360139
0.776353	0	0	0	1	173300486	NM_027893	Pvrl4	10351588
0.429529	0	0	0	1	173319143	NM_001005508	Arhgap30	10351603
0.318546	0	0	0	1	173341515	NM_009480	Usf1	10351616
0.826438	0	0	0	1	173367692	NM_172647	F11r	10351623
0.616456	0	0	0	1	173433294	AK047216	B930036N10Rik	10360145
0.632891	0	0	0	1	173434059	NM_019484	Refbp2	10360147
0.218775	0	0	0	1	173465424	NM_010584	Itln1	10360149
0.974183	0	0	0	1	173489324	NM_018729	Cd244	10351644
0.595507	0	0	0	1	173537541	NM_008534	Ly9	10360158
0.977591	0	0	0	1	173583168	NM_144539	Slamf7	10360173
0.86038	0	0	0	1	173612140	NM_007649	Cd48	10351658
0.184335	0	0	0	1	173641219	NM_183250	Ccdc72	10351665
0.770831	0	0	0	1	173697262	NM_013730	Slamf1	10351667
0.0304672	0	0	0	1	173770735	NM_013489	Cd84	10351679
0.193047	0	0	0	1	173826255	ENSMUST00000097466	Gm10521	10351689
0.326104	0	0	0	1	173847646	NM_030710	Slamf6	10351691
0.21964	0	0	0	1	173958575	NM_033509	Vangl2	10360187
0.823045	0	0	0	1	173987721	NM_010916	Nhlh1	10360202
0.53555	0	0	0	1	174012880	NM_021607	Ncstn	10360205
0.518253	0	0	0	1	174012934	NM_009938	Copa	10351703
0.0190208	0	0	0	1	174056903	NM_023041	Pex19	10351738
0.211767	0	0	0	1	174075032	NM_016897	Timm23	10360225
0.270434	0	0	0	1	174078215	NM_153555	Dcaf8	10351749
0.41303	0	0	0	1	174136912	NM_011063	Pea15a	10360227
0.796382	0	0	0	1	174149972	NM_009813	Casq1	10360235
0.550427	0	0	0	1	174188165	NM_013734	Atp1a4	10360248
0.159593	0	0	0	1	174191772	NM_080419	Igsf8	10351769
0.745444	0	0	0	1	174235847	NM_178405	Atp1a2	10360270
0.182354	0	0	0	1	174259431	NM_008429	Kcnj9	10360297
0.000968854	1	0	0	1	174271341	NM_001039484	Kcnj10	10351781
0.957029	0	0	0	1	174306677	NM_026234	Pigm	10351788
0.184569	0	0	0	1	174405505	NM_029612	Slamf9	10351792
0.503466	0	0	0	1	174412351	NM_033608	Igsf9	10351801
0.559058	0	0	0	1	174430178	NM_178598	Tagln2	10351825
0.639064	0	0	0	1	174457921	NM_027972	Ccdc19	10351832
0.174318	0	0	0	1	174486069	NM_177723	Vsig8	10351843
0.30659	0	0	0	1	174520699	NM_029084	Slamf8	10360306
0.635812	0	0	0	1	174532591	NM_001164725	Fcrl6	10360315
0.60666	0	0	0	1	174563093	NM_026725	Dusp23	10360321
0.378188	0	0	0	1	174599908	XR_031779	Gm2710	10360324
0.765611	0	0	0	1	174628187	NM_007768	Crp	10351852
0.839954	0	0	0	1	174825174	NM_011318	Apcs	10360328
0.417931	0	0	0	1	174886899	NM_008763	Olfr16	10351857
0.864362	0	0	0	1	175061367	NM_146764	Olfr1408	10360334
0.505359	0	0	0	1	175114563	NM_146763	Olfr1406	10360336
0.995469	0	0	0	1	175133489	NM_001001809	Olfr218	10351861
0.654565	0	0	0	1	175145738	NM_146881	Olfr1404	10351863
0.206821	0	0	0	1	175157345	NM_010184	Fcer1a	10360338
0.321446	0	0	0	1	175200278	NM_146651	Olfr418-ps1	10351865
0.297399	0	0	0	1	175263804	NM_010045	Darc	10360344
0.450989	0	0	0	1	175297826	NM_053199	Cadm3	10360349
0.183009	0	0	0	1	175385495	NM_001013779	Aim2	10351867
0.64732	0	0	0	1	175465982	NM_001024721	BC094916	10360370
0.936178	0	0	0	1	175529405	NM_001177349	E030037K03Rik	10360373
0.802694	0	0	0	1	175560999	NM_175026	Pyhin1	10351873
0.158638	0	0	0	1	175603811	NM_001162938	E430029J22Rik	10351880
0.996594	0	0	0	1	175671878	BC150711	AI607873	10360377
0.000993492	1	0	0	1	175843053	NM_008329	Ifi204	10360382
0.00302265	1	0	0	1	175872623	NM_001045481	Ifi203	10360391
0.478086	0	0	0	1	175961886	NM_172648	Ifi205	10360406
0.840438	0	0	0	1	175961922	NM_008327	Ifi202b	10360398
0.167324	0	0	0	1	175972064	NM_146717	Olfr433	10351884
0.621437	0	0	0	1	175980506	NM_146716	Olfr432	10351886
0.0905527	0	0	0	1	175999441	NM_146718	Olfr430	10351888
0.843024	0	0	0	1	176019173	NM_146722	Olfr429	10351891
0.628901	0	0	0	1	176029591	NM_207158	Olfr427	10351893
0.822677	0	0	0	1	176048178	NM_001005520	Olfr231	10360410
0.49296	0	0	0	1	176066877	NM_146721	Olfr424	10351895
0.708176	0	0	0	1	176072367	XM_003086197	LOC100505119	10351897
0.22278	0	0	0	1	176081612	NM_146720	Olfr421	10351899
0.510158	0	0	0	1	176088906	NM_146305	Olfr420	10351903
0.594487	0	0	0	1	176102939	NM_011465	Spna1	10351905
0.919851	0	0	0	1	176181107	NM_146715	Olfr419	10360412
0.521815	0	0	0	1	176260650	NM_025470	1810030J14Rik	10351959
0.737589	0	0	0	1	176299050	NM_207137	Olfr417	10351961
0.7646	0	0	0	1	176321161	NM_146714	Olfr248	10351963
0.88056	0	0	0	1	176360561	NM_146761	Olfr414	10351966
0.982094	0	0	0	1	176378766	NM_207694	Olfr220	10351968
0.0703427	0	0	0	1	176431685	NM_019445	Fmn2	10351971
0.915734	0	0	0	1	176851950	NM_011825	Grem2	10360415
0.165713	0	0	0	1	177422631	NM_011880	Rgs7	10360418
0.743561	0	0	0	1	177550565	NM_133809	Kmo	10352000
0.639516	0	0	0	1	177555719	NM_010209	Fh1	10360443
0.163791	0	0	0	1	177618484	NM_021350	Chml	10360460
0.111939	0	0	0	1	177622721	NM_010098	Opn3	10360454
0.784224	0	0	0	1	177628918	NM_029453	Wdr64	10352020
0.569352	0	0	0	1	177810929	NM_012012	Exo1	10352048
0.286686	0	0	0	1	177909245	NM_001039518	B020018G12Rik	10360475
0.404273	0	0	0	1	178205429	NM_176916	Pld5	10360463
0.0253313	0	0	0	1	178702554	NR_029775	Mir350	10360504
0.00998664	1	0	0	1	178744198	NM_001099637	Cep170	10360479
0.227852	0	0	0	1	178744791	NM_029756	Sdccag8	10352066
0.0489257	0	0	0	1	179178898	NM_011785	Akt3	10360506
0.282754	0	0	0	1	179372538	NM_001012330	Zfp238	10352092
0.941038	0	0	0	1	179659945	NM_027077	1700016C15Rik	10352097
0.869704	0	0	0	1	179726640	NM_007422	Adss	10360522
0.708597	0	0	0	1	179921642	NM_001034899	Gm16432	10352110
0.970637	0	0	0	1	180117841	NM_024282	Pppde1	10352119
0.558215	0	0	0	1	180186234	ENSMUST00000069568	Gm9982	10352125
0.0968482	0	0	0	1	180206770	AK015919	4930527J03Rik	10360540
0.0398002	0	0	0	1	180252801	NM_025511	Fam36a	10360542
0.342934	0	0	0	1	180267916	NM_016805	Hnrnpu	10360544
0.927561	0	0	0	1	180336012	NM_026626	Efcab2	10352133
0.0716119	0	0	0	1	180459256	NM_001161665	Kif26b	10352143
0.000349216	1	0	0	1	181448134	NM_027188	Smyd3	10360563
0.609333	0	0	0	1	181450988	L08651	Rpl29	10360578
0.959909	0	0	0	1	181476398	NM_008249	Tfb2m	10360580
0.511159	0	0	0	1	181476660	NM_146105	Cnst	10352166
0.0114504	0	0	0	1	181598362	NM_178653	Sccpdh	10352178
0.0840233	0	0	0	1	181733508	NM_026375	Ahctf1	10352192
0.032387	0	0	0	1	181855542	BC094410	Rpl21	10360629
0.0543882	0	0	0	1	181891251	NM_001033285	Cdc42bpa	10352194
0.294209	0	0	0	1	182126143	NM_023341	Adck3	10360631
0.343699	0	0	0	1	182176032	NM_011183	Psen2	10360648
0.540321	0	0	0	1	182260681	NR_003623	Gm5069	10360662
0.479412	0	0	0	1	182262442	NM_001081175	Itpkb	10352234
0.151117	0	0	0	1	182364109	ENSMUST00000136521	6330403A02Rik	10360664
0.220575	0	0	0	1	182499104	NM_007415	Parp1	10352242
0.171364	0	0	0	1	182571095	NM_001103182	Lin9	10352267
0.696451	0	0	0	1	182627165	NM_013729	Mixl1	10360674
0.452037	0	0	0	1	182656174	NM_133225	Acbd3	10352281
0.66472	0	0	0	1	182743734	NM_008210	H3f3a	10360679
0.247793	0	0	0	1	182781282	BC031781	BC031781	10352294
0.523141	0	0	0	1	182823250	NM_177099	Lefty2	10352302
0.806178	0	0	0	1	182834440	NM_133705	Pycr2	10352306
0.863512	0	0	0	1	182865153	NM_010094	Lefty1	10352314
0.20057	0	0	0	1	182872649	NM_144794	Tmem63a	10352320
0.175226	0	0	0	1	182947652	NM_010145	Ephx1	10360684
0.183222	0	0	0	1	182981368	BC147379	9130409I23Rik	10352344
0.59199	0	0	0	1	183074318	NM_026171	Nvl	10360695
0.129857	0	0	0	1	183081118	NM_030131	Cnih4	10352348
0.876997	0	0	0	1	183142109	NM_145514	Wdr26	10360720
0.298749	0	0	0	1	183156207	ENSMUST00000066988	A430110L20Rik	10352354
0.219819	0	0	0	1	183172484	NM_021338	Rpl35a	10360737
0.358132	0	0	0	1	183212177	NM_027999	Haus5	10352356
0.10457	0	0	0	1	183282759	NM_028408	Cnih3	10352358
0.872659	0	0	0	1	183440934	NM_207280	Ccdc121	10360741
0.633789	0	0	0	1	183669117	ENSMUST00000060610	Dnahc14	10352377
0.987824	0	0	0	1	183772492	NM_133815	Lbr	10360745
0.334111	0	0	0	1	183783320	ENSMUST00000070987	Gm5533	10360761
0.602679	0	0	0	1	183949788	NM_010135	Enah	10360764
0.296453	0	0	0	1	184054881	NM_012058	Srp9	10352393
0.739815	0	0	0	1	184088202	NM_001166728	Vmn1r1	10360786
0.320304	0	0	0	1	184212908	NM_007853	Degs1	10360789
0.152199	0	0	0	1	184271737	NM_175127	Fbxo28	10360794
0.706762	0	0	0	1	184339151	ENSMUST00000097444	Gm10517	10360804
0.340135	0	0	0	1	184339298	NM_173378	Trp53bp2	10352396
0.62709	0	0	0	1	184447655	NM_009794	Capn2	10360806
0.957085	0	0	0	1	184495143	NM_130890	Capn8	10352416
0.0625888	0	0	0	1	184679311	NM_001033547	4922505E12Rik	10360828
0.641264	0	0	0	1	184695027	NM_144796	Susd4	10352439
0.828488	0	0	0	1	185857394	NM_028516	1700056E22Rik	10360832
0.697201	0	0	0	1	185858325	NM_022019	Dusp10	10352448
0.665014	0	0	0	1	186556487	NM_008250	Hlx	10360834
0.894358	0	0	0	1	186635076	NM_001081361	Mosc1	10360840
0.803298	0	0	0	1	186669726	NM_133684	Mosc2	10360848
0.199802	0	0	0	1	186706915	NM_178692	C130074G19Rik	10360858
0.907483	0	0	0	1	186823358	NM_145515	Mark1	10360863
0.433655	0	0	0	1	187028121	NM_001163754	Rab3gap2	10352459
0.849263	0	0	0	1	187066854	NR_034044	Snora36b	10352497
0.996834	0	0	0	1	187137198	NR_029580	Mir194-1	10352499
0.0690907	0	0	0	1	187137460	NR_029908	Mir215	10352501
0.707655	0	0	0	1	187153280	NM_198653	Iars2	10360884
0.343206	0	0	0	1	187156038	NM_011794	Bpnt1	10352503
0.290336	0	0	0	1	187186974	NM_029735	Eprs	10352514
0.61915	0	0	0	1	187265698	BC147657	9630028B13Rik	10360909
0.026456	0	0	0	1	187278727	NM_001033286	Slc30a10	10352548
0.902387	0	0	0	1	187941189	NM_146106	Lyplal1	10360914
0.583665	0	0	0	1	188529868	NM_009367	Tgfb2	10360920
0.717358	0	0	0	1	188573214	NM_026041	Rrp15	10360934
0.290546	0	0	0	1	188791295	NM_033077	D1Pas1	10352558
0.746873	0	0	0	1	189039344	NM_028848	Spata17	10360942
0.0766724	0	0	0	1	189039407	NM_026367	Gpatch2	10352562
0.0231452	0	0	0	1	189821738	NM_011935	Esrrg	10352576
0.107069	0	0	0	1	190085902	NM_021408	Ush2a	10352586
0.703336	0	0	0	1	190831719	NM_172650	Kctd3	10360957
0.822561	0	0	0	1	191101713	NM_019746	Pdcd5	10360983
0.00349907	1	0	0	1	191226015	NM_001159850	Kcnk2	10360972
0.957461	0	0	0	1	191511965	NM_001081363	Cenpf	10360985
0.42337	0	0	0	1	191552147	NM_008976	Ptpn14	10352661
0.673856	0	0	0	1	191746167	NM_026796	Smyd2	10361007
0.0759881	0	0	0	1	191994559	NM_008937	Prox1	10361023
0.374524	0	0	0	1	192735649	NM_178775	Rps6kc1	10361031
0.0604938	0	0	0	1	192752424	NM_021421	Angel2	10352690
0.847944	0	0	0	1	192803103	NR_027352	Vash2	10361055
0.190276	0	0	0	1	192845135	NM_001081259	Mfsd7b	10361065
0.23155	0	0	0	1	192860701	NM_029336	1700022P22Rik	10352705
0.598429	0	0	0	1	192886783	NM_026895	Tatdn3	10361078
0.775917	0	0	0	1	192886903	NM_198654	Nsl1	10352709
0.270107	0	0	0	1	192922293	NM_030060	Batf3	10352717
0.898599	0	0	0	1	192988317	NM_001109759	Fam71a	10361089
0.743381	0	0	0	1	193007219	NM_007498	Atf3	10361091
0.0717075	0	0	0	1	193141997	NM_025424	Nenf	10361098
0.657645	0	0	0	1	193149844	NM_025864	Tmem206	10352725
0.19954	0	0	0	1	193220920	NM_144880	Ppp2r5a	10361104
0.415129	0	0	0	1	193399413	NM_029766	Dtl	10361110
0.0011714	1	0	0	1	193399641	NM_178632	Ints7	10352735
0.187433	0	0	0	1	193541902	NM_001134829	Lpgat1	10352756
0.958414	0	0	0	1	193645412	NM_010892	Nek2	10352767
0.489181	0	0	0	1	193730660	NM_009579	Slc30a1	10352777
0.329568	0	0	0	1	193731406	NR_030669	1700034H15Rik	10361135
0.673602	0	0	0	1	193801254	NM_023727	Rd3	10352781
0.0745649	0	0	0	1	193898389	NM_181796	Gstp2	10361152
0.501083	0	0	0	1	193916445	NM_011633	Traf5	10361139
0.780783	0	0	0	1	193960855	NR_033536	Gm10516	10352794
0.150753	0	0	0	1	193961912	NM_144814	Rcor3	10361156
0.651296	0	0	0	1	194014754	NM_010600	Kcnh1	10352798
0.829727	0	0	0	1	194597407	NM_144881	Hhat	10361169
0.531705	0	0	0	1	194660079	ENSMUST00000057543	A730013G03Rik	10361184
0.49794	0	0	0	1	194681915	NM_198247	Sertad4	10361186
0.266028	0	0	0	1	194861892	NM_181546	Syt14	10361191
0.411998	0	0	0	1	194956445	NM_145415	AA408296	10361200
0.701157	0	0	0	1	194979306	NM_016851	Irf6	10352815
0.586808	0	0	0	1	194994243	ENSMUST00000160822	A130010J15Rik	10352827
0.835086	0	0	0	1	195027680	NM_153137	Traf3ip3	10361215
0.112665	0	0	0	1	195090239	NM_008288	Hsd11b1	10361234
0.0590275	0	0	0	1	195099303	NM_008059	G0s2	10361246
0.317031	0	0	0	1	195128188	NM_008484	Lamb3	10352838
0.40624	0	0	0	1	195196476	NM_144817	Camk1g	10361250
0.546409	0	0	0	1	195333724	NR_029592	Mir205	10361265
0.622283	0	0	0	1	196446023	NM_008882	Plxna2	10352867
0.497024	0	0	0	1	196765080	NM_001111059	Cd34	10352905
0.00396231	1	0	0	1	196844747	NR_015566	A330023F24Rik	10352914
0.332829	0	0	0	1	196863234	NR_029809	Mir29b-2	10352916
0.0652236	0	0	0	1	196863741	NR_029745	Mir29c	10352918
0.353615	0	0	0	1	196918442	NM_010778	Cd46	10361270
0.682037	0	0	0	1	196957764	NM_013499	Cr1l	10361282
0.615877	0	0	0	1	197002909	NM_007758	Cr2	10361292

## Sheet: chr2
p_value	sig	cluster	direction	chr	trans_start	accesion	gene_symbol	probeset_id		window	position	inv_bin	bin	genes	sig_genes
0.314861	0	0	0	2	3031496	NM_001081161	Fam171a1	10468916		1250000	0	1	1	0	0
0.189736	0	0	0	2	3201540	NM_008708	Nmt2	10468929			1250000	1	1	0	0
0.206004	0	0	0	2	3249874	NM_001013376	Rpp38	10479749		corr	2500000	1	0.877521	13	0
0.134164	0	0	0	2	3253492	NM_030063	Acbd7	10468945		2144	3750000	1	0.022125	24	2
0.800948	0	0	0	2	3283863	NM_145921	Olah	10479752			5000000	1	0.0188937	22	2
0.81531	0	0	0	2	3339920	NM_008579	Meig1	10479761		max	6250000	1	0.851458	16	0
0.203545	0	0	0	2	3341422	NM_146114	Dclre1c	10468949		461719	7500000	1	0.95099	5	0
0.245646	0	0	0	2	3349137	BC119609	Phxr1	10468970			8750000	1	0.95099	5	0
0.95606	0	0	0	2	3392236	NM_022724	Suv39h2	10479765			10000000	1	0.0144143	19	2
0.336286	0	0	0	2	3430086	NM_015765	Hspa14	10479775			11250000	1	0.022125	24	2
0.156604	0	0	0	2	3430335	NM_177647	Cdnf	10468974			12500000	1	0.834514	18	0
0.468628	0	0	0	2	3487923	BC021353	Fam107b	10468980			13750000	1	0.842943	17	0
0.163807	0	0	0	2	3603634	NM_001005767	Parl	10468990			15000000	1	0.913517	9	0
0.39056	0	0	0	2	3939594	NM_172475	Frmd4a	10468992			16250000	1	0.0198	2	1
0.154419	0	0	0	2	4012812	ENSMUST00000100454	Gm10862	10469018			17500000	1	0.0913517	10	1
0.226131	0	0	0	2	4573132	NM_026045	Prpf18	10479794			18750000	1	0.842943	17	0
0.941686	0	0	0	2	4639191	NM_178663	Bend7	10469020			20000000	1	0.851458	16	0
0.000209293	1	0	0	2	4802610	NM_175400	Sephs1	10469035			21250000	1	0.895338	11	0
0.747878	0	0	0	2	4840065	NM_010726	Phyh	10469046			22500000	1	0.868746	14	0
0.527194	0	0	0	2	4863220	XM_909470	Gm13194	10469056			23750000	1	0.0347435	31	2
0.0037605	1	0	0	2	4880798	NM_016844	Rps28	10479809			25000000	1	0.0100245	88	4
0.318978	0	0	0	2	4897227	NM_001113558	Ucma	10469058			26250000	1	0.0561106	96	3
0.796781	0	0	0	2	4933837	NM_027290	Mcm10	10479811			27500000	1	0.296017	47	1
0.110626	0	0	0	2	4985091	NM_181848	Optn	10479833			28750000	1	0.662282	41	0
0.596863	0	0	0	2	5058822	NM_028804	Ccdc3	10469066			30000000	1	0.0128551	51	3
0.736219	0	0	0	2	5635710	NM_177343	Camk1d	10479852			31250000	1	0.00294277	61	4
0.282741	0	0	0	2	5766006	NM_133837	Cdc123	10479869			32500000	1	0.319642	55	1
0.105287	0	0	0	2	5783971	ENSMUST00000127116	Nudt5	10479884			33750000	1	0.689449	37	0
0.751467	0	0	0	2	5816399	NM_021305	Sec61a2	10479887			35000000	1	0.00403581	33	3
0.161309	0	0	0	2	5833491	ENSMUST00000100443	Gm10859	10469081			36250000	1	0.0135057	52	3
0.265394	0	0	0	2	5863827	NM_001081131	Dhtkd1	10479902			37500000	1	0.649103	43	0
0.914256	0	0	0	2	5872515	NM_001081132	Upf2	10469083			38750000	1	0.834514	18	0
0.243046	0	0	0	2	6054618	ENSMUST00000126551	5430407P10Rik	10479933			40000000	1	0.913517	9	0
0.516567	0	0	0	2	6060562	NR_033470	Gm10857	10469108			41250000	1	1	0	0
0.908559	0	0	0	2	6134040	NM_024208	Echdc3	10479938			42500000	1	0.970299	3	0
0.140736	0	0	0	2	6257404	NM_181399	Usp6nl	10469110			43750000	1	0.94148	6	0
0.704873	0	0	0	2	6462521	NM_001110228	Celf2	10479948			45000000	1	0.970299	3	0
0.302253	0	0	0	2	6695616	X16670	LOC280487	10469127			46250000	1	1	0	0
0.150859	0	0	0	2	6855645	ENSMUST00000100426	Gm10855	10479971			47500000	1	0.99	1	0
0.0672065	0	0	0	2	6872072	ENSMUST00000076071	Gm10115	10479973			48750000	1	0.0659036	7	1
0.779448	0	0	0	2	8956793	ENSMUST00000100425	Gm10854	10479977			50000000	1	0.083047	9	1
0.626219	0	0	0	2	8963226	NM_138756	Slc25a36	10479979			51250000	1	0.886385	12	0
0.949498	0	0	0	2	9799403	NM_008091	Gata3	10479981			52500000	1	0.860058	15	0
0.103732	0	0	0	2	9802879	NR_024257	4930412O13Rik	10469129			53750000	1	0.922745	8	0
0.0536596	0	0	0	2	9970243	NM_027748	Taf3	10479988			55000000	1	0.970299	3	0
0.99829	0	0	0	2	10002056	NM_020615	Atp5c1	10479996			56250000	1	0.970299	3	0
0.676978	0	0	0	2	10002239	NM_025280	Kin	10469145			57500000	1	0.083047	9	1
0.0289107	0	0	0	2	10052290	NM_010582	Itih2	10480003			58750000	1	0.0080661	14	2
0.00783129	1	0	0	2	10075198	NM_172471	Itih5	10469151			60000000	1	0.00698364	13	2
0.856201	0	0	0	2	10292137	NM_177386	Sfmbt2	10469167			61250000	1	0.0080661	14	2
0.00214092	1	0	0	2	10389417	NR_030469	Mir669b	10469195			62500000	1	0.0913517	10	1
0.53009	0	0	0	2	10396060	NR_030470	Mir669a-2	10469197			63750000	1	0.960596	4	0
0.155278	0	0	0	2	10397973	NR_030472	Mir467b	10469199			65000000	1	0.0913517	10	1
0.141408	0	0	0	2	10429545	NR_030150	Mir466	10469237			66250000	1	0.11523	13	1
0.774185	0	0	0	2	10430923	NR_030473	Mir669c	10469239			67500000	1	0.895338	11	0
0.482358	0	0	0	2	10433294	NR_030474	Mir297b	10469243			68750000	1	0.022125	24	2
0.562388	0	0	0	2	10636794	ENSMUST00000100418	Gm10852	10469247			70000000	1	0.0309511	29	2
0.464609	0	0	0	2	11022090	NM_001033466	Zbtb2	10480027			71250000	1	0.184375	23	1
0.0468162	0	0	0	2	11094009	NM_008859	Prkcq	10469255			72500000	1	0.190467	24	1
0.0209208	0	0	0	2	11331658	NM_008084	Gapdh	10480032			73750000	1	0.762343	27	0
0.053119	0	0	0	2	11423694	NM_001177753	Pfkfb3	10480035			75000000	1	0.218869	29	1
0.94251	0	0	0	2	11451656	ENSMUST00000100409	Gm10851	10469276			76250000	1	0.0173495	21	2
0.818127	0	0	0	2	11524826	NM_152824	Rbm17	10480057			77500000	1	0.107441	12	1
0.703386	0	0	0	2	11564477	NM_008367	Il2ra	10469278			78750000	1	0.099482	11	1
0.742841	0	0	0	2	11627070	NM_008358	Il15ra	10469289			80000000	1	0.122853	14	1
0.473955	0	0	0	2	11699154	NM_015792	Fbxo18	10480064			81250000	1	0.904382	10	0
0.617645	0	0	0	2	11700191	NM_177268	Ankrd16	10469300			82500000	1	0.932065	7	0
0.660257	0	0	0	2	12223547	NM_001001309	Itga8	10480090			83750000	1	0.7397	30	0
0.752896	0	0	0	2	12341087	NM_024185	Fam188a	10480121			85000000	1	0.434231	83	0
0.747718	0	0	0	2	12845668	NM_008961	Pter	10469312			86250000	1	0.365687	115	1
0.285768	0	0	0	2	12933374	NM_153155	C1ql3	10480139			87500000	1	0.365687	115	1
0.868161	0	0	0	2	13192935	NM_009105	Rsu1	10480145			88750000	1	0.321201	113	0
0.531592	0	0	0	2	13413440	NM_001081084	Cubn	10480155			90000000	1	0.364053	83	1
0.0417535	0	0	0	2	13466291	NM_010067	Trdmt1	10480224			91250000	1	0.0116039	49	3
0.713931	0	0	0	2	13479475	ENSMUST00000064229	Gm9875	10469320			92500000	1	0.0366891	32	2
0.447194	0	0	0	2	13495579	NM_011701	Vim	10469322			93750000	1	0.158558	19	1
0.0669457	0	0	0	2	13715147	NM_145838	St8sia6	10480238			95000000	1	0.0745652	8	1
0.76804	0	0	0	2	13977662	NM_013935	Ptpla	10480249			96250000	1	0.01	1	1
0.0829067	0	0	0	2	13995739	NM_011484	Stam	10469335			97500000	1	0.01	1	1
0.227838	0	0	0	2	14096217	NM_001081310	Fam23a	10469353			98750000	1	1	0	0
0.165402	0	0	0	2	14151041	NM_008625	Mrc1	10469358			100000000	1	1	0	0
0.162923	0	0	0	2	14310031	NM_001012305	Slc39a12	10469389			101250000	10723.1	4.34964e-08	11	5	100000000	102500000
0.16729	0	0	0	2	14526238	NM_023116	Cacnb2	10480254			102500000	461719	1.01018e-09	21	7	101250000	103750000
0.789603	0	0	0	2	14629403	ENSMUST00000100395	Gm10848	10480256			103750000	28868.9	1.61564e-08	30	7	102500000	105000000
0.174708	0	0	0	2	14971022	NM_029466	Arl5b	10469425			105000000	1237.24	3.76983e-07	29	6	103750000	106250000
0.0296298	0	0	0	2	14976511	NM_001165941	Nsun6	10480258			106250000	1	0.130312	15	1
0.000292139	1	0	0	2	16277931	NM_026162	Plxdc2	10469457			107500000	1	0.94148	6	0
0.0541856	0	0	0	2	17292178	ENSMUST00000095134	Nebl	10480286			108750000	1	0.922745	8	0
0.455114	0	0	0	2	17918585	NM_026627	H2afb1	10480317			110000000	1	0.777821	25	0
0.0874889	0	0	0	2	17959364	NR_028376	A930004D18Rik	10480321			111250000	1	0.322199	56	1
0.338103	0	0	0	2	17970076	NM_028317	2810030E01Rik	10480324			112500000	1	0.0642612	45	2
0.109006	0	0	0	2	17976898	NM_010804	Mllt10	10469475			113750000	1	0.099482	11	1
0.825575	0	0	0	2	18314438	NM_001190817	Dnajc1	10480329			115000000	1	0.932065	7	0
0.0385526	0	0	0	2	18594064	NM_147778	Commd3	10469505			116250000	1	0.922745	8	0
0.602457	0	0	0	2	18598645	NM_007552	Bmi1	10469514			117500000	1	0.801631	22	0
0.0783222	0	0	0	2	18620628	BC049634	BC061194	10469522			118750000	1	0.605006	50	0
0.0316985	0	0	0	2	18919753	NM_008845	Pip4k2a	10480347			120000000	1	0.33978	64	1
0.147367	0	0	0	2	18919970	NR_024323	4930426L09Rik	10469538			121250000	1	0.0185172	59	3
0.411162	0	0	0	2	19123405	NM_001081083	Armc3	10469540			122500000	1	0.0366891	32	2
0.0127784	0	0	0	2	19293263	NM_029619	Msrb2	10469559			123750000	1	0.0745652	8	1
0.415303	0	0	0	2	19367265	NM_018809	Ptf1a	10469565			125000000	1	0.130312	15	1
0.115361	0	0	0	2	19476084	BC132142	4921504E06Rik	10480360			126250000	1	0.0489578	38	2
0.998575	0	0	0	2	19580383	NM_027715	Otud1	10469571			127500000	1	0.0554098	41	2
0.441725	0	0	0	2	19913893	NR_002688	Gm13363	10469575			128750000	1	0.717731	33	0
0.295064	0	0	0	2	19928667	ENSMUST00000105000	Gm16495	10469577			130000000	1	0.00231885	57	4
0.552836	0	0	0	2	20157727	NM_029963	Mrps5	10480379			131250000	1	0.0017895	53	4
0.141458	0	0	0	2	20431674	NM_001177631	Etl4	10469581			132500000	1	0.190467	24	1
0.856272	0	0	0	2	20889348	NM_001128084	Arhgap21	10480381			133750000	1	0.11523	13	1
0.657045	0	0	0	2	20891520	NR_033225	Gm13375	10469609			135000000	1	0.922745	8	0
0.15319	0	0	0	2	21062547	AK048278	C130046B21Rik	10469611			136250000	1	0.083047	9	1
0.281492	0	0	0	2	21126992	NM_027728	Enkur	10480414			137500000	1	0.0659036	7	1
0.441509	0	0	0	2	21127351	NM_177588	Thnsl1	10469613			138750000	1	0.94148	6	0
0.933551	0	0	0	2	21289194	NM_001004761	Gpr158	10469622			140000000	1	0.922745	8	0
0.739001	0	0	0	2	21802837	ENSMUST00000100368	Gm10846	10469635			141250000	1	0.970299	3	0
0.750659	0	0	0	2	22149132	NM_148413	Myo3a	10469637			142500000	1	0.0570594	6	1
0.999755	0	0	0	2	22477838	NM_008078	Gad2	10469672			143750000	1	0.0204861	23	2
0.0587595	0	0	0	2	22629900	NM_019456	Apbb1ip	10469695			145000000	1	0.190467	24	1
0.136716	0	0	0	2	22751256	ENSMUST00000135621	Pdss1	10480421			146250000	1	0.122853	14	1
0.321229	0	0	0	2	22895585	NM_001077190	Abi1	10480423			147500000	1	0.184375	23	1
0.122979	0	0	0	2	22924787	NM_001102437	Acbd5	10469720			148750000	1	0.793614	23	0
0.490041	0	0	0	2	23011436	NM_025979	Mastl	10480432			150000000	1	0.801631	22	0
0.254697	0	0	0	2	23012056	NM_013771	Yme1l1	10469732			151250000	1	0.598956	51	0
0.810846	0	0	0	2	23062996	NM_027635	4931423N10Rik	10469755			152500000	1	0.520341	65	0
0.338214	0	0	0	2	23176766	NM_008752	Nxph2	10469767			153750000	1	0.319642	55	1
0.514746	0	0	0	2	23364380	NM_025356	Ube2d3	10469772			155000000	1	0.00294277	61	4
0.496606	0	0	0	2	23427574	NM_001165997	Spopl	10480445			156250000	1	0.0177531	58	3
0.822883	0	0	0	2	23904899	NM_080462	Hnmt	10480459			157500000	1	0.278158	42	1
0.435352	0	0	0	2	23952115	NM_199059	Tbpl2	10480468			158750000	1	0.158558	19	1
0.469226	0	0	0	2	24008681	NM_027163	Il1f8	10469774			160000000	1	0.913517	9	0
0.837582	0	0	0	2	24042002	NM_153511	Il1f9	10469786			161250000	1	0.099482	11	1
0.590792	0	0	0	2	24070937	NM_019450	Il1f6	10469793			162500000	1	0.190467	24	1
0.25096	0	0	0	2	24132474	NM_001146087	Il1f5	10469801			163750000	1	0.470587	75	0
0.34142	0	0	0	2	24146716	NM_153077	Il1f10	10469811			165000000	1	0.0242942	66	3
0.227452	0	0	0	2	24192379	NM_031167	Il1rn	10469816			166250000	1	0.00309511	30	3
0.896552	0	0	0	2	24223195	NM_177611	Psd4	10469828			167500000	1	0.747172	29	0
0.950652	0	0	0	2	24331094	NM_011040	Pax8	10480477			168750000	1	0.834514	18	0
0.00287775	1	0	0	2	24618680	NM_001042528	Cacna1b	10480492			170000000	1	0.877521	13	0
0.12644	0	0	0	2	24775121	NM_001012518	Ehmt1	10480541			171250000	1	0.15173	18	1
0.0217487	0	0	0	2	24790685	NM_001162485	Arrdc1	10480570			172500000	1	0.19642	25	1
0.43996	0	0	0	2	24805302	NM_026021	Zmynd19	10469849			173750000	1	0.0273015	27	2
0.128832	0	0	0	2	24817943	NM_026044	Wdr85	10469856			175000000	1	0.0130273	18	2
0.975271	0	0	0	2	24830618	NM_001031808	Mrpl41	10480579			176250000	1	0.913517	9	0
0.349372	0	0	0	2	24831582	NM_146251	Pnpla7	10469867			177500000	1	0.886385	12	0
0.0662982	0	0	0	2	24841474	NM_019647	Rpl21	10469904			178750000	1	0.809728	21	0
0.000694049	1	0	0	2	24909899	NM_001039386	Nelf	10469906			180000000	1	0.308553	51	1
0.861533	0	0	0	2	24935842	NM_028093	Entpd8	10469923			181250000	1	0.0135057	52	3
0.0850112	0	0	0	2	24950669	NM_172204	Noxa1	10480585			182500000	1	0.0080661	14	2
0.36144	0	0	0	2	25036278	NM_025980	Nrarp	10469936
0.7539	0	0	0	2	25052246	NM_146115	A830007P12Rik	10480601
0.317793	0	0	0	2	25066901	NM_021393	Cobra1	10480605
0.310625	0	0	0	2	25070151	BC132286	4933433C11Rik	10480621
0.34918	0	0	0	2	25074265	NM_026624	Fam166a	10469943
0.0314871	0	0	0	2	25080164	NM_146116	Tubb2c	10480628
0.466886	0	0	0	2	25089723	NM_080854	Slc34a3	10480633
0.961434	0	0	0	2	25092307	NM_001033410	Gm757	10480646
0.875606	0	0	0	2	25095417	NM_026415	2310002J15Rik	10480649
0.147069	0	0	0	2	25098458	NM_176834	Rnf208	10469951
0.727876	0	0	0	2	25110898	NM_001082476	Ndor1	10480652
0.680863	0	0	0	2	25110974	NM_177344	Tmem203	10469954
0.651372	0	0	0	2	25118138	NM_175286	Tprn	10469957
0.994133	0	0	0	2	25127938	NM_023464	Ssna1	10480672
0.026288	0	0	0	2	25128019	NM_175300	Anapc2	10469965
0.440497	0	0	0	2	25143665	NM_030055	Tmem210	10469979
0.168427	0	0	0	2	25145436	NM_146117	Lrrc26	10469984
0.0259779	0	0	0	2	25174623	NM_008169	Grin1	10480676
0.924696	0	0	0	2	25188276	NM_001029983	Man1b1	10469987
0.0396863	0	0	0	2	25211852	NM_031843	Dpp7	10480699
0.465027	0	0	0	2	25221146	NM_001033293	Uap1l1	10480714
0.22163	0	0	0	2	25227555	NM_001081085	2010317E24Rik	10470001
0.0529742	0	0	0	2	25251423	NM_009849	Entpd2	10470014
0.244144	0	0	0	2	25258603	NM_008721	Npdc1	10470027
0.642966	0	0	0	2	25278804	NM_013524	Fut7	10470042
0.835257	0	0	0	2	25282767	NM_007379	Abca2	10470050
0.0674166	0	0	0	2	25312358	NM_027085	Clic3	10470101
0.058184	0	0	0	2	25316614	BC029214	BC029214	10480725
0.228987	0	0	0	2	25325256	NM_008963	Ptgds	10480734
0.896857	0	0	0	2	25349431	NM_029958	Lcn12	10480744
0.756521	0	0	0	2	25356298	NM_013908	Fbxw5	10470109
0.337849	0	0	0	2	25357239	NM_027062	C8g	10480751
0.384282	0	0	0	2	25402414	NM_009422	Traf2	10480760
0.910213	0	0	0	2	25413395	NM_021519	Edf1	10470119
0.877832	0	0	0	2	25426727	NM_001081199	Mamdc4	10480775
0.0294736	0	0	0	2	25430391	NM_029293	Phpt1	10480804
0.366105	0	0	0	2	25435619	NM_001005424	Gm996	10480808
0.899107	0	0	0	2	25463966	NM_001024616	B230208H17Rik	10480813
0.310541	0	0	0	2	25473179	NM_029859	4921530D09Rik	10480829
0.372835	0	0	0	2	25477522	NM_001109993	Tmem141	10480842
0.6518	0	0	0	2	25483431	NM_007995	Fcna	10480849
0.319563	0	0	0	2	25508638	NM_033145	Lcn8	10470141
0.122836	0	0	0	2	25513475	NM_007947	Lcn5	10470149
0.335433	0	0	0	2	25532346	NM_177840	Lcn6	10470158
0.891637	0	0	0	2	25538246	NM_178036	Lcn10	10470166
0.0085634	1	0	0	2	25555558	NM_153558	Lcn13	10470175
0.0466817	0	0	0	2	25562300	NM_023326	Bmyc	10470182
0.714967	0	0	0	2	25592587	NM_001099301	Lcn14	10470186
0.406629	0	0	0	2	25621068	NM_010694	Lcn3	10470192
0.660619	0	0	0	2	25632537	NM_001100455	Lcn11	10470200
0.566372	0	0	0	2	25671363	NM_001039095	Glt6d1	10480862
0.730047	0	0	0	2	25678673	NM_029959	Lcn9	10470206
0.86836	0	0	0	2	25702768	NM_001001714	Sohlh1	10480869
0.0674383	0	0	0	2	25719498	NM_175462	Kcnt1	10470214
0.745057	0	0	0	2	25838554	NM_001115076	Camsap1	10480878
0.991318	0	0	0	2	25877231	NM_133835	Ubac1	10480891
0.200861	0	0	0	2	25978331	NM_001037098	Nacc2	10480901
0.737353	0	0	0	2	26063769	NM_001039653	Lhx3	10480912
0.601162	0	0	0	2	26092932	NM_153559	Qsox2	10480921
0.160844	0	0	0	2	26102227	AK021159	C030048H21Rik	10480937
0.715658	0	0	0	2	26150077	NM_177841	4932418E24Rik	10480939
0.00668146	1	0	0	2	26171060	NM_153410	Gpsm1	10470248
0.417494	0	0	0	2	26207630	NM_026828	Dnlz	10480950
0.246914	0	0	0	2	26215067	NM_001037747	Card9	10480956
0.221558	0	0	0	2	26236139	NR_033572	Snapc4	10480971
0.999389	0	0	0	2	26244826	NM_026563	Sdccag3	10480999
0.432252	0	0	0	2	26244868	NM_173180	Pmpca	10470268
0.380783	0	0	0	2	26264708	NM_033134	Inpp5e	10481011
0.757844	0	0	0	2	26296942	NM_153125	Sec16a	10481023
0.958515	0	0	0	2	26359318	NM_008714	Notch1	10481056
0.177505	0	0	0	2	26436603	NM_198724	Egfl7	10470283
0.63694	0	0	0	2	26446877	NR_029541	Mir126	10470296
0.928603	0	0	0	2	26459811	NM_026212	Agpat2	10481092
0.608519	0	0	0	2	26483977	NM_019833	Fam69b	10470298
0.726428	0	0	0	2	26493505	NR_028572	Snora43	10481101
0.0742046	0	0	0	2	26526802	NM_010695	Lcn4	10481103
0.174732	0	0	0	2	26720499	NM_030718	Abo	10481114
0.324484	0	0	0	2	26758341	NM_009298	Surf6	10481122
0.633407	0	0	0	2	26766162	NM_011513	Med22	10481128
0.148062	0	0	0	2	26766327	NM_013721	Rpl7a	10470305
0.16622	0	0	0	2	26771941	NM_013678	Surf2	10470322
0.532757	0	0	0	2	26772050	NM_013677	Surf1	10481135
0.813114	0	0	0	2	26789448	NM_011512	Surf4	10481147
0.837737	0	0	0	2	26789589	NM_198628	Gm711	10470329
0.176711	0	0	0	2	26819906	NM_207234	Rexo4	10481155
0.710509	0	0	0	2	26828936	NM_001001322	Adamts13	10470349
0.0644911	0	0	0	2	26865470	NM_029862	5930434B04Rik	10470381
0.0015158	1	0	0	2	26883510	NM_172659	Slc2a6	10481164
0.72469	0	0	0	2	26927681	NM_025376	Tmem8c	10481175
0.936685	0	0	0	2	26934901	NM_029981	Adamtsl2	10470392
0.213397	0	0	0	2	26997994	NM_175427	Fam163b	10481182
0.342801	0	0	0	2	27020753	NM_138942	Dbh	10470412
0.908234	0	0	0	2	27102332	NM_138665	Sardh	10481186
0.0179422	0	0	0	2	27249699	NM_080848	Wdr5	10470427
0.42636	0	0	0	2	27282432	NM_009500	Vav2	10481210
0.0209818	0	0	0	2	27331141	NM_001113574	Brd3	10481240
0.762941	0	0	0	2	27532721	NM_011305	Rxra	10470446
0.054943	0	0	0	2	27742205	NM_015734	Col5a1	10470462
0.866248	0	0	0	2	27940398	NM_010190	Fcnb	10481262
0.294524	0	0	0	2	28048512	NM_019498	Olfm1	10470529
0.154268	0	0	0	2	28303461	BC070440	Gm347	10470543
0.178259	0	0	0	2	28321471	NM_080452	Mrps2	10470547
0.384383	0	0	0	2	28321852	BC099566	1700007K13Rik	10481272
0.498933	0	0	0	2	28353266	NM_139197	Gbgt1	10470555
0.306058	0	0	0	2	28361615	ENSMUST00000074761	Gm10134	10470562
0.0295245	0	0	0	2	28368851	NM_001145835	Ralgds	10470564
0.225716	0	0	0	2	28418894	NM_009885	Cel	10481278
0.699574	0	0	0	2	28438766	NM_148928	Gtf3c5	10481291
0.873249	0	0	0	2	28477465	NM_008114	Gfi1b	10481304
0.54887	0	0	0	2	28496757	NM_022887	Tsc1	10470584
0.208906	0	0	0	2	28555171	NM_027283	1700026L06Rik	10481312
0.736884	0	0	0	2	28555684	NM_001033874	1190002A17Rik	10470614
0.352361	0	0	0	2	28695813	NM_172977	Gtf3c4	10481320
0.632963	0	0	0	2	28696257	NM_001033294	Ddx31	10470628
0.300732	0	0	0	2	28772188	NM_019446	Barhl1	10481329
0.65795	0	0	0	2	28910518	NM_001166705	1700101E01Rik	10481337
0.678865	0	0	0	2	28915769	NM_009442	Ttf1	10470649
0.11118	0	0	0	2	28980512	NM_198033	Setx	10470665
0.253872	0	0	0	2	29108526	NM_133501	Ntng2	10481349
0.928006	0	0	0	2	29202339	NM_026896	Med27	10470696
0.268658	0	0	0	2	29594185	NM_001039087	Rapgef1	10481366
0.968939	0	0	0	2	29617083	ENSMUST00000100229	Gm13547	10470736
0.468528	0	0	0	2	29643783	NM_178693	Coq4	10470741
0.846326	0	0	0	2	29644022	NM_145520	Trub2	10481368
0.100625	0	0	0	2	29658200	NM_011989	Slc27a4	10470751
0.909509	0	0	0	2	29682909	NM_026615	Urm1	10470768
0.190789	0	0	0	2	29701247	NR_029838	Mir219-2	10481378
0.340336	0	0	0	2	29725014	NM_207298	Cercam	10470775
0.0383252	0	0	0	2	29745240	NM_001113213	Odf2	10470788
0.840363	0	0	0	2	29790945	NM_028923	Gle1	10470816
0.512862	0	0	0	2	29821080	NM_001076554	Spna2	10470834
0.0391401	0	0	0	2	29904350	NM_001008498	Wdr34	10481383
0.141906	0	0	0	2	29917563	NM_023871	Set	10470893
0.0273483	0	0	0	2	29934286	NM_153805	Pkn3	10470913
0.124285	0	0	0	2	29949155	NM_025428	Zdhhc12	10481393
0.689736	0	0	0	2	29980075	NM_178694	Zer1	10481401
0.246095	0	0	0	2	29989386	NM_146252	Tbc1d13	10470936
0.0390216	0	0	0	2	30014915	NM_013901	Slc39a1	10470948
0.926912	0	0	0	2	30027044	NM_007931	Endog	10470950
0.223411	0	0	0	2	30033975	NM_172660	D2Wsu81e	10481420
0.358346	0	0	0	2	30061367	NM_172404	Ccbl1	10481435
0.023388	0	0	0	2	30093242	NM_177725	Lrrc8a	10470954
0.944129	0	0	0	2	30093743	NR_028299	1700084E18Rik	10481451
0.142021	0	0	0	2	30121723	NM_172267	Phyhd1	10470959
0.208427	0	0	0	2	30141874	NM_177648	Dolk	10481453
0.00122659	1	0	0	2	30141952	NM_198304	Nup188	10470973
0.0002814	1	0	0	2	30214825	NM_139302	Sh3glb2	10481457
0.291713	0	0	0	2	30219792	BC051404	Fam73b	10471018
0.883808	0	0	0	2	30247936	NM_020329	Dolpp1	10471036
0.00163239	1	0	0	2	30271268	NM_007760	Crat	10481474
0.168235	0	0	0	2	30271570	NM_138748	Ppp2r4	10471045
0.648933	0	0	0	2	30329739	NM_030244	Ier5l	10481491
0.715868	0	0	0	2	30450564	NM_030137	Cstad	10471058
0.320265	0	0	0	2	30657227	NR_028486	1700001O22Rik	10481499
0.199913	0	0	0	2	30663488	NM_170592	Mettl11a	10471062
0.0655675	0	0	0	2	30685853	NM_133346	Asb6	10481508
0.785682	0	0	0	2	30700801	NM_009116	Prrx2	10471067
0.0598089	0	0	0	2	30758817	NM_022415	Ptges	10481518
0.714248	0	0	0	2	30808492	NM_133673	Tor1b	10471072
0.765545	0	0	0	2	30823411	NM_144884	Tor1a	10481525
0.515087	0	0	0	2	30837406	NM_144885	BC005624	10481531
0.0791406	0	0	0	2	30837854	NM_028846	Usp20	10471080
0.330008	0	0	0	2	30997526	NM_001177648	Fnbp1	10481540
0.225057	0	0	0	2	31007854	NM_178760	Gpr107	10471108
0.317655	0	0	0	2	31101443	NM_019681	Ncs1	10471129
0.769696	0	0	0	2	31293582	ENSMUST00000060478	Hmcn2	10471139
0.909101	0	0	0	2	31325790	NM_007494	Ass1	10471154
0.134267	0	0	0	2	31428337	NM_001033389	Fubp3	10471171
0.0404484	0	0	0	2	31526235	NM_144886	Exosc2	10471191
0.233527	0	0	0	2	31544833	NM_001112703	Abl1	10471201
0.795968	0	0	0	2	31666038	NM_183424	Qrfp	10481560
0.451714	0	0	0	2	31701525	NM_178887	Fibcd1	10481566
0.189723	0	0	0	2	31742801	NM_011836	Lamc3	10471216
0.0789728	0	0	0	2	31805823	NM_145144	Aif1l	10471247
0.293291	0	0	0	2	31830001	NM_172268	Nup214	10471256
0.367835	0	0	0	2	31939227	BC137951	Fam78a	10481574
0.00131978	1	0	0	2	31951171	NM_145521	Ppapdc3	10471294
0.887753	0	0	0	2	32006677	NM_001159634	Bat2l	10471298
0.0935596	0	0	0	2	32092143	NM_145145	Pomt1	10471337
0.127392	0	0	0	2	32115582	NM_011675	Uck1	10481577
0.994821	0	0	0	2	32127330	NM_018730	Rpl36	10471358
0.38456	0	0	0	2	32143651	NM_175190	2900010J23Rik	10481585
0.174599	0	0	0	2	32143846	NM_133852	Golga2	10471360
0.243246	0	0	0	2	32173980	NR_029811	Mir199b	10471385
0.0620202	0	0	0	2	32208824	NM_010065	Dnm1	10481592
0.18706	0	0	0	2	32218754	NM_028412	Ciz1	10471387
0.401734	0	0	0	2	32237404	NM_198001	1110008P14Rik	10481621
0.448027	0	0	0	2	32243259	NM_008491	Lcn2	10481627
0.694773	0	0	0	2	32251778	NM_133783	Ptges2	10471411
0.0553969	0	0	0	2	32305977	NM_194335	Naif1	10471419
0.466251	0	0	0	2	32306942	NM_146118	Slc25a25	10481634
0.797663	0	0	0	2	32390852	NM_153560	Fam102a	10471424
0.564491	0	0	0	2	32426378	NM_010073	Dpm2	10471438
0.84947	0	0	0	2	32431204	ENSMUST00000100190	9430097D07Rik	10481649
0.336652	0	0	0	2	32431238	NM_198191	Pip5kl1	10471443
0.964628	0	0	0	2	32443010	NM_011373	St6galnac4	10471457
0.235281	0	0	0	2	32455229	NM_016973	St6galnac6	10471464
0.450162	0	0	0	2	32477265	NM_021515	Ak1	10471474
0.0694416	0	0	0	2	32502115	NM_001146350	Eng	10471486
0.709983	0	0	0	2	32530629	BC110660	Taf1d	10471503
0.130981	0	0	0	2	32549672	NM_010236	Fpgs	10481654
0.691033	0	0	0	2	32568305	NM_130860	Cdk9	10481670
0.0855957	0	0	0	2	32576592	NM_013781	Sh2d3c	10471505
0.026342	0	0	0	2	32596536	ENSMUST00000009695	6330409D20Rik	10481678
0.56114	0	0	0	2	32612780	NM_152800	Tor2a	10471519
0.38085	0	0	0	2	32631153	NM_177384	Ttc16	10481682
0.114756	0	0	0	2	32639948	NM_178595	Ptrh1	10481700
0.0260291	0	0	0	2	32702684	NM_001113569	Stxbp1	10481711
0.323858	0	0	0	2	32731715	NM_146119	Fam129b	10471535
0.857609	0	0	0	2	32816771	NM_199302	Lrsam1	10481734
0.404053	0	0	0	2	32817246	BC075731	Rpl12	10471550
0.510286	0	0	0	2	32837592	NM_019488	Slc2a8	10481759
0.34377	0	0	0	2	32960515	NM_178888	Garnl3	10481772
0.146202	0	0	0	2	33071481	NM_011923	Angptl2	10471555
0.550543	0	0	0	2	33226998	NM_175211	Ralgps1	10481804
0.17021	0	0	0	2	33283707	NM_001085507	Zbtb34	10481827
0.593688	0	0	0	2	33324052	NM_027947	Zbtb43	10481830
0.382507	0	0	0	2	33496128	NM_010725	Lmx1b	10481835
0.0245516	0	0	0	2	33497959	AK147796	C130021I20Rik	10471567
0.173816	0	0	0	2	33743466	NM_175184	Fam125b	10481845
0.391992	0	0	0	2	34227558	NM_016768	Pbx3	10481857
0.130249	0	0	0	2	34262398	NM_177345	Mapkap1	10471571
0.215858	0	0	0	2	34505760	NM_011847	Dnajb6	10481868
0.0809407	0	0	0	2	34610752	NM_025709	Gapvd1	10481870
0.327725	0	0	0	2	34627610	NM_022310	Hspa5	10471586
0.0693798	0	0	0	2	34655311	NM_145522	Rabepk	10481900
0.85742	0	0	0	2	34689197	NM_013890	Fbxw2	10481909
0.920356	0	0	0	2	34693903	XM_887818	Gm6422	10471597
0.376328	0	0	0	2	34726459	NM_080554	Psmd5	10481920
0.747535	0	0	0	2	34729916	BC021771	D730039F16Rik	10471599
0.715455	0	0	0	2	34769496	NM_028716	Phf19	10481931
0.599225	0	0	0	2	34817292	NM_009421	Traf1	10481949
0.870511	0	0	0	2	34916916	NM_010406	Hc	10481962
0.297947	0	0	0	2	34956193	BC094504	AI182371	10482004
0.0281512	0	0	0	2	34965012	NM_012018	Cep110	10471608
0.405733	0	0	0	2	35056640	NM_026697	Rab14	10482017
0.00366797	1	0	0	2	35111931	NM_146120	Gsn	10471655
0.000354413	1	0	0	2	35192529	NM_013515	Stom	10482030
0.0490314	0	0	0	2	35195929	NM_025374	Glo1	10471675
0.0753479	0	0	0	2	35223249	ENSMUST00000028243	4930568D16Rik	10482045
0.107126	0	0	0	2	35252577	BC115676	4930402F06Rik	10482052
0.00124705	1	0	0	2	35316905	NM_010283	Ggta1	10482059
0.399767	0	0	0	2	35414103	NM_001114124	Dab2ip	10471677
0.854355	0	0	0	2	35701206	ENSMUST00000100156	Gm10829	10471701
0.0623278	0	0	0	2	35835409	NM_029774	Ttll11	10482075
0.771798	0	0	0	2	35904607	NM_029309	Morn5	10471703
0.665154	0	0	0	2	35904829	NM_026703	Ndufa8	10482089
0.893113	0	0	0	2	35960791	NM_008500	Lhx6	10482095
0.114852	0	0	0	2	35992131	NM_026434	Rbm18	10482109
0.0475379	0	0	0	2	35992174	NM_026422	Mrrf	10471715
0.22856	0	0	0	2	36085946	NM_008969	Ptgs1	10471721
0.998954	0	0	0	2	36157148	ENSMUST00000161349	Olfr335-ps	10471735
0.866917	0	0	0	2	36232298	NM_146947	Olfr338	10471739
0.842703	0	0	0	2	36276920	NM_146949	Olfr339	10471741
0.749853	0	0	0	2	36308107	NM_146951	Olfr340	10471743
0.929032	0	0	0	2	36335648	NM_146950	Olfr341	10482117
0.144005	0	0	0	2	36382908	NM_146948	Olfr342	10471745
0.025192	0	0	0	2	36424120	NM_146628	Olfr344	10471747
0.679509	0	0	0	2	36495561	NM_146945	Olfr345	10471749
0.45692	0	0	0	2	36543524	NM_146938	Olfr346	10471751
0.282902	0	0	0	2	36589843	NM_146943	Olfr347	10471753
0.338075	0	0	0	2	36642047	NM_146944	Olfr348	10471755
0.199413	0	0	0	2	36648758	NM_146946	Olfr50	10471757
0.797121	0	0	0	2	36668610	NM_206903	Olfr3	10482121
0.212886	0	0	0	2	36705568	NM_146627	Olfr350	10471759
0.777344	0	0	0	2	36715866	NM_146942	Olfr351	10482123
0.0904127	0	0	0	2	36725088	NM_146940	Olfr352	10471761
0.943281	0	0	0	2	36746366	NM_146941	Olfr353	10482125
0.27243	0	0	0	2	36762425	NM_146939	Olfr354	10471763
0.483347	0	0	0	2	36783632	NM_146625	Olfr355	10482127
0.760368	0	0	0	2	36792641	NM_146624	Olfr356	10471768
0.503922	0	0	0	2	36852247	NM_146623	Olfr357	10471770
0.277395	0	0	0	2	36861167	NM_207235	Olfr358	10482129
0.428345	0	0	0	2	36923827	NM_146622	Olfr360	10471772
0.0450618	0	0	0	2	36941266	NM_146368	Olfr361	10482133
0.49974	0	0	0	2	36961168	NM_147051	Olfr362	10482135
0.0746445	0	0	0	2	37001744	NM_146662	Olfr365	10471774
0.714406	0	0	0	2	37075011	NM_001005569	Olfr366	10471778
0.58391	0	0	0	2	37125966	NM_001081010	Olfr367-ps	10471780
0.353629	0	0	0	2	37187269	NM_146374	Olfr368	10471782
0.783449	0	0	0	2	37214752	NM_026176	Pdcl	10482139
0.732236	0	0	0	2	37278416	NM_001100591	Rc3h2	10482144
0.975365	0	0	0	2	37286499	NM_146253	Zbtb6	10482167
0.815529	0	0	0	2	37298691	NM_199025	Zbtb26	10482172
0.808513	0	0	0	2	37298805	NM_146121	Rabgap1	10471784
0.0896457	0	0	0	2	37372146	NM_177383	Gpr21	10471814
0.0196873	0	0	0	2	37435361	NM_009261	Strbp	10482177
0.221544	0	0	0	2	37631871	NM_001163566	Crb2	10471819
0.104709	0	0	0	2	38142904	NM_146122	Dennd1a	10482200
0.278118	0	0	0	2	38206828	NM_010710	Lhx2	10471833
0.4763	0	0	0	2	38367217	NM_021606	Nek6	10471844
0.160899	0	0	0	2	38499438	NM_011187	Psmb7	10482229
0.553385	0	0	0	2	38525756	XR_107423	Gpr144	10471858
0.24884	0	0	0	2	38570024	NM_139051	Nr5a1	10482237
0.332013	0	0	0	2	38708255	NR_029568	Mir181a-2	10471878
0.657825	0	0	0	2	38709350	NR_029904	Mir181b-2	10471880
0.247652	0	0	0	2	38783208	NM_010264	Nr6a1	10482249
0.667722	0	0	0	2	38787500	NM_172854	Olfml2a	10471882
0.946572	0	0	0	2	38852996	NM_029687	Wdr38	10471891
0.271871	0	0	0	2	38860651	NM_025592	Rpl35	10482267
0.633733	0	0	0	2	38863636	NM_028809	Arpc5l	10471904
0.121379	0	0	0	2	38921049	NM_029793	Golga1	10482273
0.0806433	0	0	0	2	39046250	NM_178778	Scai	10482301
0.31308	0	0	0	2	39081859	NM_024209	Ppp6c	10482323
0.931728	0	0	0	2	39983430	NM_024173	Atp6v1g1	10482330
0.743472	0	0	0	2	42509118	NM_053011	Lrp1b	10482336
0.75039	0	0	0	2	43410849	NM_027552	Kynu	10471912
0.790788	0	0	0	2	43604344	NM_153820	Arhgap15	10471929
0.478187	0	0	0	2	44717142	NM_172662	Gtdc1	10482434
0.586377	0	0	0	2	44966658	NM_001177394	Gm13476	10471945
0.158811	0	0	0	2	44968744	NM_015753	Zeb2	10482448
0.117147	0	0	0	2	48669677	NM_007396	Acvr2a	10471953
0.0975876	0	0	0	2	48804754	NM_011958	Orc4	10482467
0.528738	0	0	0	2	49101489	NM_029924	Mbd5	10471967
0.390151	0	0	0	2	49307036	NM_172663	Epc2	10471978
0.904337	0	0	0	2	49474834	NM_008449	Kif5c	10471994
0.692349	0	0	0	2	49643206	NM_027990	Lypd6b	10472022
0.0026218	1	0	0	2	49922093	NR_033304	Lypd6	10472034
0.144373	0	0	0	2	50152197	NM_133839	Mmadhc	10482486
0.161891	0	0	0	2	50847635	NR_033595	Gm13498	10472042
0.442676	0	0	0	2	51004631	NM_028810	Rnd3	10482500
0.667116	0	0	0	2	51482960	NM_199158	Tas2r134	10472047
0.906039	0	0	0	2	51727138	NM_008907	Ppia	10482507
0.158813	0	0	0	2	51790683	NM_001141981	Rbm43	10482509
0.02629	0	0	0	2	51828616	NM_001141949	Nmi	10482517
0.233659	0	0	0	2	51893633	NM_009398	Tnfaip6	10472050
0.692562	0	0	0	2	51928352	NM_175238	Rif1	10472058
0.123155	0	0	0	2	52190001	NM_010889	Neb	10482528
0.631941	0	0	0	2	52280394	NM_182994	Arl5a	10482687
0.523589	0	0	0	2	52475252	NM_028607	Bloc1s2	10472095
0.06072	0	0	0	2	52532101	NM_001037099	Cacnb4	10482695
0.159793	0	0	0	2	52601234	NM_019667	Stam2	10482712
0.179389	0	0	0	2	52717187	NM_172409	Fmnl2	10472097
0.816591	0	0	0	2	53050221	NM_018785	Prpf40a	10482731
0.35052	0	0	0	2	53051145	NM_022989	Arl6ip6	10472128
0.0674095	0	0	0	2	53555893	NM_145360	Idi1	10482762
0.0901173	0	0	0	2	53937963	NM_023396	Rprm	10482766
0.248135	0	0	0	2	54288798	NM_173030	Galnt13	10472136
0.823684	0	0	0	2	55288381	NM_008426	Kcnj3	10472155
0.408726	0	0	0	2	56976552	NM_001139509	Nr4a2	10482772
0.341589	0	0	0	2	57090708	NM_010274	Gpd2	10472162
0.322775	0	0	0	2	57850295	NM_172855	Galnt5	10472181
0.283876	0	0	0	2	57905252	NM_029972	Ermn	10482795
0.510898	0	0	0	2	57960448	NM_172527	Nudt15	10472195
0.97081	0	0	0	2	58012522	NM_139200	Cytip	10482802
0.0415921	0	0	0	2	58210081	NM_001111030	Acvr1c	10482814
0.00788706	1	0	0	2	58419568	NM_001110204	Acvr1	10482824
0.809739	0	0	0	2	58419798	NM_029692	Upp2	10472199
0.907672	0	0	0	2	58998684	NM_001001178	Ccdc148	10482846
0.000803312	1	0	0	2	58999077	NM_026361	Pkp4	10472212
0.138953	0	0	0	2	59322714	NM_029723	Dapl1	10472235
0.0421248	0	0	0	2	59450101	NM_198294	Tanc1	10472240
0.148919	0	0	0	2	59720641	NM_028118	Wdsub1	10482868
0.0269712	0	0	0	2	59936765	XM_988334	Gm13570	10482918
0.108407	0	0	0	2	59963797	NM_001001182	Baz2b	10482880
0.267387	0	0	0	2	60047993	NM_020575	40975	10472277
0.778963	0	0	0	2	60122475	NM_025422	Cd302	10482920
0.862533	0	0	0	2	60221321	NM_013825	Ly75	10482929
0.0841103	0	0	0	2	60391335	NM_008867	Pla2r1	10482968
0.723941	0	0	0	2	60560660	NM_001159564	Itgb6	10483000
0.00215687	1	0	0	2	60589468	ENSMUST00000028347	Rbms1	10483023
0.185608	0	0	0	2	61416640	NM_011529	Tank	10472289
0.739832	0	0	0	2	61549800	NM_021526	Psmd14	10472300
0.114869	0	0	0	2	61642510	NM_009322	Tbr1	10472313
0.00425541	1	0	0	2	61884620	NM_033552	Slc4a10	10472321
0.348448	0	0	0	2	62250139	NM_010074	Dpp4	10483046
0.0984843	0	0	0	2	62321710	NM_008100	Gcg	10483074
0.634912	0	0	0	2	62412078	NM_007986	Fap	10483081
0.44462	0	0	0	2	62484217	NM_027835	Ifih1	10483110
0.943577	0	0	0	2	62502384	NM_145523	Gca	10472350
0.729937	0	0	0	2	63022344	NM_133207	Kcnh7	10483131
0.248073	0	0	0	2	63936095	NM_021716	Fign	10483150
0.13143	0	0	0	2	64860823	NM_016719	Grb14	10483163
0.558985	0	0	0	2	65077460	NM_177025	Cobll1	10483178
0.49377	0	0	0	2	65202091	NM_177074	Slc38a11	10483199
0.0102483	0	0	0	2	65520747	ENSMUST00000100069	Scn3a	10472374
0.00209345	1	0	0	2	65526375	NM_001099298	Scn2a1	10472380
0.104937	0	0	0	2	65683899	NM_153409	Csrnp3	10472408
0.848381	0	0	0	2	65962850	NM_015736	Galnt3	10483249
0.463939	0	0	0	2	66094674	NM_001047604	Ttc21b	10483264
0.0328417	0	0	0	2	66189224	NM_018733	Scn1a	10483299
0.0417993	0	0	0	2	66322466	ENSMUST00000112354	Scn9a	10472418
0.632648	0	0	0	2	66622975	NM_009135	Scn7a	10483353
0.871543	0	0	0	2	67011891	NM_001033477	Gm1322	10472422
0.647602	0	0	0	2	67234292	NM_001024618	Xirp2	10472426
0.966545	0	0	0	2	67271238	AK156311	F830016D02Rik	10483379
0.35368	0	0	0	2	67942729	NM_020283	B3galt1	10472436
0.345809	0	0	0	2	68310325	NM_016866	Stk39	10483381
0.792167	0	0	0	2	68392570	NM_029564	Tax1bp3	10472440
0.651575	0	0	0	2	68420470	NM_177651	4933409G03Rik	10472449
0.0882539	0	0	0	2	68495941	NM_183113	4932414N04Rik	10472469
0.863082	0	0	0	2	68699571	NM_172856	Lass6	10472501
0.882317	0	0	0	2	68973880	NM_181547	Nostrin	10472514
0.552355	0	0	0	2	69044214	NM_025565	Spc25	10483401
0.735016	0	0	0	2	69058028	NM_021331	G6pc2	10472531
0.621378	0	0	0	2	69180644	NM_021022	Abcb11	10483410
0.319235	0	0	0	2	69218519	NM_175512	Dhrs9	10472538
0.678974	0	0	0	2	69424086	NM_001081088	Lrp2	10483439
0.304522	0	0	0	2	69485311	NM_028284	Bbs5	10472549
0.949009	0	0	0	2	69508264	NM_001081087	Kbtbd10	10472562
0.553116	0	0	0	2	69550663	NM_177244	Fastkd1	10483521
0.193965	0	0	0	2	69560876	NM_001081086	Ppig	10472570
0.000886788	1	0	0	2	69604239	NM_016738	Rpl13	10472587
0.526443	0	0	0	2	69627586	BC125570	4930578N16Rik	10483536
0.146654	0	0	0	2	69627729	NM_028521	Phospho2	10472589
0.000386881	1	0	0	2	69660427	NM_177784	Klhl23	10472598
0.690685	0	0	0	2	69699637	NM_009278	Ssb	10472605
0.203331	0	0	0	2	69723661	NM_029280	Mettl5	10483548
0.247274	0	0	0	2	69811573	NM_001081548	Ubr3	10472630
0.432934	0	0	0	2	69877183	NM_177376	Myo3b	10472649
0.356986	0	0	0	2	70312980	NM_022435	Sp5	10472688
0.468301	0	0	0	2	70346876	NM_025744	4933404M02Rik	10472694
0.0803175	0	0	0	2	70400221	NM_008077	Gad1	10472707
0.601844	0	0	0	2	70500165	NM_027352	Gorasp2	10483561
0.870669	0	0	0	2	70663537	NM_172664	Tlk1	10483563
0.0936887	0	0	0	2	70893385	NM_001165981	Dcaf17	10472738
0.230015	0	0	0	2	70893640	NM_145524	Mettl8	10483584
0.0251777	0	0	0	2	70956109	NM_028593	Cybrd1	10472757
0.327109	0	0	0	2	71050033	NM_010064	Dync1i2	10472764
0.45864	0	0	0	2	71205611	NM_172436	Slc25a12	10483604
0.112629	0	0	0	2	71227314	NM_026115	Hat1	10472782
0.36275	0	0	0	2	71291046	NM_025633	Metap1d	10472794
0.413222	0	0	0	2	71367502	NM_010053	Dlx1	10472809
0.138663	0	0	0	2	71375939	NR_002854	Dlx1as	10483624
0.578129	0	0	0	2	71384798	NM_010054	Dlx2	10483626
0.676272	0	0	0	2	71557474	NM_201366	Gm1631	10472814
0.437012	0	0	0	2	71624997	NM_008397	Itga6	10472820
0.00101745	1	0	0	2	71711281	NM_172665	Pdk1	10472846
0.448171	0	0	0	2	71819272	NM_019688	Rapgef4	10472860
0.787391	0	0	0	2	72123823	NM_023057	B230120H23Rik	10472893
0.958318	0	0	0	2	72314265	NM_025866	Cdca7	10472916
0.174935	0	0	0	2	72408879	XM_911155	Gm13637	10483631
0.427736	0	0	0	2	72471993	NM_001177602	Ak4	10472923
0.361778	0	0	0	2	72819035	AK081759	Sp3	10483646
0.988215	0	0	0	2	73052504	NM_025942	Ola1	10483648
0.363888	0	0	0	2	73112488	NM_001005343	Sp9	10483665
0.970069	0	0	0	2	73150624	NM_025854	Cir1	10483667
0.351087	0	0	0	2	73150709	NM_029022	Scrn3	10472933
0.121174	0	0	0	2	73224455	NM_001190297	Gpr155	10483679
0.311124	0	0	0	2	73367467	NM_153138	Wipf1	10483698
0.201928	0	0	0	2	73418395	NM_007389	Chrna1	10483706
0.571461	0	0	0	2	73613155	NM_001113246	Chn1	10483719
0.739181	0	0	0	2	73730685	NM_001025093	Atf2	10483737
0.364948	0	0	0	2	73737200	ENSMUST00000100005	Gm10822	10472942
0.823304	0	0	0	2	73749360	NM_175015	Atp5g3	10483756
0.550421	0	0	0	2	74417001	NM_001110209	Lnp	10483770
0.105049	0	0	0	2	74429964	NM_011288	Mrpl23	10483786
0.829865	0	0	0	2	74497614	NM_007967	Evx2	10483789
0.978312	0	0	0	2	74506367	NM_008275	Hoxd13	10472946
0.276196	0	0	0	2	74513144	NM_008274	Hoxd12	10472949
0.556261	0	0	0	2	74520450	NM_008273	Hoxd11	10472953
0.927973	0	0	0	2	74530005	NM_013554	Hoxd10	10472958
0.784837	0	0	0	2	74535818	NM_013555	Hoxd9	10472962
0.229464	0	0	0	2	74543546	NM_008276	Hoxd8	10472965
0.582334	0	0	0	2	74554041	NR_027899	1700109F18Rik	10483800
0.161924	0	0	0	2	74560035	NM_010469	Hoxd4	10472970
0.946407	0	0	0	2	74564127	NR_029566	Mir10b	10472982
0.411163	0	0	0	2	74581985	NM_010468	Hoxd3	10472984
0.794846	0	0	0	2	74601037	NM_010467	Hoxd1	10472989
0.20003	0	0	0	2	74663905	NM_016804	Mtx2	10472994
0.256448	0	0	0	2	75029907	NM_009096	Rps6	10483806
0.128603	0	0	0	2	75030334	NM_001111313	Gm9104	10473006
0.00527269	1	0	0	2	75497334	NM_146130	Hnrnpa3	10473008
0.178769	0	0	0	2	75542037	AK031731	6030499A19Rik	10483817
0.274498	0	0	0	2	75542720	NM_010902	Nfe2l2	10483809
0.0328554	0	0	0	2	75646415	NM_019755	Plp2	10473022
0.55782	0	0	0	2	75670249	NM_172666	Agps	10473024
0.0434071	0	0	0	2	75776464	NM_028235	Ttc30b	10483819
0.253853	0	0	0	2	75816223	NM_001081228	Ttc30a2	10483822
0.40454	0	0	0	2	75819826	NM_030188	Ttc30a1	10483824
0.292873	0	0	0	2	76176654	NM_001081033	Pde11a	10483828
0.979433	0	0	0	2	76198506	NM_009989	Cyct	10483851
0.226328	0	0	0	2	76208041	NM_153405	Rbm45	10473045
0.11121	0	0	0	2	76244595	NM_145525	Osbpl6	10473058
0.416784	0	0	0	2	76486059	NM_011871	Prkra	10483856
0.940412	0	0	0	2	76488330	NM_001080711	Dfnb59	10473089
0.445836	0	0	0	2	76511127	NM_010222	Fkbp7	10483865
0.286433	0	0	0	2	76513352	NM_031256	Plekha3	10473097
0.0881286	0	0	0	2	76674871	ENSMUST00000099981	Ttn	10484190
0.462968	0	0	0	2	76867487	NM_001025576	Ccdc141	10484205
0.000545038	1	0	0	2	77129163	NM_175465	Sestd1	10484227
0.527383	0	0	0	2	77655316	NM_178723	Zfp385b	10484237
0.372175	0	0	0	2	77784240	NM_030560	Cwc22	10484249
0.0651193	0	0	0	2	78077704	NM_177843	Gm14461	10473109
0.906042	0	0	0	2	78685824	XR_032609	4930401B11Rik	10484256
0.615675	0	0	0	2	78709204	NM_009454	Ube2e3	10473118
0.00340439	1	0	0	2	79095583	NM_010576	Itga4	10473125
0.0897028	0	0	0	2	79269145	NM_001048176	Cerkl	10484261
0.276445	0	0	0	2	79296797	NM_010894	Neurod1	10484276
0.769351	0	0	0	2	79475697	NM_080558	Ssfa2	10473160
0.0928797	0	0	0	2	79547937	NM_172420	Ppp1r1c	10473180
0.959909	0	0	0	2	79969632	NM_016744	Pde1a	10484283
0.394303	0	0	0	2	80132632	NR_033713	Prdx6-ps1	10473187
0.332312	0	0	0	2	80155623	NM_024181	Dnajc10	10473190
0.498999	0	0	0	2	80287782	NM_011356	Frzb	10484307
0.051545	0	0	0	2	80421318	NM_016965	Nckap1	10484318
0.598047	0	0	0	2	80457202	NM_024438	Dusp19	10473224
0.308748	0	0	0	2	80469725	NM_133354	Sumo2	10484351
0.114701	0	0	0	2	80478971	NM_027091	Nup35	10473230
0.418597	0	0	0	2	80677298	NM_023119	Eno1	10473240
0.0108607	0	0	0	2	81893958	NM_175513	Zfp804a	10473244
0.834148	0	0	0	2	82347373	NM_026310	Mrpl18	10473250
0.236392	0	0	0	2	82821680	ENSMUST00000099964	Fsip2	10473258
0.579994	0	0	0	2	83194114	NM_009094	Rps4x	10484357
0.0798367	0	0	0	2	83484735	NM_026934	Zc3h15	10473272
0.0675081	0	0	0	2	83564672	NM_008402	Itgav	10473281
0.40343	0	0	0	2	83652885	NM_175514	Fam171b	10473312
0.650962	0	0	0	2	83781383	NM_027964	Zswim2	10484361
0.545952	0	0	0	2	83795847	NM_001177432	Gm13691	10473322
0.840393	0	0	0	2	84265424	NM_018782	Calcrl	10484371
0.538264	0	0	0	2	84316904	NM_011576	Tfpi	10484389
0.295003	0	0	0	2	84490832	NM_007615	Ctnnd1	10484402
0.956582	0	0	0	2	84510865	NM_001033166	2700094K13Rik	10484425
0.0346841	0	0	0	2	84518204	NM_025868	Tmx2	10484431
0.26693	0	0	0	2	84518582	NM_025885	Med19	10473343
0.561196	0	0	0	2	84555313	NM_144887	Zdhhc5	10484440
0.847723	0	0	0	2	84567425	NM_133840	Clp1	10484457
0.260589	0	0	0	2	84574361	NM_001005342	Ypel4	10473349
0.906141	0	0	0	2	84581335	NR_029544	Mir130a	10484461
0.093253	0	0	0	2	84615561	NM_009776	Serping1	10484463
0.477698	0	0	0	2	84638996	NM_019949	Ube2l6	10473356
0.873471	0	0	0	2	84662809	NM_024230	Smtnl1	10484472
0.711104	0	0	0	2	84667178	NM_013899	Timm10	10473363
0.224612	0	0	0	2	84679596	NM_001081349	Slc43a1	10473367
0.0743746	0	0	0	2	84726849	NM_199223	Rtn4rl2	10484482
0.802742	0	0	0	2	84776817	NM_021398	Slc43a3	10473384
0.252377	0	0	0	2	84820618	NM_008920	Prg2	10473399
0.318653	0	0	0	2	84828372	NM_016914	Prg3	10473406
0.0165476	0	0	0	2	84875991	NM_145526	P2rx3	10484488
0.916044	0	0	0	2	84877358	NM_182990	Ssrp1	10473414
0.10856	0	0	0	2	84891047	NM_001081260	Tnks1bp1	10473432
0.273847	0	0	0	2	84976543	NM_011784	Aplnr	10473444
0.440085	0	0	0	2	85036913	NM_001033346	Lrrc55	10484503
0.0493428	0	0	0	2	85172053	NM_001011785	Olfr987	10484508
0.383179	0	0	0	2	85194081	NM_001011534	Olfr988	10484510
0.0568741	0	0	0	2	85240688	NM_146865	Olfr992	10484512
0.685842	0	0	0	2	85255034	NM_146435	Olfr993	10484514
0.959922	0	0	0	2	85270984	NM_146433	Olfr994	10484516
0.410571	0	0	0	2	85279394	NM_146434	Olfr995	10484518
0.584075	0	0	0	2	85359181	NM_001081664	4833423E24Rik	10484520
0.166355	0	0	0	2	85419372	NM_146437	Olfr996	10473446
0.452172	0	0	0	2	85430699	NM_146436	Olfr998	10473450
0.205732	0	0	0	2	85449065	NM_001011695	Olfr1000	10484535
0.787628	0	0	0	2	85488476	NM_146573	Olfr1002	10484537
0.771819	0	0	0	2	85496872	NM_146570	Olfr1006	10484539
0.57983	0	0	0	2	85504612	NM_013728	Olfr154	10484541
0.389189	0	0	0	2	85529588	NM_146866	Olfr1008	10473454
0.620703	0	0	0	2	85561564	NM_146572	Olfr1009	10473456
0.705842	0	0	0	2	85593520	NM_207149	Olfr1010	10473458
0.295534	0	0	0	2	85600531	NM_146568	Olfr1012	10484545
0.298083	0	0	0	2	85609960	NM_146762	Olfr1013	10473460
0.187395	0	0	0	2	85616743	NM_146569	Olfr1014	10473462
0.277798	0	0	0	2	85625631	NM_146571	Olfr1015	10473464
0.811868	0	0	0	2	85640425	NM_001011758	Olfr1016	10484547
0.815754	0	0	0	2	85663130	NM_146586	Olfr1018	10473467
0.577404	0	0	0	2	85682393	NM_147015	Olfr1019	10484549
0.208812	0	0	0	2	85689577	NM_146580	Olfr1020	10473469
0.934409	0	0	0	2	85708751	NM_146589	Olfr1022	10473473
0.497596	0	0	0	2	85726959	NM_146587	Olfr1023	10473475
0.610973	0	0	0	2	85745209	NM_001005230	Olfr1024	10484553
0.830182	0	0	0	2	85763427	NM_146584	Olfr1026	10473479
0.98263	0	0	0	2	85791222	NM_001011774	Olfr1028	10473481
0.792407	0	0	0	2	85815402	NM_001011852	Olfr1029	10473483
0.666346	0	0	0	2	85823999	NM_146588	Olfr1030	10473485
0.208342	0	0	0	2	85831976	NM_001011759	Olfr1031	10473487
0.980253	0	0	0	2	85847935	NM_146579	Olfr1032	10473489
0.955286	0	0	0	2	85860797	NM_146578	Olfr1033	10473491
0.532425	0	0	0	2	85886641	NM_001011872	Olfr1034	10473494
0.0582581	0	0	0	2	85914899	NM_207142	Olfr1036	10473496
0.832569	0	0	0	2	85925932	NM_001011532	Olfr1037	10484555
0.794739	0	0	0	2	85960381	NM_147013	Olfr1038-ps	10473498
0.537706	0	0	0	2	85971818	NM_001011784	Olfr1039	10484557
0.413289	0	0	0	2	85986889	NM_207561	Olfr1040	10484559
0.744387	0	0	0	2	86000525	NM_001011777	Olfr1042	10484561
0.507083	0	0	0	2	86003104	NM_146577	Olfr1043	10484563
0.615942	0	0	0	2	86011972	NM_147011	Olfr1044	10484565
0.469778	0	0	0	2	86022266	NM_146583	Olfr52	10484567
0.071334	0	0	0	2	86038907	NM_147017	Olfr1045	10484569
0.768108	0	0	0	2	86057865	NM_146582	Olfr1046	10484571
0.591765	0	0	0	2	86069126	NM_147012	Olfr1047	10484573
0.542546	0	0	0	2	86076990	NM_147014	Olfr1048	10484575
0.626143	0	0	0	2	86095848	NM_147016	Olfr1049	10484577
0.906809	0	0	0	2	86116642	NM_207562	Olfr1051	10484579
0.607107	0	0	0	2	86137975	NM_147010	Olfr1052	10473503
0.162863	0	0	0	2	86168726	BC148234	Olfr1053	10484584
0.854124	0	0	0	2	86173511	NM_147019	Olfr1054	10484586
0.804734	0	0	0	2	86187921	NM_147021	Olfr1055	10484588
0.131985	0	0	0	2	86196537	NM_147018	Olfr1056	10484590
0.250315	0	0	0	2	86215567	NM_207563	Olfr1057	10484592
0.192481	0	0	0	2	86226573	NM_146391	Olfr1058	10484594
0.164397	0	0	0	2	86254207	NM_207134	Olfr1061	10484598
0.976152	0	0	0	2	86263831	NM_147078	Olfr1062	10484600
0.671622	0	0	0	2	86275058	NM_146408	Olfr1065	10484602
0.474769	0	0	0	2	86296429	NM_001011735	Olfr1066	10484606
0.445702	0	0	0	2	86323897	NM_146405	Olfr228	10484608
0.423873	0	0	0	2	86348618	NM_146406	Olfr1076	10473505
0.961108	0	0	0	2	86366322	NR_033507	Olfr1077-ps1	10484610
0.404185	0	0	0	2	86379070	NM_146407	Olfr1079	10484612
0.916696	0	0	0	2	86398295	NM_146409	Olfr1080	10484614
0.417396	0	0	0	2	86438966	NM_207674	Olfr1082	10484616
0.384407	0	0	0	2	86447726	NM_207564	Olfr1083	10484618
0.71523	0	0	0	2	86479863	NM_207135	Olfr1084	10484620
0.00567356	1	0	0	2	86498613	NM_146590	Olfr1085	10484622
0.689509	0	0	0	2	86517488	NM_146592	Olfr1086	10484624
0.462349	0	0	0	2	86531130	NM_146846	Olfr1087	10484626
0.775317	0	0	0	2	86573767	NM_001011771	Olfr1089	10484628
0.36839	0	0	0	2	86594893	NM_146847	Olfr1090	10484630
0.800438	0	0	0	2	86625889	NM_146366	Olfr1093	10473507
0.717649	0	0	0	2	86647154	NM_181818	Olfr141	10484632
0.91921	0	0	0	2	86668833	NM_146365	Olfr1094	10473509
0.10602	0	0	0	2	86691853	NM_146730	Olfr1095	10484634
0.227621	0	0	0	2	86731330	NM_146843	Olfr1097	10484636
0.714786	0	0	0	2	86763687	NM_146845	Olfr1098	10484638
0.82699	0	0	0	2	86799613	NM_146768	Olfr1099	10484640
0.481757	0	0	0	2	86818951	NM_146594	Olfr1100	10484642
0.352181	0	0	0	2	86829331	NM_146591	Olfr1101	10484644
0.336963	0	0	0	2	86842128	NM_207154	Olfr1102	10473511
0.496903	0	0	0	2	86862699	NM_146767	Olfr1104	10484648
0.0424186	0	0	0	2	86874376	NM_001011825	Olfr1105	10484650
0.507879	0	0	0	2	86889391	NM_146752	Olfr1106	10484652
0.74296	0	0	0	2	86912380	NM_146844	Olfr1107	10484654
0.792616	0	0	0	2	86933552	NM_146766	Olfr1109	10484658
0.759667	0	0	0	2	86948542	NM_146770	Olfr259	10484660
0.539557	0	0	0	2	86976476	NM_146769	Olfr1110	10484662
0.438373	0	0	0	2	86990816	NM_146593	Olfr1111	10484664
0.0615305	0	0	0	2	87031846	NM_146661	Olfr1112	10473513
0.892318	0	0	0	2	87053051	NM_207565	Olfr1113	10473515
0.688074	0	0	0	2	87092096	NM_146297	Olfr1115	10473519
0.663419	0	0	0	2	87109003	NM_001011734	Olfr1116-ps	10473521
0.138961	0	0	0	2	87148921	NM_207632	Olfr1118-ps	10473525
0.198416	0	0	0	2	87197583	NM_147029	Olfr1120	10473528
0.375517	0	0	0	2	87211691	NM_146348	Olfr1121	10473531
0.622582	0	0	0	2	87227813	NM_147031	Olfr1122	10473533
0.379216	0	0	0	2	87258207	NM_146350	Olfr1123	10473537
0.0665452	0	0	0	2	87274646	NM_147028	Olfr1124	10473539
0.533227	0	0	0	2	87297324	NM_146837	Olfr1126	10473541
0.11954	0	0	0	2	87332575	NM_178250	Pramel7	10484669
0.601917	0	0	0	2	87348615	NM_178249	Pramel6	10473543
0.354171	0	0	0	2	87366206	NM_012058	Srp9	10473547
0.210511	0	0	0	2	87372192	NM_206823	Olfr153	10473551
0.625343	0	0	0	2	87385699	NM_146349	Olfr1128	10484675
0.773742	0	0	0	2	87415243	NM_001011836	Olfr1129	10473553
0.160046	0	0	0	2	87447547	NM_146838	Olfr1130	10473555
0.875721	0	0	0	2	87468622	NM_146658	Olfr1131	10473557
0.809429	0	0	0	2	87475902	NM_146836	Olfr1132	10484679
0.180877	0	0	0	2	87486278	NM_146351	Olfr1133	10484681
0.574938	0	0	0	2	87497099	NM_147030	Olfr1134	10484683
0.303927	0	0	0	2	87512522	NM_146660	Olfr1135	10484685
0.542434	0	0	0	2	87534104	NM_146659	Olfr1136	10484687
0.635736	0	0	0	2	87552061	NM_001011833	Olfr1137	10484689
0.948085	0	0	0	2	87578479	NM_146639	Olfr1138	10484691
0.64913	0	0	0	2	87586318	NM_146642	Olfr1140	10473559
0.109327	0	0	0	2	87594148	NM_146637	Olfr1141	10484693
0.395806	0	0	0	2	87622693	NM_146646	Olfr152	10473562
0.461149	0	0	0	2	87642548	NM_146293	Olfr1143	10473564
0.405042	0	0	0	2	87649979	NM_146320	Olfr1145	10473566
0.107242	0	0	0	2	87673198	NM_001011519	Olfr1148	10473570
0.0890611	0	0	0	2	87697334	NM_146638	Olfr1151	10473574
0.333287	0	0	0	2	87708150	NM_001011834	Olfr1152	10473576
0.243126	0	0	0	2	87736334	NM_146640	Olfr1153	10473578
0.696394	0	0	0	2	87743831	NM_146647	Olfr1154	10484697
0.468477	0	0	0	2	87783783	NM_146643	Olfr1155	10484699
0.0528681	0	0	0	2	87790422	NM_146817	Olfr1156	10484701
0.304774	0	0	0	2	87803047	NM_146849	Olfr1157	10484704
0.625577	0	0	0	2	87814820	NM_054091	Olfr74	10484706
0.540105	0	0	0	2	87830243	NM_146645	Olfr1158	10473580
0.844494	0	0	0	2	87846933	NM_146649	Olfr1160	10484708
0.111034	0	0	0	2	87864881	NM_146848	Olfr1161	10473582
0.117996	0	0	0	2	87875294	NM_054090	Olfr73	10484710
0.0234937	0	0	0	2	87890779	NM_001011835	Olfr1162	10484712
0.817519	0	0	0	2	87911564	NM_146644	Olfr1163	10484714
0.43627	0	0	0	2	87934091	NM_146641	Olfr1164	10484716
0.706236	0	0	0	2	87942142	NM_146648	Olfr1165-ps	10484718
0.66254	0	0	0	2	87965150	NM_146650	Olfr1166	10484720
0.42391	0	0	0	2	87990240	NM_146294	Olfr1167	10484723
0.337375	0	0	0	2	88025036	NM_146531	Olfr1168	10473586
0.394881	0	0	0	2	88065187	NM_146532	Olfr1170	10484726
0.885149	0	0	0	2	88115204	NM_207566	Olfr1173	10484731
0.207351	0	0	0	2	88151927	XM_621554	Olfr1174-ps	10484733
0.440435	0	0	0	2	88163836	XM_915356	Olfr1175-ps	10484735
0.865739	0	0	0	2	88179724	NM_146771	Olfr1176	10473588
0.143985	0	0	0	2	88184884	XM_619781	Olfr1177-ps	10484737
0.670982	0	0	0	2	88231406	NM_001011868	Olfr1178	10473590
0.446071	0	0	0	2	88243089	NM_146917	Olfr1179	10484739
0.121004	0	0	0	2	88252846	NM_146918	Olfr1180	10484741
0.886223	0	0	0	2	88264180	NM_001011816	Olfr1181	10484745
0.185618	0	0	0	2	88301499	NM_146529	Olfr1183	10473592
0.882083	0	0	0	2	88319001	NM_001011535	Olfr1182	10484747
0.638683	0	0	0	2	88326891	NM_146823	Olfr1184	10473594
0.662458	0	0	0	2	88365742	NM_146530	Olfr1186	10473598
0.427971	0	0	0	2	88399628	NM_146919	Olfr1188	10473600
0.33662	0	0	0	2	88431963	NM_146772	Olfr1189	10473602
0.330203	0	0	0	2	88518014	NM_001011517	Olfr1193	10473608
0.328409	0	0	0	2	88523887	NM_146753	Olfr1195	10484752
0.794324	0	0	0	2	88541505	NM_146464	Olfr1196	10484754
0.88253	0	0	0	2	88569754	NM_001005225	Olfr1197	10484756
0.320085	0	0	0	2	88587043	NM_207567	Olfr1198	10484758
0.639342	0	0	0	2	88596830	NM_146458	Olfr1199	10484760
0.459788	0	0	0	2	88608470	NM_001005227	Olfr1200	10484762
0.326684	0	0	0	2	88634541	NM_146895	Olfr1201	10473610
0.802051	0	0	0	2	88657330	NM_146462	Olfr1202	10473612
0.994293	0	0	0	2	88671276	NM_146896	Olfr1203	10473614
0.305022	0	0	0	2	88692109	NM_146463	Olfr1204	10473616
0.490589	0	0	0	2	88704764	NM_001001810	Olfr1206	10473618
0.119204	0	0	0	2	88737752	NM_146778	Olfr1208	10484764
0.437761	0	0	0	2	88750548	NM_146461	Olfr1209	10484766
0.975461	0	0	0	2	88770627	NM_001011804	Olfr1211	10484768
0.323596	0	0	0	2	88798625	NM_207140	Olfr1212	10473620
0.965469	0	0	0	2	88814046	NM_146898	Olfr1213	10484771
0.883722	0	0	0	2	88828357	NM_146897	Olfr1214	10484773
0.63863	0	0	0	2	88842443	NM_146459	Olfr1215	10484775
0.50806	0	0	0	2	88854219	NM_146893	Olfr1216	10484777
0.25734	0	0	0	2	88864158	NM_146901	Olfr1217	10484779
0.492681	0	0	0	2	88895581	NM_146818	Olfr1218	10484781
0.0928182	0	0	0	2	88915246	NM_146899	Olfr1219	10484783
0.205305	0	0	0	2	88938120	NM_146900	Olfr1220	10484785
0.270708	0	0	0	2	88952667	NM_146902	Olfr1221	10484789
0.233009	0	0	0	2	88965886	NM_001011860	Olfr1222	10484791
0.803005	0	0	0	2	88991493	NM_146892	Olfr1223	10484793
0.230774	0	0	0	2	89011367	NM_146891	Olfr1225	10484799
0.182457	0	0	0	2	89034189	NM_146967	Olfr1226	10484801
0.189747	0	0	0	2	89089932	NM_146971	Olfr1228	10484803
0.098506	0	0	0	2	89123288	NM_001011761	Olfr1229	10484805
0.53861	0	0	0	2	89137425	NM_146789	Olfr1230	10484807
0.911963	0	0	0	2	89143747	NM_146454	Olfr1231	10484809
0.328635	0	0	0	2	89166335	NM_146323	Olfr1232	10484811
0.165253	0	0	0	2	89180505	NM_146972	Olfr1233	10484813
0.727707	0	0	0	2	89203584	NM_146973	Olfr1234	10484816
0.961106	0	0	0	2	89247234	NM_146790	Olfr1238	10484818
0.35827	0	0	0	2	89258568	NM_146970	Olfr1239	10484820
0.264944	0	0	0	2	89280434	NM_146808	Olfr1240	10484822
0.0737438	0	0	0	2	89323290	NM_146455	Olfr1241	10484824
0.947294	0	0	0	2	89334503	NM_146968	Olfr1242	10484826
0.206909	0	0	0	2	89368565	NM_146969	Olfr1243	10484828
0.747375	0	0	0	2	89415881	NM_146788	Olfr1245	10484830
0.845512	0	0	0	2	89431270	NM_146792	Olfr1246	10484832
0.063583	0	0	0	2	89450304	NM_146966	Olfr1247	10484834
0.653787	0	0	0	2	89458347	NM_146791	Olfr1248	10484837
0.0100036	0	0	0	2	89471053	NM_001011796	Olfr1249	10484839
0.907135	0	0	0	2	89497690	NM_146965	Olfr1250	10484841
0.948687	0	0	0	2	89508041	NM_001011529	Olfr1251	10484844
0.459478	0	0	0	2	89562363	NM_207568	Olfr1252	10484846
0.436214	0	0	0	2	89592983	NM_146373	Olfr1253	10484848
0.484946	0	0	0	2	89629507	NM_146476	Olfr1254	10484850
0.0641809	0	0	0	2	89656485	NM_146977	Olfr1255	10473622
0.44898	0	0	0	2	89676100	NM_146983	Olfr1256	10484852
0.475743	0	0	0	2	89685128	NM_010990	Olfr48	10484854
0.816358	0	0	0	2	89720985	NM_146982	Olfr1257	10473624
0.888111	0	0	0	2	89769968	NM_146978	Olfr1258	10473626
0.0801569	0	0	0	2	89784270	NM_146341	Olfr1259	10484856
0.137306	0	0	0	2	89817937	NM_146981	Olfr1260	10473630
0.234626	0	0	0	2	89833520	NM_146474	Olfr1261	10473632
0.725008	0	0	0	2	89842504	NM_146974	Olfr1262	10473636
0.184542	0	0	0	2	89855048	NM_146794	Olfr1263	10473639
0.737342	0	0	0	2	89862290	NM_021368	Olfr1264	10484858
0.940785	0	0	0	2	89877078	NM_146343	Olfr1265	10473641
0.447815	0	0	0	2	89892479	NM_020515	Olfr140	10484861
0.487093	0	0	0	2	89926606	NM_146342	Olfr1269	10484863
0.752392	0	0	0	2	89979352	NM_010980	Olfr32	10484869
0.223258	0	0	0	2	89990193	NM_146985	Olfr1270	10484872
0.718457	0	0	0	2	90062653	NM_146265	Olfr1506	10484875
0.0867502	0	0	0	2	90093143	NM_146984	Olfr142	10484880
0.83548	0	0	0	2	90106585	NM_146793	Olfr1271	10484882
0.467865	0	0	0	2	90122730	NM_146980	Olfr1272	10484884
0.45334	0	0	0	2	90137016	NM_146975	Olfr1273-ps	10484886
0.116177	0	0	0	2	90240820	NM_146263	Olfr1274-ps	10473648
0.00397077	1	0	0	2	90420754	NM_008982	Ptprj	10484894
0.0440079	0	0	0	2	90517372	NM_021512	Nup160	10473650
0.0184058	0	0	0	2	90585527	NM_018828	Fnbp4	10473690
0.157376	0	0	0	2	90622884	NM_178755	Agbl2	10473708
0.441947	0	0	0	2	90687312	NM_019758	Mtch2	10473737
0.0996703	0	0	0	2	90726015	NM_026161	C1qtnf4	10473750
0.192741	0	0	0	2	90744878	NM_026688	Ndufs3	10484912
0.645041	0	0	0	2	90744941	NM_025991	Kbtbd4	10473754
0.0535185	0	0	0	2	90758197	NM_025576	Ptpmt1	10484920
0.0390049	0	0	0	2	90780615	NM_017368	Celf1	10473760
0.67175	0	0	0	2	90871279	XM_915186	Gm13777	10484925
0.710137	0	0	0	2	90875784	NM_009023	Rapsn	10473783
0.0172385	0	0	0	2	90894239	NM_008948	Psmc3	10473793
0.789654	0	0	0	2	90910440	NM_026721	Slc39a13	10484927
0.0899385	0	0	0	2	90936954	NM_011355	Sfpi1	10473809
0.436296	0	0	0	2	90958301	NM_008653	Mybpc3	10473814
0.301766	0	0	0	2	91023994	NM_001177721	Madd	10484941
0.53199	0	0	0	2	91035273	NM_013839	Nr1h3	10484987
0.698156	0	0	0	2	91043076	NM_007387	Acp2	10473847
0.129526	0	0	0	2	91077181	NM_028119	Ddb2	10484999
0.0177285	0	0	0	2	91096319	NM_028733	Pacsin3	10473861
0.0256079	0	0	0	2	91105439	NM_001166024	Arfgap2	10473874
0.980354	0	0	0	2	91284837	BC085239	1110051M20Rik	10485013
0.063419	0	0	0	2	91297858	NM_172668	Lrp4	10473880
0.249772	0	0	0	2	91366952	NM_001165989	Ckap5	10473919
0.211646	0	0	0	2	91476571	NM_010168	F2	10485027
0.123036	0	0	0	2	91489948	NM_001033451	Zfp408	10485042
0.327299	0	0	0	2	91490361	NR_027373	Arhgap1	10473965
0.0761913	0	0	0	2	91550733	NM_145528	Atg13	10485048
0.838199	0	0	0	2	91551074	NM_178724	Harbi1	10473976
0.300469	0	0	0	2	91570382	NM_172669	Ambra1	10473981
0.329851	0	0	0	2	91767375	NM_007699	Chrm4	10474002
0.0829882	0	0	0	2	91772439	NM_010784	Mdk	10485070
0.00928428	1	0	0	2	91805625	NM_001166597	Dgkz	10485081
0.391499	0	0	0	2	91864327	NM_011957	Creb3l1	10485117
0.542733	0	0	0	2	92024433	NM_001109691	Phf21a	10474006
0.479631	0	0	0	2	92211190	NM_172670	Gyltl1b	10485131
0.0409917	0	0	0	2	92212261	NM_145122	Pex16	10474028
0.475977	0	0	0	2	92223075	NM_183112	1700029I15Rik	10474041
0.000804594	1	0	0	2	92241420	NM_011162	Mapk8ip1	10485151
0.0598233	0	0	0	2	92274194	NM_009963	Cry2	10485170
0.391268	0	0	0	2	92300675	NM_211358	Slc35c1	10485183
0.0132895	0	0	0	2	92451930	NM_023850	Chst1	10474045
0.442751	0	0	0	2	92755258	NM_030725	Syt13	10474048
0.0584513	0	0	0	2	92854040	NM_001177536	Prdm11	10485191
0.0777385	0	0	0	2	92868113	BC100298	4631405J19Rik	10474057
0.753518	0	0	0	2	93027741	NM_001025246	Trp53i11	10474064
0.406261	0	0	0	2	93174664	NM_183180	Tspan18	10485198
0.395129	0	0	0	2	93302653	NM_007656	Cd82	10485213
0.564988	0	0	0	2	93404042	ENSMUST00000099692	Gm10803	10474079
0.111934	0	0	0	2	93482545	NM_007442	Alx4	10474081
0.0351722	0	0	0	2	93662702	NM_010163	Ext2	10485225
0.118669	0	0	0	2	93690014	NM_183220	Accs	10485241
0.141415	0	0	0	2	93709260	NM_001033452	Accsl	10485261
0.0255422	0	0	0	2	93797206	NM_001145034	Gm13889	10485280
0.291804	0	0	0	2	93850887	NM_026944	Alkbh3	10485282
0.011222	0	0	0	2	93998066	NM_019657	Hsd17b12	10485294
0.0799124	0	0	0	2	94081610	NR_029752	Mir129-2	10485307
0.47045	0	0	0	2	94101556	NR_030431	Mir670	10485312
0.168771	0	0	0	2	94246308	NR_027831	2810002D19Rik	10474093
0.00358396	1	0	0	2	94246822	NM_183106	Ttc17	10485342
0.632051	0	0	0	2	94278304	NM_007466	Api5	10485344
0.00968744	1	0	0	2	97307814	NM_178725	Lrrc4c	10474096
0.433157	0	1	0	2	101464905	NM_009020	Rag2	10474105
0.00691259	1	1	+	2	101469147	BC025075	B230118H07Rik	10485361
0.0436705	0	1	0	2	101489689	NM_009019	Rag1	10485372
0.217529	0	1	0	2	101518597	NM_009424	Traf6	10474112
0.00810182	1	1	+	2	101637821	NM_001083810	Prr5l	10485378
0.148605	0	1	0	2	101726419	NM_029635	Commd9	10474123
8.29e-05	1	1	+	2	102026517	NM_178886	Ldlrad3	10485388
9.61e-06	1	1	-	2	102241057	NM_020267	Trim44	10485395
0.147985	0	1	0	2	102291949	NM_010218	Fjx1	10485402
0.110922	0	1	0	2	102390207	NM_173749	Pamr1	10474129
0.00156212	1	1	-	2	102498817	NM_001077514	Slc1a2	10474141
0.0307137	0	1	0	2	102741822	NM_009851	Cd44	10485405
0.170898	0	1	0	2	102913668	NM_175094	Pdhx	10485429
0.932674	0	1	0	2	102913832	NM_019735	Apip	10474159
0.996954	0	1	0	2	103143353	NM_007914	Ehf	10485445
0.354263	0	1	0	2	103229199	BC016548	BC016548	10485461
0.837021	0	1	0	2	103264234	NM_010125	Elf5	10474171
6.56e-06	1	1	+	2	103325280	NM_009804	Cat	10485466
0.135507	0	1	0	2	103406467	NM_178890	Abtb2	10474181
0.00308017	1	1	-	2	103601407	NM_153126	Nat10	10485483
0.0210272	0	1	0	2	103637778	NM_016739	Caprin1	10485514
0.0877341	0	1	0	2	103810380	NM_008505	Lmo2	10474201
0.688372	0	1	0	2	103867956	NM_212433	Fbxo3	10474207
0.25705	0	1	0	2	103906675	ENSMUST00000104891	Gm10912	10474221
0.000539257	1	1	+	2	103910023	NM_181858	Cd59b	10474223
0.000826406	1	1	+	2	103936010	NM_001111060	Cd59a	10474229
0.127001	0	1	0	2	103962926	BC048438	A930018P22Rik	10474234
0.0436017	0	1	0	2	104081340	NM_001033347	D430041D05Rik	10485550
0.61199	0	1	0	2	104334401	NM_010434	Hipk3	10485562
0.000166723	1	1	-	2	104504668	NM_145529	Cstf3	10485580
0.0026898	1	1	-	2	104551832	ENSMUST00000079069	Gm6306	10474269
7.47e-07	1	1	-	2	104552319	NM_177190	Tcp11l1	10485582
0.573708	0	1	0	2	104556447	NM_001033768	Pin1l	10485594
0.131072	0	1	0	2	104582958	NM_144804	Depdc7	10485597
0.254616	0	1	0	2	104627829	NM_001123327	Qser1	10485622
0.410259	0	1	0	2	104689924	NM_178695	Prrg4	10485624
0.408923	0	1	0	2	104747728	NM_177600	Ccdc73	10474274
0.115936	0	1	0	2	104836859	ENSMUST00000099651	Gm10796	10485633
0.985428	0	1	0	2	104857202	NM_145380	Eif3m	10485635
0.275761	0	1	0	2	104918264	NR_015462	AI314831	10485643
0.389788	0	1	0	2	104966686	NM_144783	Wt1	10474295
0.03309	0	1	0	2	105064501	NM_028747	0610012H03Rik	10474307
0.174759	0	1	0	2	105239476	NM_009037	Rcn1	10485645
0.504074	0	1	0	2	105395002	NM_052835	Rpl10	10485654
0.17753	0	1	0	2	105509053	NM_013627	Pax6	10474312
0.511224	0	1	0	2	105744657	NM_023876	Elp4	10485656
0.172811	0	1	0	2	105744811	NM_028260	Immp1l	10474335
0.00420395	1	1	-	2	105843706	NM_026992	Dnajc24	10485667
0.917188	0	1	0	2	105844432	ENSMUST00000099640	Gm10795	10474339
0.139558	0	1	0	2	106176168	ENSMUST00000099638	Dcdc5	10474341
0.989865	0	0	0	2	106535758	NM_029837	Mpped2	10474361
0.195169	0	0	0	2	106658290	BC147129	C130023O10Rik	10474369
0.0448813	0	0	0	2	106712437	ENSMUST00000104890	Gm16488	10474371
0.281411	0	0	0	2	106814554	NM_173750	2700007P21Rik	10485674
0.628824	0	0	0	2	106899808	NM_008045	Fshb	10485681
0.804429	0	0	0	2	107130811	NM_021275	Kcna4	10474373
0.0199227	0	0	0	2	108788937	NM_145558	Hadhb	10474379
0.347125	0	0	0	2	109118447	NM_029790	Mett5d1	10485687
0.17565	0	0	0	2	109120895	NM_139303	Kif18a	10474381
0.058823	0	0	0	2	109514857	NM_001048139	Bdnf	10474399
0.635094	0	0	0	2	109731025	NM_011699	Lin7c	10474411
0.894859	0	0	0	2	109753440	NR_033473	Gm13939	10485695
0.968524	0	0	0	2	109758288	NM_172671	Lgr4	10474419
0.0898644	0	0	0	2	109857996	NM_026613	Ccdc34	10474437
0.536356	0	0	0	2	110145900	NM_130452	Bbox1	10485700
0.150266	0	0	0	2	110203150	NM_026271	Fibin	10485711
0.973952	0	0	0	2	110437455	NM_001177624	Slc5a12	10474450
0.123659	0	0	0	2	110498482	NM_001128103	Ano3	10485745
0.978768	0	0	0	2	110561734	NM_172979	Muc15	10474467
0.684094	0	0	0	2	111069755	NM_026248	4930430A15Rik	10485747
0.89947	0	0	0	2	111071948	NM_001011795	Olfr1275	10485765
0.55851	0	0	0	2	111097274	NM_146395	Olfr1276	10474479
0.482204	0	0	0	2	111110549	NM_146396	Olfr1277	10485767
0.642923	0	0	0	2	111132427	NM_146394	Olfr1278	10474481
0.668533	0	0	0	2	111146358	NM_146393	Olfr1279	10474483
0.265017	0	0	0	2	111155595	NM_146908	Olfr1280	10474485
0.830871	0	0	0	2	111168578	NM_001005568	Olfr1281	10474488
0.862694	0	0	0	2	111176233	NM_146907	Olfr1282	10485769
0.0951841	0	0	0	2	111208748	NM_207236	Olfr1283	10474490
0.541927	0	0	0	2	111219124	NM_146381	Olfr1284	10474492
0.464557	0	0	0	2	111248556	ENSMUST00000150164	Olfr1285	10474495
0.74516	0	0	0	2	111261106	NM_207254	Olfr1286	10485771
0.276756	0	0	0	2	111289299	NM_001011773	Olfr1287	10474497
0.960091	0	0	0	2	111318917	NM_146400	Olfr1288	10474499
0.00100609	1	0	0	2	111323507	NM_146404	Olfr1289	10474501
0.118496	0	0	0	2	111330313	NM_146262	Olfr1290	10485773
0.605034	0	0	0	2	111367461	XM_917140	Olfr1293	10474506
0.0438764	0	0	0	2	111378444	NM_146885	Olfr1294	10485777
0.142612	0	0	0	2	111405668	NM_146403	Olfr1295	10485779
0.528299	0	0	0	2	111462229	NM_146888	Olfr1297	10485784
0.258514	0	0	0	2	111486152	NM_146886	Olfr1298	10485786
0.72222	0	0	0	2	111501610	NM_146884	Olfr1299	10474508
0.243968	0	0	0	2	111531687	NR_033534	Olfr1300-ps1	10474511
0.640046	0	0	0	2	111594408	NM_146887	Olfr1301	10474514
0.427073	0	0	0	2	111620470	NM_146889	Olfr1302	10474516
0.822133	0	0	0	2	111654881	NM_146402	Olfr1303	10485790
0.37273	0	0	0	2	111691985	XM_003086873	Gm13931	10485792
0.78764	0	0	0	2	111714010	NM_146401	Olfr1305	10485794
0.191257	0	0	0	2	111753085	NM_001011803	Olfr1306	10485796
0.521374	0	0	0	2	111785611	NM_001011787	Olfr1307	10485798
0.850724	0	0	0	2	111801228	NM_207151	Olfr1308	10485800
0.0288053	0	0	0	2	111824253	NM_146447	Olfr1309	10485802
0.0336382	0	0	0	2	111840340	NM_021480	Tdh	10474520
0.907118	0	0	0	2	111849367	NM_146449	Olfr1310	10485804
0.598694	0	0	0	2	111862009	NM_146274	Olfr1311	10485807
0.486219	0	0	0	2	111883187	NM_146362	Olfr1312	10485809
0.623686	0	0	0	2	111912738	NM_207150	Olfr1313	10485811
0.417938	0	0	0	2	111932856	NM_146450	Olfr1314	10485813
0.851115	0	0	0	2	111951413	NM_146742	Olfr1316	10485815
0.971438	0	0	0	2	111982104	NM_146448	Olfr1317	10474522
0.654028	0	0	0	2	111996110	NM_001011802	Olfr1318	10474524
0.209048	0	0	0	2	112079998	NM_207206	Lpcat4	10474526
0.469411	0	0	0	2	112099448	NM_172521	Nut	10485819
0.0598519	0	0	0	2	112102126	NM_025403	Nop10	10474541
0.147704	0	0	0	2	112202165	NM_133648	Slc12a6	10485828
0.0370786	0	0	0	2	112208184	NM_026519	Tmem85	10485830
0.0253717	0	0	0	2	112219368	BC080661	2410042D21Rik	10474577
0.759195	0	0	0	2	112295182	BC115477	2900064A13Rik	10474588
0.284062	0	0	0	2	112320974	NM_205783	Chrm5	10485836
0.308743	0	0	0	2	112333121	NM_028844	Aven	10474596
0.610279	0	0	0	2	113057203	NM_177652	Ryr3	10485840
0.712045	0	0	0	2	113125889	NM_029232	Tmco5b	10474606
0.0948261	0	0	0	2	113167893	NM_010230	Fmn1	10474619
0.000179514	1	0	0	2	113598803	NM_011824	Grem1	10485948
0.218015	0	0	0	2	113669278	NM_009162	Scg5	10485955
0.0342399	0	0	0	2	113688818	NM_181416	Arhgap11a	10485963
0.410374	0	0	0	2	113839355	NM_010290	Gjd2	10485979
0.0560629	0	0	0	2	113878547	NM_009608	Actc1	10485982
0.532614	0	0	0	2	114001063	NM_009702	Aqr	10485989
0.0142385	0	0	0	2	114027168	NM_175466	Zfp770	10486026
0.142649	0	0	0	2	114480689	NM_025675	Atpbd4	10486029
0.370371	0	0	0	2	115407469	NM_001145898	BC052040	10474642
0.372779	0	0	0	2	115890849	NM_001136072	Meis2	10486041
0.237395	0	0	0	2	116354226	NM_177411	Rab5b	10486057
0.275922	0	0	0	2	116704444	NM_026104	Tmco5	10474656
0.252873	0	0	0	2	116947186	NM_033524	Spred1	10474671
0.168264	0	0	0	2	117010863	NR_030440	Mir674	10474683
0.383283	0	0	0	2	117075475	NM_026620	Fam98b	10474689
0.138783	0	0	0	2	117168613	NM_011246	Rasgrp1	10486061
0.881396	0	0	0	2	117937629	NM_011580	Thbs1	10474700
0.843668	0	0	0	2	118082702	NM_027759	Fsip1	10486081
0.26974	0	0	0	2	118199047	NM_201367	Gpr176	10486102
0.186441	0	0	0	2	118214353	NM_013719	Eif2ak4	10474725
0.351772	0	0	0	2	118305432	NM_009273	Srp14	10486107
0.534869	0	0	0	2	118375414	NM_138313	Bmf	10486112
0.461381	0	0	0	2	118423992	NM_009773	Bub1b	10474769
0.659724	0	0	0	2	118489039	NM_001033254	Pak6	10474793
0.135924	0	0	0	2	118554174	NM_177568	Plcb2	10486119
0.344418	0	0	0	2	118571851	NR_030716	5430417L22Rik	10474807
0.212947	0	0	0	2	118588388	NM_001001982	A430105I19Rik	10486154
0.320949	0	0	0	2	118598510	NM_001145644	Phgr1	10474809
0.920034	0	0	0	2	118605455	NM_170593	Disp2	10474814
0.372568	0	0	0	2	118639739	NM_026412	D2Ertd750e	10474825
0.0375644	0	0	0	2	118687718	NM_019826	Ivd	10474836
0.0134701	0	0	0	2	118727189	NM_001045523	Bahd1	10474851
0.372901	0	0	0	2	118752260	NM_028117	Chst14	10474860
0.714923	0	0	0	2	118855122	NM_199310	Ccdc32	10486166
0.98808	0	0	0	2	118860526	NM_173450	Rpusd2	10474870
0.974485	0	0	0	2	118872886	NM_029617	Casc5	10474875
0.887834	0	0	0	2	118938553	NM_011234	Rad51	10474902
0.047992	0	0	0	2	118982694	NM_001033136	Fam82a2	10486172
0.867646	0	0	0	2	118993524	NM_177157	Gchfr	10474915
0.779717	0	0	0	2	119000245	NM_001039223	Gm14137	10474919
0.133131	0	0	0	2	119034374	NM_028054	Zfyve19	10474921
0.740535	0	0	0	2	119034510	NM_139139	Dnajc17	10486185
0.274669	0	0	0	2	119055588	NM_028104	Ppp1r14d	10486191
0.0212512	0	0	0	2	119063141	NM_016907	Spint1	10474936
0.440883	0	0	0	2	119096965	NM_145530	Rhov	10486197
0.65757	0	0	0	2	119114493	NM_172269	Vps18	10474950
0.620237	0	0	0	2	119147397	NR_030683	Gm14207	10486201
0.783525	0	0	0	2	119151560	NM_019454	Dll4	10474958
0.195384	0	0	0	2	119176992	NM_026929	Chac1	10474972
0.262206	0	0	0	2	119303365	NM_026574	Ino80	10486203
0.38894	0	0	0	2	119373363	NM_172857	Exd1	10486241
0.314592	0	0	0	2	119373443	NM_019769	1500003O03Rik	10474977
0.846724	0	0	0	2	119444034	NM_133851	Nusap1	10474984
0.252169	0	0	0	2	119444241	NM_001042653	Oip5	10486255
0.638787	0	0	0	2	119488534	NM_027175	Ndufaf1	10486284
0.786621	0	0	0	2	119500820	NM_030112	Rtf1	10475000
0.0160873	0	0	0	2	119568073	NM_146125	Itpka	10475019
0.502235	0	0	0	2	119586167	NM_203345	Ltk	10486262
0.259905	0	0	0	2	119613236	NM_177294	Rpap1	10486292
0.804866	0	0	0	2	119623469	NM_019392	Tyro3	10475027
0.366152	0	0	0	2	119699015	XM_917516	6330405D24Rik	10486320
0.0929356	0	0	0	2	119723041	NM_013720	Mga	10475051
0.130574	0	0	0	2	119798435	NM_011941	Mapkbp1	10475080
0.619024	0	0	0	2	119853242	NM_145378	Pla2g4b	10475113
0.504103	0	0	0	2	119911504	ENSMUST00000110756	Spnb5	10486327
0.348506	0	0	0	2	119980311	NM_133838	Ehd4	10486396
0.0864983	0	0	0	2	120071071	NM_177845	Pla2g4e	10486403
0.785136	0	0	0	2	120114805	NM_001024137	Pla2g4d	10486425
0.233262	0	0	0	2	120139901	NM_001024145	Pla2g4f	10486448
0.227827	0	0	0	2	120178849	NM_147153	Vps39	10486469
0.997289	0	0	0	2	120229831	NM_173734	Tmem87a	10486499
0.851397	0	0	0	2	120230716	NM_007601	Capn3	10475144
0.00071286	1	0	0	2	120389567	NM_011743	Zfp106	10486522
0.612851	0	0	0	2	120393407	NM_001177792	Snap23	10475199
0.632394	0	0	0	2	120435109	NM_001159612	Lrrc57	10486552
0.593412	0	0	0	2	120435172	NM_025475	Haus2	10475211
0.045792	0	0	0	2	120490616	ENSMUST00000028734	Stard9	10475218
0.123359	0	0	0	2	120528278	NM_026891	Cdan1	10475229
0.536597	0	0	0	2	120676340	NM_001024856	Ttbk2	10486595
0.153153	0	0	0	2	120796451	NM_009461	Ubr1	10486616
0.439533	0	0	0	2	120802798	NM_175285	Tmem62	10475247
0.13908	0	0	0	2	120834144	NM_010761	Ccndbp1	10475264
0.559995	0	0	0	2	120862491	NM_013513	Epb4.2	10486664
0.419843	0	0	0	2	120911495	NM_028799	Tgm5	10486681
0.381544	0	0	0	2	120935518	NM_001160424	Tgm7	10486697
0.110012	0	0	0	2	120966172	NM_029475	Adal	10475280
0.592222	0	0	0	2	120966336	NM_177846	Lcmt2	10486710
0.805808	0	0	0	2	120996861	NM_178889	Zscan29	10486712
0.34443	0	0	0	2	120996951	NM_153387	Tubgcp4	10475293
0.207462	0	0	0	2	121097077	NM_013735	Trp53bp1	10486722
0.271081	0	0	0	2	121115371	NM_032393	Mtap1a	10475314
0.365736	0	0	0	2	121180813	NM_178795	Ppip5k1	10486754
0.235004	0	0	0	2	121183536	NM_009897	Ckmt1	10475324
0.223614	0	0	0	2	121206676	NM_080459	Strc	10486789
0.320411	0	0	0	2	121239345	NM_153075	Catsper2	10486819
0.168924	0	0	0	2	121239638	NM_007952	Pdia3	10475335
0.430563	0	0	0	2	121268337	NM_145973	Ell3	10486833
0.449905	0	0	0	2	121274964	NM_011354	Serf2	10475350
0.988294	0	0	0	2	121282517	NM_001025371	Serinc4	10486845
0.318251	0	0	0	2	121282832	NM_026318	2310003F16Rik	10475352
0.824854	0	0	0	2	121306722	NM_025595	Mrpl51	10475360
0.175534	0	0	0	2	121332392	NM_026220	Mfap1a	10486867
0.886649	0	0	0	2	121332506	NM_030234	Wdr76	10475362
0.354864	0	0	0	2	121632793	NM_172673	Frmd5	10486875
0.017783	0	0	0	2	121692706	NM_177054	Casc4	10475378
0.411551	0	0	0	2	121781828	NM_008545	Mageb3	10486895
0.00370892	1	0	0	2	121781882	NM_212450	Ctdspl2	10475394
0.358326	0	0	0	2	121854419	NM_144545	Eif3j	10475405
0.222194	0	0	0	2	121944104	NM_145531	Spg11	10486898
0.0250103	0	0	0	2	121973423	NM_009735	B2m	10475414
0.444566	0	0	0	2	121986436	NM_080510	Trim69	10475420
0.10426	0	0	0	2	122011925	NM_026251	Patl2	10486935
0.198579	0	0	0	2	122012008	NM_028914	4933406J08Rik	10475427
0.40091	0	0	0	2	122041090	NM_001018002	Dppa4	10486954
0.007909	1	0	0	2	122045729	NM_011295	Rps12	10475435
0.228866	0	0	0	2	122060560	NM_146126	Sord	10475437
0.2186	0	0	0	2	122123901	NM_177610	Duox2	10486956
0.0591221	0	0	0	2	122124636	NM_025777	Duoxa2	10475448
0.364914	0	0	0	2	122139429	NM_145395	Duoxa1	10486988
0.575943	0	0	0	2	122141449	NM_001099297	Duox1	10475456
0.184665	0	0	0	2	122201643	NM_001013829	Shf	10487000
0.755156	0	0	0	2	122252213	NM_172980	Slc28a2	10475487
0.748378	0	0	0	2	122312406	NM_001085518	Gm14085	10475502
0.0287049	0	0	0	2	122437004	NM_025961	Gatm	10487011
0.260454	0	0	0	2	122463623	NM_001004174	AA467197	10475517
0.985388	0	0	0	2	122528399	NM_011774	Slc30a4	10487021
0.495743	0	0	0	2	122564241	NM_019788	Pldn	10475525
0.329444	0	0	0	2	122591095	NM_021507	Sqrdl	10475532
0.00356986	1	0	0	2	124436032	NM_199241	Sema6d	10475544
0.80922	0	0	0	2	124893863	NM_175034	Slc24a5	10475567
0.290722	0	0	0	2	124949362	NM_001162417	Myef2	10487033
0.0423694	0	0	0	2	124973138	NM_001162934	Ctxn2	10475578
0.623073	0	0	0	2	124978336	NM_183354	Slc12a1	10475580
0.150154	0	0	0	2	125072994	NM_023595	Dut	10475610
0.326784	0	0	0	2	125333729	NM_007993	Fbn1	10487040
0.689886	0	0	0	2	125450849	NM_001081091	Cep152	10487109
0.058238	0	0	0	2	125498831	NM_025613	Eid1	10475625
0.902057	0	0	0	2	125549884	NM_199022	Shc4	10487139
0.264696	0	0	0	2	125608606	NM_177608	Secisbp2l	10487154
0.299623	0	0	0	2	125684754	NM_009939	Cops2	10487175
0.416081	0	0	0	2	125860520	NM_008008	Fgf7	10475643
0.643475	0	0	0	2	125977720	NM_175154	Galk2	10487190
0.910208	0	0	0	2	125977930	NM_026981	Dtwd1	10475648
0.762645	0	0	0	2	126317289	NM_001080944	Atp8b4	10487208
0.0664721	0	0	0	2	126378760	NM_011978	Slc27a2	10475653
0.300024	0	0	0	2	126444401	NM_008230	Hdc	10487238
0.937372	0	0	0	2	126501304	NM_207669	Gabpb1	10487252
0.299556	0	0	0	2	126533099	NM_019729	Usp8	10475665
0.134016	0	0	0	2	126535293	NM_025593	Polr2l	10487267
0.60617	0	0	0	2	126609180	NM_029163	Usp50	10487269
0.0608976	0	0	0	2	126701966	NM_021450	Trpm7	10487277
0.290833	0	0	0	2	126758971	NM_023220	2010106G01Rik	10487321
0.348509	0	0	0	2	126834466	NM_175550	Ap4e1	10475686
0.0764164	0	0	0	2	126896401	NM_026678	Blvra	10475708
0.00286699	1	0	0	2	126959679	NM_144818	Ncaph	10487340
0.206828	0	0	0	2	126967974	NM_001163527	Itpripl1	10487359
0.00698988	1	0	0	2	127034016	BC117065	1810024B03Rik	10487366
0.594899	0	0	0	2	127034135	NM_177214	Snrnp200	10475718
0.399383	0	0	0	2	127073478	NM_025296	Ciao1	10487371
0.576441	0	0	0	2	127073711	NM_175145	Tmem127	10475767
0.0127786	0	0	0	2	127095768	ENSMUST00000099407	Gm10766	10487380
0.689027	0	0	0	2	127095975	NM_139308	Stard7	10475772
0.721054	0	0	0	2	127161895	NM_010090	Dusp2	10475782
0.357828	0	0	0	2	127164375	NM_172539	Astl	10475789
0.951679	0	0	0	2	127189022	NM_009633	Adra2b	10475800
0.312505	0	0	0	2	127250935	NM_001081089	Gpat2	10475804
0.427582	0	0	0	2	127270301	NM_029629	Fahd2a	10487382
0.286409	0	0	0	2	127352905	NM_019789	Kcnip3	10487392
0.936271	0	0	0	2	127367203	NM_138750	Prom2	10487405
0.0478093	0	0	0	2	127410405	NM_028141	Zfp661	10487433
0.322241	0	0	0	2	127482431	NM_010762	Mal	10487441
0.500991	0	0	0	2	127528537	ENSMUST00000099399	Gm10765	10475843
0.602341	0	0	0	2	127555668	NM_145532	Mall	10487447
0.912487	0	0	0	2	127614590	NM_016902	Nphp1	10487453
0.844893	0	0	0	2	127618224	NR_015476	1500011K16Rik	10487476
0.0798475	0	0	0	2	127657596	NM_001113179	Bub1	10487480
0.689245	0	0	0	2	127680364	NM_028765	Acoxl	10475845
0.749082	0	0	0	2	127951774	NM_207680	Bcl2l11	10475866
0.026201	0	0	0	2	128143343	NR_028590	Gm14005	10487506
0.660053	0	0	0	2	128418087	ENSMUST00000099394	Gm355	10475879
0.85815	0	0	0	2	128513116	NM_008569	Anapc1	10487513
0.470345	0	0	0	2	128524733	NM_008587	Mertk	10475890
0.495908	0	0	0	2	128644047	NM_028248	Tmem87b	10475912
0.274722	0	0	0	2	128689714	NM_024237	Fbln7	10475932
0.0617742	0	0	0	2	128769756	NM_020594	Zc3h8	10487564
0.0367619	0	0	0	2	128793163	ENSMUST00000099385	Gm10762	10487575
0.102373	0	0	0	2	128793173	NM_178404	Zc3h6	10475941
0.610237	0	0	0	2	128891711	NM_027192	Ttl	10475957
0.53879	0	0	0	2	128926750	NM_009086	Polr1b	10475965
0.627439	0	0	0	2	128955544	NM_025395	Chchd5	10475981
0.34487	0	0	0	2	128995077	NM_028262	Setd3	10475987
0.718119	0	0	0	2	129024536	NM_015747	Slc20a1	10475990
0.541656	0	0	0	2	129122900	NM_181589	Ckap2l	10487577
0.829285	0	0	0	2	129135708	NM_010554	Il1a	10487588
0.673017	0	0	0	2	129195633	NR_015474	Gm14047	10476012
0.783932	0	0	0	2	129196866	NM_008361	Il1b	10487597
0.469547	0	0	0	2	129362338	NM_177653	F830045P16Rik	10487605
0.032816	0	0	0	2	129418941	NM_007547	Sirpa	10476021
0.0949335	0	0	0	2	129525569	NM_018863	Pdyn	10487613
0.0108531	0	0	0	2	129626297	NM_183262	Stk35	10476033
0.218024	0	0	0	2	129754164	ENSMUST00000086387	Gm10183	10487619
0.0798335	0	0	0	2	129838085	NM_009374	Tgm3	10476042
0.694485	0	0	0	2	129926130	BC150906	AU015228	10476056
0.147801	0	0	0	2	129949021	NM_177726	Tgm6	10476058
0.386851	0	0	0	2	130002902	NM_009225	Snrpb	10487622
0.506105	0	0	0	2	130020930	NM_138655	Tmc2	10476072
0.213809	0	0	0	2	130100197	NM_024193	Nop56	10476093
0.789398	0	0	0	2	130103752	NR_028528	Snord57	10476106
0.0580401	0	0	0	2	130110169	NM_130884	Idh3b	10487629
0.772736	0	0	0	2	130121675	NM_001110513	Ebf4	10476108
0.233786	0	0	0	2	130211065	NM_011975	Rpl27a	10487643
0.874098	0	0	0	2	130223310	NM_019696	Cpxm1	10487645
0.00901139	1	0	0	2	130231032	NM_001163483	1700020A23Rik	10476130
0.260199	0	0	0	2	130232244	BC049728	4933425O20Rik	10476133
0.538935	0	0	0	2	130250101	NM_030559	Vps16	10476136
0.362468	0	0	0	2	130250423	NM_178762	Fam113a	10487660
0.192252	0	0	0	2	130276018	NM_008980	Ptpra	10476163
0.802074	0	0	0	2	130389493	NM_207207	Mrps26	10476189
0.0542037	0	0	0	2	130401909	NM_011025	Oxt	10476192
0.101799	0	0	0	2	130408290	NM_009732	Avp	10487685
0.36235	0	0	0	2	130455722	NM_198176	Fastkd5	10487690
0.758314	0	0	0	2	130468580	NM_197945	Prosapip1	10487700
0.813438	0	0	0	2	130490381	NM_029832	Ddrgk1	10487711
0.483082	0	0	0	2	130493543	NM_025922	Itpa	10476197
0.400285	0	0	0	2	130522447	NM_001081162	Slc4a11	10487722
0.659145	0	0	0	2	130665846	BC052447	4930402H24Rik	10487748
0.517727	0	0	0	2	130730017	AK166222	A730017L22Rik	10487785
0.35786	0	0	0	2	130732232	NM_009730	Atrn	10476207
0.595884	0	0	0	2	130868824	NM_020014	Gfra4	10487787
0.250511	0	0	0	2	130889550	NM_033615	Adam33	10487797
0.342803	0	0	0	2	130912501	NM_011426	Siglec1	10487823
0.230913	0	0	0	2	130953148	NM_028306	Hspa12b	10476237
0.000219443	1	0	0	2	130985770	BC071212	1700037H04Rik	10487847
0.899289	0	0	0	2	131005803	NM_007682	Cenpb	10487871
0.0252367	0	0	0	2	131012694	NM_023117	Cdc25b	10476252
0.852608	0	0	0	2	131013018	NM_027641	Spef1	10487858
0.958273	0	0	0	2	131036176	BC048399	2310035K24Rik	10476270
0.415392	0	0	0	2	131059803	NM_144888	Mavs	10476276
0.00261969	1	0	0	2	131087983	NM_153501	Pank2	10476287
0.00210056	1	0	0	2	131113788	NR_029755	Mir103-2	10476297
0.274304	0	0	0	2	131178561	NM_178607	Rnf24	10487879
0.139995	0	0	0	2	131317679	NM_001177833	Smox	10476301
0.287492	0	0	0	2	131388021	NM_013460	Adra1d	10487886
0.845927	0	0	0	2	131473561	ENSMUST00000077150	4930425F17Rik	10476312
0.11569	0	0	0	2	131685483	NM_001166206	Erv3	10487890
0.653703	0	0	0	2	131735693	NM_011170	Prnp	10476314
0.100905	0	0	0	2	131772107	ENSMUST00000124100	Prnd	10476319
0.734349	0	0	0	2	131855546	NM_175445	Rassf2	10487894
0.0214856	0	0	0	2	131970844	NM_018824	Slc23a2	10487906
0.577578	0	0	0	2	132041021	NM_009077	Rpl18	10487925
0.143804	0	0	0	2	132073518	NM_027478	5730494N06Rik	10487927
0.0232546	0	0	0	2	132078916	NM_011045	Pcna	10487930
0.782197	0	0	0	2	132088961	NM_138651	Cds2	10476326
0.132866	0	0	0	2	132211136	NM_144944	Prokr2	10487937
0.823537	0	0	0	2	132335466	ENSMUST00000099339	Gm10757	10487943
0.304326	0	0	0	2	132403986	NM_028802	Gpcpd1	10487945
0.37601	0	0	0	2	132478547	NR_033468	AU019990	10476347
0.849553	0	0	0	2	132512698	BC100475	1110034G24Rik	10476349
0.00482533	1	0	0	2	132607014	NM_007694	Chgb	10476355
0.730674	0	0	0	2	132641791	NM_175113	Trmt6	10487969
0.0216044	0	0	0	2	132641930	NM_025676	Mcm8	10476362
0.305312	0	0	0	2	132672402	NM_001024385	Crls1	10476383
0.764905	0	0	0	2	132706598	NM_177303	Lrrn4	10487987
0.0476369	0	0	0	2	132771364	NM_198029	Fermt1	10487994
0.043772	0	0	0	2	133378935	NM_007553	Bmp2	10476395
0.575144	0	0	0	2	134380088	NM_010403	Hao1	10488010
0.135346	0	0	0	2	134469857	NM_029148	Tmx4	10488020
0.0184874	0	0	0	2	134589366	NM_025512	Zfand1	10488029
0.0814322	0	0	0	2	134611933	NM_019677	Plcb1	10476401
0.577177	0	0	0	2	134629629	L08651	Rpl29	10476441
0.437964	0	0	0	2	135567566	NM_013829	Plcb4	10476443
0.828777	0	0	0	2	135883663	NM_029530	6330527O06Rik	10476482
0.0930978	0	0	0	2	136213696	NM_172858	Pak7	10488033
0.451588	0	0	0	2	136327646	BC034902	BC034902	10476493
0.160669	0	0	0	2	136357922	NM_175667	Ankrd5	10476497
0.634883	0	0	0	2	136539189	NM_011428	Snap25	10476512
0.739895	0	0	0	2	136585351	NM_001038641	2210009G21Rik	10476526
0.000691651	1	0	0	2	136717118	NM_021527	Mkks	10488048
0.0892172	0	0	0	2	136942431	NM_013822	Jag1	10488060
0.165984	0	0	0	2	138082320	NM_145534	Btbd3	10476538
0.746634	0	0	0	2	139319656	NM_175467	Sptlc3	10476545
0.878933	0	0	0	2	139503914	NM_001126490	Ism1	10476560
0.356115	0	0	0	2	139892528	NM_175225	Tasp1	10488090
0.468171	0	0	0	2	139996300	NM_001081090	Esf1	10488108
0.579457	0	0	0	2	139996458	NM_027093	2310003L22Rik	10476569
0.295183	0	0	0	2	140215446	NM_001033296	Sel1l2	10488124
0.636505	0	0	0	2	140497205	NM_001172160	Flrt3	10488147
0.010887	0	0	0	2	140849761	NM_001013802	Macrod2	10476592
0.0534652	0	0	0	2	142727097	NM_001081133	Kif16b	10488156
0.0650682	0	0	0	2	142888786	NM_021335	Snrpb2	10476620
0.395484	0	0	0	2	142904213	NM_020595	Otor	10476628
0.00425766	1	0	0	2	143371915	NM_008792	Pcsk2	10476633
0.851238	0	0	0	2	143688909	NM_009751	Bfsp1	10488185
0.571774	0	0	0	2	143741347	NM_019771	Dstn	10476648
0.152282	0	0	0	2	143836985	NM_024281	Rrbp1	10488195
0.606548	0	0	0	2	143858838	NM_207275	Banf2	10476653
0.84325	0	0	0	2	143969109	NM_008503	Rps2	10488231
0.26906	0	0	0	2	144096607	NM_024225	Snx5	10488237
0.924313	0	0	0	2	144096667	BC063088	8430406I07Rik	10476660
0.0772839	0	0	0	2	144157837	NM_026924	Ovol2	10488256
0.49207	0	0	0	2	144191387	NM_029755	Calcoco2	10488264
0.36784	0	0	0	2	144194771	NM_181417	Csrp2bp	10476668
0.205158	0	0	0	2	144292983	NR_033459	LOC668917	10476689
0.0753227	0	0	0	2	144353134	NM_172859	6330439K17Rik	10488266
0.631687	0	0	0	2	144353481	NM_029763	Polr3f	10476691
0.0482331	0	0	0	2	144376595	NM_015754	Rbbp9	10488291
0.000444826	1	0	0	2	144382013	NM_019787	Sec23b	10476702
0.113082	0	0	0	2	144419801	BC147042	Gm561	10476725
0.304982	0	0	0	2	144425716	NM_025314	Dtd1	10476728
0.401696	0	0	0	2	144649402	NM_025490	1700010M22Rik	10476737
0.0892563	0	0	0	2	144993795	NM_053195	Slc24a3	10476740
0.397491	0	0	0	2	145380718	NM_001037929	Gm14092	10488299
0.268863	0	0	0	2	145611873	NM_028724	Rin2	10476759
0.0881164	0	0	0	2	145729005	NM_001141965	Naa20	10476775
0.779233	0	0	0	2	145760436	NM_025820	Crnkl1	10488303
0.0513503	0	0	0	2	145760520	NM_175280	4930529M08Rik	10476782
0.0144867	0	0	0	2	146047657	NM_016889	Insm1	10476814
0.975578	0	0	0	2	146131283	NM_181040	Atpaf1	10476817
0.983401	0	0	0	2	146337742	NM_001033348	Ralgapa2	10488322
0.0242834	0	0	0	2	146681623	NM_001033298	Plk1s1	10476819
0.736656	0	0	0	2	146838755	NM_011917	Xrn2	10476834
0.0577917	0	0	0	2	146911081	NM_023504	Nkx2-4	10488362
0.302953	0	0	0	2	147012138	NM_010919	Nkx2-2	10488366
0.0400928	0	0	0	2	147190796	NM_008780	Pax1	10476874
0.000248159	1	0	0	2	147493751			10476880
0.777236	0	0	0	2	147872705	NM_010446	Foxa2	10488374
0.0711425	0	0	0	2	148221078	NM_009219	Sstr4	10476886
0.492441	0	0	0	2	148233839	NM_009378	Thbd	10488378
0.762836	0	0	0	2	148269280	NM_010740	Cd93	10488382
0.0640717	0	0	0	2	148498378	NM_001110159	Nxt1	10476889
0.382599	0	0	0	2	148506900	NM_028986	Gzf1	10476893
0.589193	0	0	0	2	148558203	NM_019632	Napb	10488387
0.499991	0	0	0	2	148576097	NM_177655	Cstl1	10476900
0.640106	0	0	0	2	148597233	NM_030059	Cst11	10488404
0.58765	0	0	0	2	148607745	NM_030135	8030411F24Rik	10476906
0.378448	0	0	0	2	148615097	NM_027054	Cst12	10476910
0.185845	0	0	0	2	148624570	NM_009978	Cst8	10476915
0.0579219	0	0	0	2	148645817	NM_027024	Cst13	10476919
0.237071	0	0	0	2	148660883	NM_009979	Cst9	10476924
0.205921	0	0	0	2	148676670	NM_029960	9230104L09Rik	10488409
0.416929	0	0	0	2	148701223	NM_009976	Cst3	10488415
0.0681163	0	0	0	2	148757443	XM_001481073	Gm14129	10488421
0.139272	0	0	0	2	148828987	ENSMUST00000109942	Gm1330	10488424
0.591795	0	0	0	2	148842065	ENSMUST00000099266	Gm10750	10488430
0.719711	0	0	0	2	149230985	NM_021405	Cst10	10476931
0.338738	0	0	0	2	149725232	NM_001085521	Tmem90b	10476935
0.0412018	0	0	0	2	149937312	ENSMUST00000099264	C530025M09Rik	10488439
0.657637	0	0	0	2	149962414	NM_181266	Zfp120	10488441
0.979448	0	0	0	2	150064087	NM_001142411	Gm4979	10476939
0.545856	0	0	0	2	150188501	NM_027017	3300002I08Rik	10488451
0.903449	0	0	0	2	150277218	NM_001177550	Zfp442	10488459
0.33	0	0	0	2	150310799	NM_001034900	Zfp345	10488465
0.020753	0	0	0	2	150326557	NM_146193	Btbd1	10488469
0.964796	0	0	0	2	150396151	NM_009977	Cst7	10476945
0.243705	0	0	0	2	150434278	NM_027977	2310001A20Rik	10488472
0.211657	0	0	0	2	150493981	NM_080575	Acss1	10488482
0.642317	0	0	0	2	150514873	NM_054068	Vsx1	10488497
0.0125768	0	0	0	2	150574828	NM_172117	Entpd6	10476952
0.480197	0	0	0	2	150612524	NM_153781	Pygb	10476969
0.115033	0	0	0	2	150730435	NM_024465	Abhd12	10488507
0.554468	0	0	0	2	150735337	NM_027014	Gins1	10476989
0.30528	0	0	0	2	150835068	NM_207204	Ninl	10488522
0.0428772	0	0	0	2	150865115	NM_026086	Nanp	10488550
0.688389	0	0	0	2	151301887	NM_198655	4921509C19Rik	10488553
0.397168	0	0	0	2	151320031	NM_198326	Nsfl1c	10477006
0.84824	0	0	0	2	151368235	NM_008019	Fkbp1a	10477012
0.0382904	0	0	0	2	151398368	NM_145535	Sdcbp2	10477022
0.146288	0	0	0	2	151458269	NM_198214	Snph	10488558
0.648635	0	0	0	2	151494269	NM_001114677	Gm14160	10488567
0.377959	0	0	0	2	151527744	NM_001160363	5430405G05Rik	10477032
0.0540658	0	0	0	2	151567029	NM_212446	Psmf1	10488575
0.0590427	0	0	0	2	151668663	NM_001040689	Rspo4	10477035
0.396986	0	0	0	2	151737068	NM_009641	Angpt4	10477042
0.116019	0	0	0	2	151805908	NM_028666	Fam110a	10488589
0.825815	0	0	0	2	151822364	NM_001164819	2310046K01Rik	10477052
0.885211	0	0	0	2	151907786	NM_001160410	Scrt2	10477058
0.0634396	0	0	0	2	151931260	NM_029688	Srxn1	10477061
0.115856	0	0	0	2	151969308	NM_009328	Tcf15	10477069
0.33804	0	0	0	2	152052621	NM_007788	Csnk2a1	10477073
0.256594	0	0	0	2	152119608	NM_024196	Tbc1d20	10477090
0.876906	0	0	0	2	152158371	NM_019705	Rbck1	10488594
0.108416	0	0	0	2	152169796	NM_175093	Trib3	10488608
0.369462	0	0	0	2	152202334	NM_001009948	Nrsn2	10488617
0.471878	0	0	0	2	152223782	NM_011438	Sox12	10488623
0.0941113	0	0	0	2	152240763	NM_175126	Zcchc3	10488626
0.636456	0	0	0	2	152241323	BC137826	6820408C15Rik	10477107
0.880893	0	0	0	2	152290328	NM_001037933	Defb23	10488630
0.0738835	0	0	0	2	152302799	NM_176950	Defb20	10477122
0.944731	0	0	0	2	152315874	NM_001002791	Defb22	10488633
0.84376	0	0	0	2	152337428	NM_001039120	Defb26	10488636
0.817767	0	0	0	2	152343991	NM_001037502	Defb28	10477125
0.503051	0	0	0	2	152365777	NM_001001444	Defb29	10488639
0.595749	0	0	0	2	152398480	NM_207276	Defb21	10477129
0.784016	0	0	0	2	152406048	NM_145157	Defb19	10488642
0.382781	0	0	0	2	152422221	NM_001037752	Defb45	10488646
0.526117	0	0	0	2	152430063	NM_001037247	Defb36	10477134
0.983444	0	0	0	2	152448789	NM_001039122	Defb25	10488652
0.471129	0	0	0	2	152452744	NM_009047	Rem1	10477140
0.118153	0	0	0	2	152495198	NM_001159551	H13	10477147
0.332072	0	0	0	2	152512884	NM_025543	Mcts2	10477167
0.959928	0	0	0	2	152562010	NM_010495	Id1	10477169
0.613781	0	0	0	2	152579909	NM_053091	Cox4i2	10477179
0.332858	0	0	0	2	152657418	NM_009743	Bcl2l1	10488655
0.648966	0	0	0	2	152673782	NM_001141977	Tpx2	10477187
0.0247445	0	0	0	2	152737294	NM_001081044	Mylk2	10477206
0.260233	0	0	0	2	152758944	NM_010226	Foxs1	10488673
0.296233	0	0	0	2	152777141	NM_001159376	Dusp15	10488678
0.0725353	0	0	0	2	152777988	NM_001083618	Ttll9	10477218
0.716905	0	0	0	2	152841119	NM_178939	Pdrg1	10488687
0.435996	0	0	0	2	152857588	NM_001011732	Xkr7	10477233
0.98984	0	0	0	2	152891691	BC020535	BC020535	10477237
0.0199569	0	0	0	2	152934244	NM_010407	Hck	10477250
0.494627	0	0	0	2	152987037	NM_133847	Tm9sf4	10477264
0.0673421	0	0	0	2	153051119	NM_198617	Tspyl3	10488693
0.119478	0	0	0	2	153067162	NM_018807	Plagl2	10488697
0.485979	0	0	0	2	153067268	NM_080463	Pofut1	10477286
0.523629	0	0	0	2	153117165	NM_008444	Kif3b	10477297
0.112195	0	0	0	2	153171875	NM_001039939	Asxl1	10477311
0.355743	0	0	0	2	153355498	NM_001134300	8430427H17Rik	10488709
0.107381	0	0	0	2	153458475	NM_133850	Commd7	10488722
0.557585	0	0	0	2	153475190	NM_001003961	Dnmt3b	10477325
0.582293	0	0	0	2	153567023	NM_007896	Mapre1	10477353
0.106822	0	0	0	2	153606615	NR_036629	Efcab8	10477361
0.797446	0	0	0	2	153651801	NM_024214	Tomm20	10477370
0.365079	0	0	0	2	153696820	NM_029599	Sun5	10488734
0.42101	0	0	0	2	153700781	NM_025631	Bpil1	10477372
0.25542	0	0	0	2	153726124	NM_199303	Bpil3	10477389
0.443161	0	0	0	2	153743966	NM_194357	Rya3	10477406
0.877093	0	0	0	2	153767601	NM_001034875	Gm1006	10477423
0.136247	0	0	0	2	153800681	NM_001080811	Gm5840	10477439
0.854302	0	0	0	2	153834001	NM_008953	Psp	10477450
0.316052	0	0	0	2	153956083	NM_028528	1700058C13Rik	10477467
0.777503	0	0	0	2	153968621	NM_011126	Plunc	10477475
0.785423	0	0	0	2	153988342	NM_025990	2310021H06Rik	10477485
0.0334779	0	0	0	2	154016554	NM_001012392	U46068	10477495
0.196957	0	0	0	2	154049516	NM_144890	BC018465	10477512
0.421601	0	0	0	2	154083590	NM_175167	4833413D08Rik	10477528
0.0934931	0	0	0	2	154132980	BC083121	5430413K10Rik	10477536
0.819356	0	0	0	2	154198463	NM_025876	Cdk5rap1	10488748
0.257856	0	0	0	2	154233817	NM_009228	Snta1	10488762
0.0551581	0	0	0	2	154262229	NM_172860	Cbfa2t2	10477543
0.115323	0	0	0	2	154374640	DQ080431	1700003F12Rik	10477551
0.934252	0	0	0	2	154378179	NM_001171640	1700007I08Rik	10477555
0.148701	0	0	0	2	154384580	NM_021546	Necab3	10488771
0.0878516	0	0	0	2	154395588	NM_007891	E2f1	10488785
0.740267	0	0	0	2	154429409	NM_021534	Pxmp4	10488797
0.226549	0	0	0	2	154439104	NM_199304	Zfp341	10477557
0.255459	0	0	0	2	154482780	NM_029362	Chmp4b	10477572
0.714309	0	0	0	2	154529545	NM_016980	Rpl5	10477581
0.70222	0	0	0	2	154616893	NM_001139513	Raly	10477583
0.687269	0	0	0	2	154718642	NM_026030	Eif2s2	10488806
0.709441	0	0	0	2	154839267	NM_015770	a	10477595
0.95518	0	0	0	2	154900169	NM_016661	Ahcy	10488816
8.77e-05	1	0	0	2	154959268	NM_008395	Itch	10477604
0.703123	0	0	0	2	155062301	NM_025947	Dynlrb1	10477630
0.0601267	0	0	0	2	155096422	NM_025735	Map1lc3a	10477637
0.902882	0	0	0	2	155182553	NR_030475	Mir695	10477642
0.78148	0	0	0	2	155183160	NM_001004721	Pigu	10488830
0.0152348	0	0	0	2	155207592	NM_178111	Trp53inp2	10477644
0.530316	0	0	0	2	155266523	NM_019825	Ncoa6	10488844
0.556734	0	0	0	2	155340579	NM_144786	Ggt7	10488862
0.567015	0	0	0	2	155342695	NM_019811	Acss2	10477649
0.454895	0	0	0	2	155418448	NM_008180	Gss	10488879
0.756513	0	0	0	2	155436955	NM_001085378	Myh7b	10477673
0.00348786	1	0	0	2	155448616	NR_030757	Mir499	10477715
0.279433	0	0	0	2	155518096	NM_001163452	Trpc4ap	10488892
0.325774	0	0	0	2	155555161	NM_145537	Edem2	10488912
0.860089	0	0	0	2	155577079	NM_011171	Procr	10477717
9.72e-05	1	0	0	2	155644964	NM_010808	Mmp24	10488926
0.471449	0	0	0	2	155652661	NM_010579	Eif6	10488929
0.00283539	1	0	0	2	155660590	NM_027788	Fam83c	10488938
0.385016	0	0	0	2	155755999	NM_018888	Uqcc	10488944
0.428903	0	0	0	2	155767539	NM_008109	Gdf5	10477737
0.0508416	0	0	0	2	155782308	NM_008383	Cep250	10477739
0.763238	0	0	0	2	155833655	NM_001145352	6430550D23Rik	10488959
0.295466	0	0	0	2	155833842	NM_025516	Ergic3	10477777
0.231176	0	0	0	2	155850612	NM_001136556	Fer1l4	10488965
0.178865	0	0	0	2	155890963	NM_139151	Spag4	10477791
0.0695307	0	0	0	2	155937701	NM_170588	Cpne1	10488982
0.057955	0	0	0	2	155969921	NM_010911	Nfs1	10489004
0.149458	0	0	0	2	155970080	NM_025946	Romo1	10477808
0.154523	0	0	0	2	156005897	NM_133242	Rbm39	10489018
0.663952	0	0	0	2	156022467	NM_172674	Phf20	10477815
0.25978	0	0	0	2	156138185	BC140978	4921517L17Rik	10477831
0.183741	0	0	0	2	156138262	NM_020255	Scand1	10489038
0.759139	0	0	0	2	156173576	NM_019745	Pdcd10	10489041
0.751353	0	0	0	2	156218565	NR_024329	2900097C17Rik	10489043
0.0107285	0	0	0	2	156236910	NM_009084	Rpl37a	10489045
0.0232764	0	0	0	2	156246788	NM_013510	Epb4.1l1	10477854
0.943072	0	0	0	2	156373335	NM_001164818	0610011L14Rik	10477887
0.0360396	0	0	0	2	156439441	NM_146128	Dlgap4	10477897
0.189231	0	0	0	2	156601165	NM_172118	Myl9	10477920
0.48662	0	0	0	2	156616139	NM_011292	Rpl9	10489049
0.538545	0	0	0	2	156658658	AK133873	5730471H19Rik	10489051
0.613538	0	0	0	2	156665813	NM_173396	Tgif2	10477924
0.184204	0	0	0	2	156682950	ENSMUST00000099141	4930518I15Rik	10489053
0.822746	0	0	0	2	156688864	NM_026124	1110008F13Rik	10477929
0.776981	0	0	0	2	156712889	NM_029983	Sla2	10489055
0.441961	0	0	0	2	156817792	NM_180956	Ndrg3	10489065
0.162202	0	0	0	2	156832811	NM_025853	Dsn1	10489078
0.109906	0	0	0	2	156886111	NM_001164663	9830001H06Rik	10489092
0.624528	0	0	0	2	156888628	NM_001177439	Gm1332	10477935
0.244811	0	0	0	2	156960958	NM_018851	Samhd1	10489107
0.200862	0	0	0	2	157030042	NM_011249	Rbl1	10477942
0.200115	0	0	0	2	157104806	NM_019642	Rpn2	10477946
0.375847	0	0	0	2	157105211	NM_001039557	4922505G16Rik	10489151
0.999438	0	0	0	2	157172391	NM_010285	Ghrh	10489179
0.569268	0	0	0	2	157193354	NM_026968	Manbal	10477966
0.134721	0	0	0	2	157250025	NM_009271	Src	10477970
0.1806	0	0	0	2	157347807	NM_021338	Rpl35a	10489186
0.146643	0	0	0	2	157385846	NM_010923	Nnat	10477986
0.0438198	0	0	0	2	157392097	NM_016916	Blcap	10489190
0.678379	0	0	0	2	157563167	NM_025680	Ctnnbl1	10477994
0.308654	0	0	0	2	157727272	NM_011665	Ube2i	10478012
0.494012	0	0	0	2	157740501	NM_198627	Vstm2l	10478014
0.0842804	0	0	0	2	157854169	NM_029282	Tti1	10489195
0.89071	0	0	0	2	157854231	NM_027434	Rprd1b	10478022
0.141282	0	0	0	2	157972128	NM_009373	Tgm2	10489204
0.229988	0	0	0	2	158054958	NM_177657	D630003M21Rik	10489219
0.474316	0	0	0	2	158083977	NM_177850	Bpi	10478031
0.352913	0	0	0	2	158132229	NM_008489	Lbp	10478048
0.545919	0	0	0	2	158182290	AK133696	9430008C03Rik	10489235
0.266108	0	0	0	2	158201418	NM_175692	Snhg11	10478066
0.742921	0	0	0	2	158246580	NM_177658	Ralgapb	10478077
0.110854	0	0	0	2	158328344	NM_145635	Adig	10478109
0.127609	0	0	0	2	158360549	NM_001145015	Arhgap40	10478114
0.591598	0	0	0	2	158436494	NM_009508	Slc32a1	10478124
0.458829	0	0	0	2	158450649	NM_175419	Actr5	10478133
0.00308375	1	0	0	2	158491134	NM_153089	Ppp1r16b	10478145
0.508414	0	0	0	2	158593776	BC068129	Fam83d	10478160
0.915482	0	0	0	2	158620556	NM_145742	Dhx35	10478169
0.862875	0	0	0	2	160153230	BC147271	Gm826	10489241
0.137717	0	0	0	2	160192738	NM_010658	Mafb	10489246
0.0643968	0	0	0	2	160471633	NM_009408	Top1	10478196
0.71129	0	0	0	2	160557046	NM_021280	Plcg1	10478219
0.695191	0	0	0	2	160698726	NM_177263	Zhx3	10489253
0.132813	0	0	0	2	160706406	NM_022883	Lpin3	10478258
0.0321366	0	0	0	2	160738064	NM_182840	Emilin3	10489261
0.0773043	0	0	0	2	160934811	NM_173368	Chd6	10489266
0.945659	0	0	0	2	161112956	NM_026758	Mphosph6	10478283
0.029569	0	0	0	2	162486883	NM_021464	Ptprt	10489305
0.00582461	1	0	0	2	162486899	NR_033569	9430021M05Rik	10478285
0.474867	0	0	0	2	162757277	NM_026499	Srsf6	10478291
0.627884	0	0	0	2	162769137	NM_001081338	L3mbtl	10478299
0.297085	0	0	0	2	162813282	NM_013731	Sgk2	10478326
0.453438	0	0	0	2	162843208	NM_172150	Ift52	10478341
0.350878	0	0	0	2	162880371	NM_008652	Mybl2	10478355
0.642654	0	0	0	2	162915337	NM_026630	Gtsf1l	10489349
0.0129373	0	0	0	2	163051204	NM_001098799	Tox2	10478364
0.45502	0	0	0	2	163223686	NM_021566	Jph2	10489357
0.903781	0	0	0	2	163245224	NM_025699	3230401D17Rik	10489364
0.812168	0	0	0	2	163264214	NM_144891	Gdap1l1	10478374
0.539107	0	0	0	2	163298301	NR_028122	2310001K24Rik	10478381
0.036021	0	0	0	2	163298364	NM_173397	Fitm2	10489368
0.812654	0	0	0	2	163318238	NM_001099331	R3hdml	10478383
0.675925	0	0	0	2	163332572	NM_008261	Hnf4a	10478389
0.489728	0	0	0	2	163367447	BC025862	0610008F07Rik	10489372
0.696769	0	0	0	2	163428050	NM_029512	Ttpal	10478401
0.118163	0	0	0	2	163470867	NM_012032	Serinc3	10489377
0.771926	0	0	0	2	163484140	NM_001039390	Pkig	10478409
0.70504	0	0	0	2	163575925	NM_007398	Ada	10489391
0.344111	0	0	0	2	163646635	NM_016873	Wisp2	10478415
0.865204	0	0	0	2	163679486	BC147256	Kcnk15	10478421
0.489998	0	0	0	2	163744419	NM_183023	Rims4	10489406
0.399419	0	0	0	2	163820933	NM_018753	Ywhab	10478424
0.966745	0	0	0	2	163851217	NM_001114079	Pabpc1l	10478432
0.801863	0	0	0	2	163896838	NM_025996	Tomm34	10489413
0.783956	0	0	0	2	163899888	NM_021420	Stk4	10478447
0.89109	0	0	0	2	163996849	NM_008435	Kcns1	10489422
0.154731	0	0	0	2	164008478	NM_145369	Wfdc5	10489429
0.686463	0	0	0	2	164016334	NM_138684	Wfdc12	10489434
0.908602	0	0	0	2	164025853	NM_183271	Wfdc15a	10489440
0.926139	0	0	0	2	164047399	NM_138685	Wfdc15b	10489444
0.120972	0	0	0	2	164064001	NM_017390	Semg1	10489451
0.921552	0	0	0	2	164082376	NM_173377	Svs3b	10489456
0.155965	0	0	0	2	164104043	NM_009300	Svs4	10489458
0.808846	0	0	0	2	164115019	NM_021363	Svs3a	10478461
0.870259	0	0	0	2	164142483	NM_013679	Svs6	10478463
0.225883	0	0	0	2	164158501	NM_009301	Svs5	10478469
0.375502	0	0	0	2	164198446	NM_011414	Slpi	10489463
0.489599	0	0	0	2	164228694	NM_009036	Rbpjl	10478474
0.773049	0	0	0	2	164230660	NM_013592	Matn4	10489471
0.319631	0	0	0	2	164268688	NM_011521	Sdc4	10489484
0.652719	0	0	0	2	164286496	NM_025575	Sys1	10478487
0.0336539	0	0	0	2	164311962	NM_001048227	Dbndd2	10489498
0.0379509	0	0	0	2	164323033	NM_133779	Pigt	10478508
0.872234	0	0	0	2	164388216	NM_026323	Wfdc2	10478525
0.418665	0	0	0	2	164398795	NM_001177401	Spint3	10489500
0.537025	0	0	0	2	164410677	NM_001177848	Wfdc6a	10489503
0.55086	0	0	0	2	164419094	NM_029325	Spinlw1	10489506
0.666909	0	0	0	2	164439200	NM_001012725	Wfdc6b	10478535
0.612672	0	0	0	2	164451551	NM_001080550	Wfdc8	10489512
0.14028	0	0	0	2	164464302	NM_001012723	Wfdc16	10489522
0.735368	0	0	0	2	164477263	NM_001160414	Wfdc9	10489528
0.593759	0	0	0	2	164481440	NM_001039501	Wfdc10	10478540
0.720552	0	0	0	2	164491037	NM_001161806	Wfdc11	10489532
0.542453	0	0	0	2	164510607	NM_001012704	Wfdc13	10478544
0.797826	0	0	0	2	164524001	NM_030058	Spint4	10478547
0.778986	0	0	0	2	164540783	NM_001040055	Gm14316	10478554
0.350098	0	0	0	2	164568767	NM_027961	Wfdc3	10489535
0.0687441	0	0	0	2	164571515	NM_133763	Dnttip1	10478560
0.534733	0	0	0	2	164595429	NM_026785	Ube2c	10478572
0.0253433	0	0	0	2	164605234	NM_009394	Tnnc2	10489545
0.314864	0	0	0	2	164611057	NM_133924	Snx21	10478580
0.774841	0	0	0	2	164630368	NM_133240	Acot8	10489553
0.596311	0	0	0	2	164630600	NM_178375	Zswim3	10478587
0.432667	0	0	0	2	164648186	NM_028028	Zswim1	10478590
0.126055	0	0	0	2	164654006	NM_029370	1700020C07Rik	10489562
0.439033	0	0	0	2	164658373	NM_008906	Ctsa	10478594
0.519064	0	0	0	2	164658956	NM_001082974	Neurl2	10489566
0.792649	0	0	0	2	164683208	NM_011125	Pltp	10489569
0.375709	0	0	0	2	164705113	NM_146129	Pcif1	10489589
0.85765	0	0	0	2	164737250	NM_199027	Zfp335	10489591
0.252466	0	0	0	2	164773732	NM_013599	Mmp9	10478633
0.868656	0	0	0	2	164793754	NM_020333	Slc12a5	10478647
0.304778	0	0	0	2	164860317	NM_144892	Ncoa5	10489620
0.842729	0	0	0	2	164881136	NR_027852	Cd40	10478678
0.645661	0	0	0	2	165060219	NM_174988	Cdh22	10489629
2.41e-05	1	0	0	2	165113327	NM_144893	Slc35c2	10489646
0.00748844	1	0	0	2	165151979	NM_207706	Elmo2	10489660
0.482733	0	0	0	2	165187619	NM_001005425	Zfp663	10489687
0.21457	0	0	0	2	165213759	NM_178411	Zfp334	10489694
0.189512	0	0	0	2	165225894	NM_029021	4833422F24Rik	10489701
0.0726273	0	0	0	2	165298697	NM_054055	Slc13a3	10489705
0.330461	0	0	0	2	165318814	NM_001007581	2810408M09Rik	10489719
0.116374	0	0	0	2	165329430	NM_130451	Slc2a10	10478692
0.90368	0	0	0	2	165455845	NM_010165	Eya2	10478698
0.688032	0	0	0	2	165722450	NM_027230	Zmynd8	10489723
0.00805332	1	0	0	2	165818177	NM_008679	Ncoa3	10478718
0.0715992	0	0	0	2	165981163	NM_028072	Sulf2	10489759
0.0249163	0	0	0	2	166539332	NM_177782	Prex1	10489784
0.560088	0	0	0	2	166618031	NM_023815	Trp53rk	10478748
0.148582	0	0	0	2	166631190	NM_001085495	Arfgef2	10478754
0.863952	0	0	0	2	166731596	NM_023565	Cse1l	10478799
0.0656254	0	0	0	2	166821799	NM_001109906	Stau1	10489831
0.988301	0	0	0	2	166840749	NM_153065	Ddx27	10478825
0.811807	0	0	0	2	166888429	NM_001081005	1500012F01Rik	10478847
0.627379	0	0	0	2	166922477	NM_001033196	Znfx1	10489850
0.841092	0	0	0	2	167014299	NM_008420	Kcnb1	10489872
0.173809	0	0	0	2	167066044	NM_008968	Ptgis	10489878
0.51373	0	0	0	2	167174683	NM_019835	B4galt5	10489891
0.0953761	0	0	0	2	167247217	NM_148929	Slc9a8	10478854
0.441872	0	0	0	2	167318145	NM_030743	Rnf114	10478875
0.697975	0	0	0	2	167318374	NM_170756	Spata2	10489904
0.509218	0	0	0	2	167363727	NM_011427	Snai1	10478884
0.245793	0	0	0	2	167459299	NM_023230	Ube2v1	10489909
0.227582	0	0	0	2	167487056	NM_145538	Tmem189	10489912
0.127509	0	0	0	2	167514415	NM_009883	Cebpb	10478890
0.0340717	0	0	0	2	167757872	NM_011201	Ptpn1	10478897
0.399777	0	0	0	2	167831766	BC130272	Fam65c	10489915
0.451678	0	0	0	2	167906735	NM_021409	Pard6b	10478907
0.308402	0	0	0	2	168036121	NM_009628	Adnp	10489936
0.245012	0	0	0	2	168055879	NM_010072	Dpm1	10489946
0.83374	0	0	0	2	168055928	NM_001160330	Mocs3	10478913
0.594612	0	0	0	2	168094732	NM_001081134	Kcng1	10489958
0.374988	0	0	0	2	168427155	NM_010899	Nfatc2	10489961
0.42139	0	0	0	2	168456477	ENSMUST00000099065	Gm10724	10489983
0.69901	0	0	0	2	168567464	NM_015731	Atp9a	10489985
0.1573	0	0	0	2	168592701	NM_175303	Sall4	10490016
0.301332	0	0	0	2	168780769	NM_009564	Zfp64	10490028
0.125182	0	0	0	2	168845770	ENSMUST00000063891	Gm9873	10478924
0.170152	0	0	0	2	169407581	ENSMUST00000077067	1700101G07Rik	10478926
0.73095	0	0	0	2	169458671	NM_080455	Tshz2	10478928
0.490056	0	0	0	2	169788687	AY702102	AY702102	10490047
0.918894	0	0	0	2	169956720	NM_001033299	Zfp217	10490053
0.823966	0	0	0	2	170110463	NM_011826	Hax1	10478938
0.509151	0	0	0	2	170253328	NM_029815	Bcas1	10490061
0.436331	0	0	0	2	170289319	NM_009460	Sumo1	10490078
0.0543514	0	0	0	2	170321928	NM_001013369	Pfdn4	10478943
0.27902	0	0	0	2	170322638	NM_009996	Cyp24a1	10490080
0.98011	0	0	0	2	170427517	NR_027825	4930470P17Rik	10490094
0.404429	0	0	0	2	170557307	NM_029761	Dok5	10478949
0.0985707	0	0	0	2	171868966	NM_175631	Cbln4	10490097
0.041583	0	0	0	2	172073992	NM_008561	Mc3r	10478959
0.000380504	1	0	0	2	172171109	NM_025912	2010011I20Rik	10478962
0.523597	0	0	0	2	172196015	NM_011497	Aurka	10490104
0.709066	0	0	0	2	172196503	NM_024199	Cstf1	10478967
0.552629	0	0	0	2	172266049	NM_001033538	Cass4	10490116
0.885675	0	0	0	2	172266078	BC049072	2410001C21Rik	10478983
0.626409	0	0	0	2	172284096	NM_001039560	Gcnt7	10490119
0.752975	0	0	0	2	172298048	BC137932	1700029J11Rik	10478994
0.468757	0	0	0	2	172335205	NM_009093	Rps29	10490126
0.758503	0	0	0	2	172375114	NM_009335	Tcfap2c	10478997
0.155422	0	0	0	2	172765794	NM_007557	Bmp7	10490129
0.964115	0	0	0	2	172805343	NM_012046	Spo11	10479010
0.976482	0	0	0	2	172825625	NM_175112	Rae1	10479026
0.3959	0	0	0	2	172847414	NM_019547	Rbm38	10479041
0.523635	0	0	0	2	172945026	NM_001081387	Ctcfl	10490138
0.973189	0	0	0	2	172978574	NM_011044	Pck1	10479047
0.220753	0	0	0	2	173044393	NM_021394	Zbp1	10490150
0.346093	0	0	0	2	173101730	NM_022995	Pmepa1	10490159
0.0486064	0	0	0	2	173348101	NM_028158	1700021F07Rik	10479058
0.726987	0	0	0	2	173403656	ENSMUST00000029022	Ankrd60	10490164
0.588723	0	0	0	2	173485030	NR_027957	Ppp4r1l-ps	10490169
0.415108	0	0	0	2	173485359	NM_024436	Rab22a	10479063
0.849349	0	0	0	2	173545401	AK005811	1700010B08Rik	10479074
0.0681547	0	0	0	2	173563072	NM_019806	Vapb	10479077
0.00998127	1	0	0	2	173901822	NM_172675	Stx16	10479087
0.340775	0	0	0	2	173935866	NM_213733	Npepl1	10479099
0.902275	0	0	0	2	174092626	NR_029646	Mir296	10490199
0.211205	0	0	0	2	174093086	NR_029649	Mir298	10490201
0.0186613	0	0	0	2	174171865	NM_010309	Gnas	10490203
0.0740919	0	0	0	2	174241305	NM_020580	Th1l	10479136
0.00199461	1	0	0	2	174264503	NM_022325	Ctsz	10490212
0.345583	0	0	0	2	174276246	NM_001080971	Tubb1	10479154
0.0144125	0	0	0	2	174289602	NM_025983	Atp5e	10490221
0.447114	0	0	0	2	174298442	NM_025531	Slmo2	10490225
0.34469	0	0	0	2	174470781	NM_001099328	Zfp831	10479159
0.507866	0	0	0	2	174586120	NM_007903	Edn3	10479165
0.0242148	0	0	0	2	174931771	ENSMUST00000108978	Gm2049	10490244
0.0778344	0	0	0	2	175032358	NM_001099308	Gm14391	10490250
0.0259231	0	0	0	2	175747696	ENSMUST00000108991	0610010B08Rik	10490268
0.156673	0	0	0	2	175804750	NM_009098	Rps8	10490256
0.0259231	0	0	0	2	176086561	NM_001099327	100043387	10490259
0.0259231	0	0	0	2	176184132	NM_001100415	Gm14430	10479189
0.418979	0	0	0	2	176712498	NM_001033123	Gm14288	10490276
0.747907	0	0	0	2	176870507	XM_915945	Gm14407	10490287
0.231518	0	0	0	2	177249447	NM_001177568	Gm14420	10479217
0.0115333	0	0	0	2	177282931	NR_036450	Gm14403	10479221
0.129885	0	0	0	2	177575041	NM_001190302	Gm14326	10490294
0.0128189	0	0	0	2	177765960	NM_001177399	Etohi1	10479228
0.174019	0	0	0	2	177804603	NM_001162922	2810021G02Rik	10490302
0.0510197	0	0	0	2	177876722	NM_028806	Phactr3	10479230
0.717761	0	0	0	2	178142390	NM_177191	Sycp2	10490304
0.767023	0	0	0	2	178148912	NM_001085501	Ppp1r3d	10490350
0.778682	0	0	0	2	178154977	NM_001081289	9030418K01Rik	10479247
0.797272	0	0	0	2	178165312	NM_198656	Cdh26	10479249
0.0161661	0	0	0	2	178912130	NM_001113533	Wtap	10479268
0.973696	0	0	0	2	179149641	ENSMUST00000041998	4930591A17Rik	10479270
0.925894	0	0	0	2	179177183	NM_009867	Cdh4	10479274
0.433762	0	0	0	2	179711341	NM_001081092	Taf4a	10490352
0.696513	0	0	0	2	179759692	NM_177727	Lsm14b	10479297
0.424436	0	0	0	2	179777113	NM_011969	Psma7	10490370
0.618401	0	0	0	2	179777214	NM_178750	Ss18l1	10479311
0.851234	0	0	0	2	179806497	NM_181424	Gtpbp5	10479324
0.510128	0	0	0	2	179839080	NM_133849	Hrh3	10490378
0.644994	0	0	0	2	179854071	NM_144500	Osbpl2	10479335
0.727101	0	0	0	2	179906293	NM_019822	Adrm1	10479351
0.842266	0	0	0	2	179960507	NM_001081171	Lama5	10490384
0.439212	0	0	0	2	179992084	NM_025587	Rps21	10479362
0.374231	0	0	0	2	180008169	NM_145851	Cables2	10490467
0.625462	0	0	0	2	180024584	NM_173031	BC066135	10490473
0.0481939	0	0	0	2	180067562	NM_008093	Gata5	10479369
0.845842	0	0	0	2	180123753	NR_029528	Mir1-1	10479375
0.493711	0	0	0	2	180133084	NR_029901	Mir133a-2	10479377
0.461527	0	0	0	2	180191039	NM_148933	Slco4a1	10479379
0.0223023	0	0	0	2	180234681	NM_018766	Ntsr1	10479397
0.393954	0	0	0	2	180316009	NM_028479	1600027N09Rik	10479402
0.232254	0	0	0	2	180324164	NM_031373	Ogfr	10479411
0.745348	0	0	0	2	180332927	NM_009936	Col9a3	10479423
0.495023	0	0	0	2	180377396	NM_178254	Tcfl5	10490502
0.0126948	0	0	0	2	180444704	NM_175551	Dido1	10490510
0.675438	0	0	0	2	180444972	NM_029607	2310003C23Rik	10479458
0.699213	0	0	0	2	180460084	NM_183161	Slc17a9	10479463
0.732549	0	0	0	2	180511605	NM_080641	Bhlhe23	10490535
0.00695072	1	0	0	2	180628736	NR_029538	Mir124a-3	10479481
0.933235	0	0	0	2	180655641	NM_173761	Ythdf1	10490544
0.587103	0	0	0	2	180663728	NM_001163247	Birc7	10479483
0.918793	0	0	0	2	180689399	NM_021426	Nkain4	10490551
0.0546512	0	0	0	2	180701970	NM_145760	Arfgap1	10479490
0.0209529	0	0	0	2	180723725	NM_028518	Col20a1	10479514
0.0147949	0	0	0	2	180773882	NM_015730	Chrna4	10490559
0.26013	0	0	0	2	180869930	NM_010611	Kcnq2	10490569
0.407476	0	0	0	2	180891720	NM_007906	Eef1a2	10490602
0.263477	0	0	0	2	180922010	NM_025598	Ppdpf	10479550
0.433941	0	0	0	2	180937494	NM_009184	Ptk6	10490611
0.996469	0	0	0	2	180947890	NM_011481	Srms	10490621
0.45274	0	0	0	2	180954721	BC051628	BC051628	10479556
0.2012	0	0	0	2	180975703	NM_183162	BC006779	10490632
0.472469	0	0	0	2	181022671	NM_198169	Gmeb2	10490653
0.230293	0	0	0	2	181040768	AK149129	Stmn3	10490663
0.0135444	0	0	0	2	181054455	NM_001001882	Rtel1	10479560
0.493074	0	0	0	2	181099633	NM_001048148	Zgpat	10479596
0.0677263	0	0	0	2	181100066	NM_001165991	Arfrp1	10490672
0.0729208	0	0	0	2	181115940	NM_023684	Lime1	10479607
0.941157	0	0	0	2	181194131	NM_028125	Zbtb46	10490682
0.744557	0	0	0	2	181227915	NM_183181	BC050777	10479625
0.814337	0	0	0	2	181231904	NM_025482	Tpd52l2	10479627
0.0825457	0	0	0	2	181255210	NM_016775	Dnajc5	10479639
0.00814357	1	0	0	2	181316678	NM_026765	Uckl1	10490690
0.513726	0	0	0	2	181327166	NM_001164597	Znf512b	10490706
0.260373	0	0	0	2	181333902	NM_172676	Samd10	10490724
0.6819	0	0	0	2	181336078	NM_133701	Prpf6	10479649
0.453018	0	0	0	2	181406343	NM_009236	Sox18	10490731
0.000370306	1	0	0	2	181415015	NM_009326	Tcea2	10479672
0.506433	0	0	0	2	181428634	NM_026446	Rgs19	10490736
0.436678	0	0	0	2	181433147	NM_199023	4930526D03Rik	10490745
0.19229	0	0	0	2	181449670	NM_011012	Oprl1	10479685
0.0151552	0	0	0	2	181498037	NM_008665	Myt1	10479698
0.853341	0	0	0	2	181572608	NM_153594	Pcmtd2	10479726
0.40831	0	0	0	2	181599151	NM_025901	Polr3k	10479736
0.574591	0	0	0	2	181725931	ENSMUST00000089788	Gm14496	10479743

## Sheet: chr3
p_value	sig	cluster	direction	chr	trans_start	accesion	gene_symbol	probeset_id		window	position	inv_bin	bin	genes	sig_genes
0.907812	0	0	0	3	3508102	NM_013920	Hnf4g	10490755		1250000	0	1	1	0	0
0.726265	0	0	0	3	3791897	ENSMUST00000091375	Rps24-ps2	10490768			1250000	1	1	0	0
0.927678	0	0	0	3	4211716	NM_019868	Hnrnph2	10490773		corr	2500000	1	0.99	1	0
0.501199	0	0	0	3	5214763	ENSMUST00000099256	Gm10748	10490775		2144	3750000	1	0.970299	3	0
0.311379	0	0	0	3	5218659	NM_030708	Zfhx4	10490777			5000000	1	0.95099	5	0
0.61615	0	0	0	3	5576239	NM_008994	Pxmp3	10497173		max	6250000	1	0.95099	5	0
0.517149	0	0	0	3	6620441	NM_027048	1700008P02Rik	10497181		790.318	7500000	1	0.00263614	8	2
0.478187	0	0	0	3	7366604	NM_008862	Pkia	10490794			8750000	3.06344	0.000152253	11	3
0.000568921	1	0	0	3	7503462	NM_173181	Fam164a	10490802			10000000	1	0.144748	17	1
0.346527	0	0	0	3	7613427	NM_008371	Il7	10497188			11250000	1	0.877521	13	0
0.532415	0	0	0	3	8021843	AK030563	5330432E05Rik	10497197			12500000	1	0.029403	3	1
0.207373	0	0	0	3	8462812	NR_033512	Gm6194	10497199			13750000	1	0.099482	11	1
0.0002774	1	0	0	3	8509527	NM_025285	Stmn2	10490818			15000000	1	0.868746	14	0
0.156399	0	0	0	3	8667039	NM_010423	Hey1	10497203			16250000	1	0.95099	5	0
0.118757	0	0	0	3	8923857	NM_025434	Mrps28	10497209			17500000	1	0.94148	6	0
0.142387	0	0	0	3	9004515	NM_001025261	Tpd52	10497214			18750000	22.3327	2.0885e-05	17	4
0.0687256	0	0	0	3	9251304	NM_177660	Zbtb10	10490826			20000000	28.9122	1.61322e-05	16	4
8.92e-05	1	0	0	3	9610085	NM_133218	Zfp704	10497222			21250000	1	0.913517	9	0
0.566429	0	0	0	3	9833630	NM_001195031	Pag1	10497237			22500000	1	0.960596	4	0
0.795321	0	0	0	3	10012589	NM_010634	Fabp5	10490838			23750000	1	0.9801	2	0
0.458539	0	0	0	3	10088277	BC060946	Myef2	10490843			25000000	1	0.960596	4	0
0.947325	0	0	0	3	10183885	NM_001030305	Pmp2	10497253			26250000	1	0.0659036	7	1
0.984133	0	0	0	3	10197222	NM_011598	Fabp9	10497258			27500000	1	0.11523	13	1
0.731946	0	0	0	3	10208576	NM_024406	Fabp4	10497265			28750000	1	0.895338	11	0
0.108713	0	0	0	3	10301183	NM_029310	Fabp12	10497276			30000000	1	0.834514	18	0
0.529599	0	0	0	3	10331380	NM_018864	Impa1	10497285			31250000	1	0.801631	22	0
0.270499	0	0	0	3	10335656	NM_001010834	Slc10a5	10497296			32500000	1	0.00921397	15	2
0.0160297	0	0	0	3	10351313	NM_025512	Zfand1	10497300			33750000	1	0.00596892	12	2
0.848965	0	0	0	3	10366973	NM_025519	Chmp4c	10490845			35000000	1	0.895338	11	0
0.45813	0	0	0	3	10440100	NM_029068	Snx16	10497309			36250000	1	0.0188937	22	2
0.104423	0	0	0	3	11015163	NM_023418	Pgam1	10497321			37500000	1	0.0158558	20	2
0.400473	0	0	0	3	11824027	ENSMUST00000099221	Gm10745	10497323			38750000	1	0.932065	7	0
0.00380025	1	0	0	3	12855996	NM_001037926	Gm13051	10490854			40000000	1	0.00698364	13	2
0.253832	0	0	0	3	13471682	NM_178631	Ralyl	10490856			41250000	1.43116	0.000325903	14	3
0.302253	0	0	0	3	13793649	X16670	LOC280487	10497327			42500000	1	0.038812	4	1
0.342474	0	0	0	3	14480697	NM_080852	Slc7a12	10490867			43750000	1	0.99	1	0
0.233345	0	0	0	3	14533788	NM_001163579	Lrrcc1	10490872			45000000	1	0.99	1	0
0.587089	0	0	0	3	14578671	NM_007892	E2f5	10490894			46250000	1	0.960596	4	0
0.1157	0	0	0	3	14611221	BC115807	1810022K09Rik	10497335			47500000	1	0.960596	4	0
0.0258575	0	0	0	3	14641774	NM_024495	Car13	10490903			48750000	1	0.970299	3	0
0.262172	0	0	0	3	14808365	NM_009799	Car1	10497337			50000000	1	0.0745652	8	1
0.181622	0	0	0	3	14863509	NM_007606	Car3	10490913			51250000	1.80326	0.000258653	13	3
0.0226093	0	0	0	3	14886706	NM_009801	Car2	10490923			52500000	1	0.000701808	18	3
0.827638	0	0	0	3	15332302	NM_001076679	Gm9733	10497345			53750000	1	0.19642	25	1
0.174182	0	0	0	3	15503216	NM_001002898	Sirpb1a	10497356			55000000	1	0.842943	17	0
0.149154	0	0	0	3	15748512	NM_001173460	Sirpb1b	10497364			56250000	1	0.913517	9	0
0.470839	0	0	0	3	15906332	DQ055451	Gm5150	10497372			57500000	1	0.851458	16	0
0.0543874	0	0	0	3	16083212	NR_027375	Ythdf3	10490931			58750000	1	0.777821	25	0
0.0878401	0	0	0	3	17685905	ENSMUST00000099198	Gm10742	10497379			60000000	1	0.826169	19	0
0.231582	0	0	0	3	17695662	NR_029814	Mir124a-2	10490942			61250000	1	0.913517	9	0
0.676044	0	0	0	3	17848444	NM_029289	Cypt12	10490944			62500000	1	0.922745	8	0
0.0524265	0	0	0	3	17908806	NM_010480	Hsp90aa1	10490946			63750000	1	0.0745652	8	1
0.283382	0	0	0	3	17954325	NM_021560	Bhlhe22	10490950			65000000	1	0.11523	13	1
0.534002	0	0	0	3	18143329	NM_007825	Cyp7b1	10497381			66250000	1	0.860058	15	0
0.0260724	0	0	0	3	19063065	NM_028840	Armc1	10497390			67500000	1	0.877521	13	0
0.620804	0	0	0	3	19088110	NM_026182	Mtfr1	10490955			68750000	1	0.826169	19	0
0.0757923	0	0	0	3	19211322	NM_001122759	Pde7a	10497399			70000000	1	0.877521	13	0
0.28841	0	0	0	3	19408626	NM_001163537	Dnajc5b	10490966			71250000	1	1	0	0
0.470559	0	0	0	3	19544460	NM_001081281	Trim55	10490972			72500000	1	0.970299	3	0
0.103145	0	0	0	3	19585971	BC002189	BC002189	10490982			73750000	1	0.960596	4	0
0.307614	0	0	0	3	19595329	NM_205769	Crh	10497417			75000000	1	0.932065	7	0
8.74e-12	1	0	0	3	19794886	NR_027985	4632415L05Rik	10490986			76250000	1	0.94148	6	0
1.25e-05	1	0	0	3	19857054	NM_001042611	Cp	10490989			77500000	1	0.01	1	1
1.33e-10	1	0	0	3	19935302	NM_080634	Hps3	10497421			78750000	1	0.107441	12	1
9.07e-06	1	0	0	3	19957811	NM_009210	Hltf	10491014			80000000	1	0.868746	14	0
0.043577	0	0	0	3	20054995	NM_013755	Gyg	10497441			81250000	1	0.895338	11	0
0.336864	0	0	0	3	20142080	NM_007753	Cpa3	10497451			82500000	1	0.15173	18	1
0.514799	0	0	0	3	20174651	NM_029706	Cpb1	10497463			83750000	1	0.158558	19	1
0.516659	0	0	0	3	20266099	NM_175086	Agtr1b	10497475			85000000	1	0.165234	20	1
0.487091	0	0	0	3	20948487	NM_026623	Nudt21	10491036			86250000	1	0.0238084	25	2
0.0543022	0	0	0	3	21974988	ENSMUST00000057404	2810416G20Rik	10497481			87500000	133.145	3.50307e-06	64	7
0.615694	0	0	0	3	21979965	NM_010439	Hmgb1	10497483			88750000	790.318	5.90165e-07	97	9
0.0165776	0	0	0	3	22112577	NM_030732	Tbl1xr1	10491056			90000000	1	0.00569374	74	4
0.17503	0	0	0	3	22150296	NR_004439	Rprl2	10491058			91250000	1	0.322199	56	1
0.234982	0	0	0	3	24231968	NM_011975	Rpl27a	10491062			92500000	1	0.547157	60	0
0.183557	0	0	0	3	24450972	ENSMUST00000099184	Naaladl2	10497490			93750000	1	0.33161	60	1
0.0899646	0	0	0	3	25111527	NM_010655	Kpna2	10497503			95000000	1	0.00678037	78	4
0.0871652	0	0	0	3	26230831	NM_138666	Nlgn1	10497505			96250000	1	0.00622232	76	4
0.518952	0	0	0	3	26536553	NM_027583	Spata16	10491068			97500000	1	0.285605	44	1
0.933821	0	0	0	3	27052761	NM_007900	Ect2	10497520			98750000	1	0.801631	22	0
0.934034	0	0	0	3	27081917	NM_178772	Nceh1	10491083			100000000	1	0.860058	15	0
0.730992	0	0	0	3	27215999	NM_009425	Tnfsf10	10491091			101250000	1	0.144748	17	1
0.00358378	1	0	0	3	27270273	NM_177330	Ghsr	10491098			102500000	1	0.213456	28	1
0.371853	0	0	0	3	27609367	NM_173182	Fndc3b	10497548			103750000	1	0.689449	37	0
0.671214	0	0	0	3	27795290	NM_001164437	Tmem212	10497582			105000000	1	0.732303	31	0
0.0841671	0	0	0	3	27837617	NM_001164056	Pld1	10491106			106250000	1	0.675729	39	0
0.0171506	0	0	0	3	28162136	NM_026910	Tnik	10491136			107500000	1	0.0209025	62	3
0.715054	0	0	0	3	28596899	NM_031197	Slc2a2	10491171			108750000	1	0.00825578	43	3
0.832787	0	0	0	3	28664286	NM_025904	1600012F09Rik	10497587			110000000	1	0.94148	6	0
0.909811	0	0	0	3	28680233	NM_177586	Eif5a2	10491182			111250000	1	0.99	1	0
0.457588	0	0	0	3	28704358	NM_026517	Rpl22l1	10491191			112500000	1	0.0570594	6	1
0.596263	0	0	0	3	28791539	NM_001033479	Gm1527	10491197			113750000	1	0.0659036	7	1
0.193384	0	0	0	3	28981693	NM_029412	Egfem1	10491212			115000000	1	0.886385	12	0
0.0404126	0	0	0	3	29315741	NR_030422	Mir551b	10491229			116250000	1	0.785678	24	0
0.577089	0	0	0	3	30167663	ENSMUST00000091270	Gm10258	10497613			117500000	1	0.842943	17	0
0.513415	0	0	0	3	30408409	NM_021442	Mecom	10497608			118750000	1	0.95099	5	0
0.190793	0	0	0	3	30494686	AK005488	1600017P15Rik	10497615			120000000	1	0.932065	7	0
0.357691	0	0	0	3	30498836	NM_029690	Arpm1	10497617			121250000	1	0.842943	17	0
0.0485884	0	0	0	3	30501009	NM_030557	Mynn	10491231			122500000	1	0.809728	21	0
0.844808	0	0	0	3	30543429	NM_026668	Lrriq4	10491243			123750000	1	0.860058	15	0
0.340149	0	0	0	3	30546791	NM_027941	Lrrc34	10497622			125000000	1	0.922745	8	0
0.368787	0	0	0	3	30645215	NM_029489	Samd7	10491252			126250000	1	0.00921397	15	2
0.17181	0	0	0	3	30692482	NM_027016	Sec62	10497644			127500000	1	0.00921397	15	2
0.466269	0	0	0	3	30754911	NM_001134385	Gpr160	10491272			128750000	1	0.826169	19	0
0.186077	0	0	0	3	30799236	NM_001165954	Phc3	10497646			130000000	1	0.777821	25	0
0.0347992	0	0	0	3	30894669	NM_008857	Prkci	10491279			131250000	1	0.886385	12	0
0.403814	0	0	0	3	30993983	NM_011386	Skil	10491300			132500000	1	0.0913517	10	1
0.877375	0	0	0	3	31048868	NM_008770	Cldn11	10491313			133750000	1	0.00596892	12	2
0.232954	0	0	0	3	31209217	NM_172861	Slc7a14	10497663			135000000	1	0.0080661	14	2
0.722657	0	0	0	3	31801625	NM_028231	Kcnmb2	10491319			136250000	1	0.00698364	13	2
0.1621	0	0	0	3	32264411	NR_027966	4930429B21Rik	10491329			137500000	1	0.19642	25	1
0.496438	0	0	0	3	32264587	NM_009517	Zmat3	10497673			138750000	1	0.793614	23	0
0.990587	0	0	0	3	32335073	NM_008839	Pik3ca	10491331			140000000	1	0.960596	4	0
0.0699873	0	0	0	3	32390881	NM_001195074	Kcnmb3	10497682			141250000	1	0.895338	11	0
0.298254	0	0	0	3	32409514	NM_144519	Zfp639	10491354			142500000	1	0.904382	10	0
0.191084	0	0	0	3	32428408	NM_024200	Mfn1	10491363			143750000	1	0.122853	14	1
0.000763797	1	0	0	3	32515457	NM_013531	Gnb4	10497689			145000000	1	0.224152	30	1
0.246841	0	0	0	3	32607648	NM_019673	Actl6a	10491385			146250000	1	0.184375	23	1
0.748614	0	0	0	3	32635697	NM_029017	Mrpl47	10497703			147500000	1	0.0659036	7	1
0.241735	0	0	0	3	32635984	NM_025316	Ndufb5	10491406			148750000	1	0.95099	5	0
0.0781581	0	0	0	3	32716548	NM_001013024	Usp13	10491414			150000000	1	0.95099	5	0
0.000149827	1	0	0	3	33041781	NM_021483	Pex5l	10497713			151250000	1	0.11523	13	1
0.45145	0	0	0	3	33699117	NM_025978	Ttc14	10491438			152500000	1	0.165234	20	1
0.396747	0	0	0	3	33743232	NM_026222	Ccdc39	10497731			153750000	1	0.860058	15	0
0.0632348	0	0	0	3	33904385	NM_025821	Carhsp1	10497752			155000000	1	0.922745	8	0
0.461873	0	0	0	3	33919030	NM_001113188	Fxr1	10491455			156250000	1	0.95099	5	0
0.655018	0	0	0	3	33980248	NM_026332	Dnajc19	10497754			157500000	1	0.083047	9	1
0.58789	0	0	0	3	34548977	NM_011443	Sox2	10491477			158750000	1	0.0745652	8	1
0.210083	0	0	0	3	35653060	NM_029570	Atp11b	10491486			160000000	1	0.970299	3	0
0.728156	0	0	0	3	35831799	NM_033623	Dcun1d1	10497765
0.752814	0	0	0	3	35898835	NR_029456	A330050B17Rik	10491522
0.759507	0	0	0	3	35899553	NM_023644	Mccc1	10497773
0.0586538	0	0	0	3	35952469	NM_178418	Ccdc144b	10497794
0.440975	0	0	0	3	35964922	NM_172678	Acad9	10491526
0.470329	0	0	0	3	36121197	NM_198192	Qrfpr	10497808
0.348489	0	0	0	3	36374620	NM_009673	Anxa5	10497817
0.113261	0	0	0	3	36375057	ENSMUST00000029268	1810062G17Rik	10491547
0.715177	0	0	0	3	36451549	NM_019393	Exosc9	10491551
0.00990798	1	0	0	3	36470920	NM_009828	Ccna2	10497831
0.309217	0	0	0	3	36512311	NM_027810	Bbs7	10497842
0.992995	0	0	0	3	36589089	NM_019510	Trpc3	10497862
1.3e-05	1	0	0	3	36848808	NM_172679	4932438A13Rik	10491597
0.432172	0	0	0	3	36962591	NM_009350	Adad1	10491678
0.0517976	0	0	0	3	37024876	NM_008366	Il2	10497878
0.521152	0	0	0	3	37131540	NM_021782	Il21	10497886
0.887774	0	0	0	3	37211368	NM_145825	Cetn4	10497894
0.507543	0	0	0	3	37217988	NM_001008502	Bbs12	10491695
0.175336	0	0	0	3	37247772	NM_008006	Fgf2	10491699
0.0106523	0	0	0	3	37319108	NM_153561	Nudt6	10497904
0.438913	0	0	0	3	37319220	NM_001163511	Spata5	10491704
0.470734	0	0	0	3	37538869	NM_011896	Spry1	10491721
0.370702	0	0	0	3	37613632	NM_024175	Rps23	10491730
0.5728	0	0	0	3	37623412	NM_198657	Gm5148	10497912
0.283253	0	0	0	3	38006844	NM_001111313	Gm9104	10497918
0.761306	0	0	0	3	38383723	NM_001167883	Ankrd50	10497920
0.426342	0	0	0	3	38785862	NM_183221	Fat4	10491732
0.142234	0	0	0	3	39258512	NM_009805	Cflar	10497931
0.251941	0	0	0	3	40421834	ENSMUST00000035860	1700017G19Rik	10497937
0.724442	0	0	0	3	40430208	NM_175515	Intu	10491753
0.0284765	0	0	0	3	40512793	NM_178386	Slc25a31	10491773
0.309854	0	0	0	3	40549418	NM_011020	Hspa4l	10491780
0.0847445	0	0	0	3	40603963	NM_011495	Plk4	10491805
0.00953923	1	0	0	3	40650921	BC145212	3110057O12Rik	10491820
0.0355647	0	0	0	3	40659147	BC117739	1700034I23Rik	10497958
0.0493067	0	0	0	3	40697924	NM_028140	Mfsd8	10497944
0.00704953	1	0	0	3	40754553	NM_001040399	Larp1b	10491835
0.82852	0	0	0	3	40886909	NM_027558	Pgrmc2	10497964
0.546522	0	0	0	3	41094512	ENSMUST00000105030	Gm16508	10497968
0.428377	0	0	0	3	41359654	NM_172303	Phf17	10491860
0.00857731	1	0	0	3	41546403	NM_001081411	Sclt1	10497971
0.835862	0	0	0	3	41546586	NM_028667	D3Ertd751e	10491877
0.807506	0	0	0	3	43054309	NM_001110239	Acp1	10491883
0.184867	0	0	0	3	45182533	NM_001098171	Pcdh10	10491885
0.66636	0	0	0	3	46251150	NM_001101479	Pabpc4l	10497994
0.271965	0	0	0	3	46855563	NM_175115	Ikzf5	10497996
0.259182	0	0	0	3	47069670	ENSMUST00000099115	Gm10730	10498000
0.937368	0	0	0	3	48413023	NR_003617	1700018B24Rik	10498002
0.237458	0	0	0	3	49135198	AK030119	4932443G14	10491899
0.773171	0	0	0	3	49561203	NM_130448	Pcdh18	10498018
0.00741915	1	0	0	3	50247535	NM_011990	Slc7a11	10498024
0.119383	0	0	0	3	51028369	NM_009834	Ccrn4l	10491915
0.0413643	0	0	0	3	51080684	AF256218	Elf2	10491920
0.11381	0	0	0	3	51200462	NR_028121	4930583H14Rik	10498053
0.52902	0	0	0	3	51212877	NM_025523	Ndufc1	10498058
0.169534	0	0	0	3	51220048	NM_053089	Naa15	10491922
0.00014159	1	0	0	3	51287888	NM_016858	Rab33b	10491945
0.00818487	1	0	0	3	51364745	NM_080793	Setd7	10498064
0.325227	0	0	0	3	51465115	NM_174995	Mgst2	10491952
0.671704	0	0	0	3	51498334	ENSMUST00000099104	Gm10729	10491958
0.334204	0	0	0	3	51908155	NM_001004176	Maml3	10498076
0.288248	0	0	0	3	52072296	NM_019739	Foxo1	10491962
0.0209208	0	0	0	3	52416757	BC096042	Gapdh	10491967
0.0661259	0	0	0	3	52821138	NM_026225	Cog6	10498095
0.191063	0	0	0	3	52845469	NM_175386	Lhfp	10491970
0.449305	0	0	0	3	53206113	L08651	Rpl29	10498117
0.00239011	1	0	0	3	53267180	NM_172501	Nhlrc3	10498146
0.110982	0	0	0	3	53267588	NM_173382	2810046L04Rik	10491977
0.967124	0	0	0	3	53292669	NM_153156	Stoml3	10491993
0.267861	0	0	0	3	53461277	NM_172862	Frem2	10498119
0.779576	0	0	0	3	53496817	NM_020600	Rps14	10498155
0.191295	0	0	0	3	53540347	ENSMUST00000099100	Gm10727	10492002
0.344696	0	0	0	3	53657693	ENSMUST00000099099	Gm10726	10498158
0.922618	0	0	0	3	53667728	NM_026435	Ufm1	10498160
0.241154	0	0	0	3	53960026	NM_016984	Trpc4	10492006
0.368987	0	0	0	3	54165047	NM_015784	Postn	10492021
0.0226987	0	0	0	3	54285345	NM_053263	Hnrnpa3	10492045
0.451655	0	0	0	3	54497027	NM_019995	Fam48a	10492049
0.119349	0	0	0	3	54539315	NM_001163570	Exosc8	10498168
0.173218	0	0	0	3	54539461	NM_025442	Alg5	10492078
0.932372	0	0	0	3	54559504	NM_019483	Smad9	10492091
0.480056	0	0	0	3	54611713	NM_133231	Rfxap	10498180
0.138802	0	0	0	3	54615136	NM_009186	Tra2b	10498185
0.327982	0	0	0	3	54719809	NM_177854	6030405A18Rik	10498187
0.450211	0	0	0	3	54858977	NM_007628	Ccna1	10498192
0.139199	0	0	0	3	54916062	NM_144895	Spg20	10492102
0.446545	0	0	0	3	54941261	NM_177203	A730037C10Rik	10492113
0.474984	0	0	0	3	54985966	NM_028937	Sohlh2	10492123
0.369074	0	0	0	3	55046501	NM_019978	Dclk1	10492136
0.370004	0	0	0	3	55586434	NM_010750	Mab21l1	10492169
0.311236	0	0	0	3	55987623	NM_030595	Nbea	10498210
0.210829	0	0	0	3	56695250	ENSMUST00000099093	F830104G03Rik	10498268
0.736336	0	0	0	3	57105841	NM_008536	Tm4sf1	10498273
0.181063	0	0	0	3	57229381	NM_145539	Tm4sf4	10492174
0.688989	0	0	0	3	57379802	NM_133784	Wwtr1	10498284
0.946773	0	0	0	3	57455613	NM_175095	Commd2	10498296
0.0118446	0	0	0	3	57496459	NM_001033349	Gm410	10498302
0.101554	0	0	0	3	57539988	NM_001113413	Rnf13	10492180
0.793306	0	0	0	3	57651459	NM_019410	Pfn2	10498309
0.354182	0	0	0	3	57908212	NM_008828	Pgk1	10498313
0.868231	0	0	0	3	58219437	NM_001081229	Tsc22d2	10492195
0.558411	0	0	0	3	58329676	NM_030685	Serp1	10498319
0.825726	0	0	0	3	58329913	NM_001005509	Eif2a	10492205
0.173271	0	0	0	3	58380603	NM_001040396	2810407C02Rik	10492220
0.414943	0	0	0	3	58430626	NM_001081262	Fam194a	10498323
0.404753	0	0	0	3	58496310	NM_009174	Siah2	10498332
0.362268	0	0	0	3	58689134	NM_153384	Clrn1	10498337
0.0463121	0	0	0	3	58809747	NM_177855	Med12l	10492231
0.268725	0	0	0	3	58935250	NM_133200	P2ry14	10498350
0.945402	0	0	0	3	58957418	AK170843	F630111L10Rik	10498357
0.348997	0	0	0	3	58959422	NM_173398	Gpr171	10498345
0.187109	0	0	0	3	58999026	NM_032399	Gpr87	10498361
0.333799	0	0	0	3	59014804	NM_028808	P2ry13	10498367
0.0551209	0	0	0	3	59066747	NM_027571	P2ry12	10498371
0.293656	0	0	0	3	59145254	NM_001162884	Igsf10	10498386
0.38603	0	0	0	3	59422837	XM_888144	Gm5709	10498395
0.482596	0	0	0	3	59582018	ENSMUST00000094228	4930449A18Rik	10492281
0.326378	0	0	0	3	59729136	NM_177661	C130079G13Rik	10492284
0.783294	0	0	0	3	59764774	ENSMUST00000094227	Gm9696	10492291
0.942149	0	0	0	3	59810976	NM_001128091	Aadacl2	10492294
0.378437	0	0	0	3	59835710	NM_023383	Aadac	10492300
0.419956	0	0	0	3	59885783	NM_032400	Sucnr1	10492306
0.339369	0	0	0	3	60305174	NM_020007	Mbnl1	10492310
0.475788	0	0	0	3	60680921	NM_023230	Ube2v1	10492325
0.154539	0	0	0	3	60806717	NM_008772	P2ry1	10492330
0.269379	0	0	0	3	61168429	NM_028712	Rap2b	10492335
0.19405	0	0	0	3	61266783	NR_002890	Gm12070	10498405
0.392958	0	0	0	3	62143429	NM_001081295	4631416L12Rik	10492341
0.222818	0	0	0	3	62143676	AK033940	9330121J05Rik	10498413
0.915671	0	0	0	3	62310910	NM_028136	Dhx36	10498415
0.308937	0	0	0	3	62409062	NM_177346	Gpr149	10498441
0.131798	0	0	0	3	63099794	NM_008604	Mme	10492355
0.40773	0	0	0	3	63655132	NM_183191	Plch1	10498448
0.0239299	0	0	0	3	63733394	BC125500	E130311K13Rik	10498477
0.374837	0	0	0	3	63768655	NM_015728	Slc33a1	10498485
0.027301	0	0	0	3	63780065	NM_001033300	Gmps	10492381
0.00221483	1	0	0	3	63922798	NM_019918	Vmn2r1	10498500
0.124366	0	0	0	3	64313462	NR_003962	Vmn2r-ps11	10498508
0.0319289	0	0	0	3	64753191	NM_010597	Kcnab1	10492402
0.470377	0	0	0	3	65196507	NM_026155	Ssr3	10498519
0.269965	0	0	0	3	65197259	NM_153807	Acsf2	10492426
0.455147	0	0	0	3	65332369	NM_178892	Tiparp	10492428
0.513148	0	0	0	3	65333301	NR_027955	4931440P22Rik	10498526
0.0516905	0	0	0	3	65470190	NM_001037923	Lekr1	10492438
0.391774	0	0	0	3	65762147	NM_019937	Ccnl1	10498531
0.125002	0	0	0	3	66023809	NM_008987	Ptx3	10492448
0.378851	0	0	0	3	66100759	NM_145820	Veph1	10498547
0.984014	0	0	0	3	66785693	NM_013665	Shox2	10498568
0.349177	0	0	0	3	66789594	NM_025822	Rsrc1	10492456
0.543179	0	0	0	3	67178019	NM_001039543	Mlf1	10492469
0.0551761	0	0	0	3	67234044	NM_138591	Gfm1	10492480
0.0779956	0	0	0	3	67268265	NM_016753	Lxn	10498576
0.808321	0	0	0	3	67386690	NM_025813	Mfsd1	10492499
0.0105361	0	0	0	3	67411705	NM_001164763	Rarres1	10498591
0.513462	0	0	0	3	67696142	NM_177585	Iqcj	10492516
0.211872	0	0	0	3	67868874	NM_001113421	Schip1	10492522
0.945735	0	0	0	3	68113103	NM_026943	Snrpd2	10498595
0.164441	0	0	0	3	68212034	ENSMUST00000099064	Gm10723	10492538
0.175318	0	0	0	3	68494566	NM_001159424	Il12a	10492540
0.0226688	0	0	0	3	68673764	NM_001167996	1110032F04Rik	10492556
0.111655	0	0	0	3	68808387	NM_026641	Ift80	10498599
0.564186	0	0	0	3	68808894	NM_133786	Smc4	10492558
0.296717	0	0	0	3	68813678	NR_029529	Mir15b	10492582
0.146706	0	0	0	3	68813824	NR_029735	Mir16-2	10492584
0.0323939	0	0	0	3	68848589	NM_025863	Trim59	10498620
0.760061	0	0	0	3	68931014	NM_008467	Kpna4	10498623
0.515033	0	0	0	3	69026341	NM_027843	Arl14	10492586
0.125531	0	0	0	3	69120840	NM_178726	Ppm1l	10492590
0.0291015	0	0	0	3	69402783	NM_020026	B3galnt1	10498647
0.0455682	0	0	0	3	69521315	ENSMUST00000091052	Rpl32-ps	10498651
0.0196283	0	0	0	3	69525965	NM_133787	Nmd3	10492598
0.327717	0	0	0	3	69663818	NM_001164210	1110032A04Rik	10498653
0.805515	0	0	0	3	69811535	NM_001018031	Otol1	10492615
0.926733	0	0	0	3	72770788	NM_001081137	Sis	10498659
0.810266	0	0	0	3	72860865	NM_198864	Slitrk3	10498707
0.998955	0	0	0	3	73512164	NM_009738	Bche	10498710
0.633465	0	0	0	3	74959360	NM_172515	Zbbx	10498720
0.526221	0	0	0	3	75074000	NM_026460	Serpini2	10498741
0.467779	0	0	0	3	75186001	XM_143339	Wdr49	10498751
0.323243	0	0	0	3	75360721	NM_019745	Pdcd10	10498771
0.493812	0	0	0	3	75361469	NM_009250	Serpini1	10492628
0.260759	0	0	0	3	75760871	NM_175193	Golim4	10498775
0.122143	0	0	0	3	75878509	NM_178673	Fstl5	10492640
0.0062595	1	0	0	3	78292559	NM_001029933	Zfp114	10498795
0.988313	0	0	0	3	78770721	NM_019912	Ube2d2	10498800
0.687521	0	0	0	3	78977093	NM_001099624	Rapgef2	10498802
0.0967037	0	0	0	3	79149412	NM_001142953	LOC100233207	10492662
0.609138	0	0	0	3	79297397	NM_001162999	Fnip2	10498827
0.0660055	0	0	0	3	79372114	ENSMUST00000091023	4930589L23Rik	10492668
0.961825	0	0	0	3	79395311	NM_026352	Ppid	10492671
0.860622	0	0	0	3	79432642	NM_025794	Etfdh	10498837
0.450012	0	0	0	3	79433020	NM_029482	4930579G24Rik	10492679
0.732378	0	0	0	3	79541716	NM_212452	Rxfp1	10498852
0.0256772	0	0	0	3	79646584	NM_027495	Tmem144	10498871
0.321487	0	0	0	3	79689910	NM_133187	Fam198b	10492682
0.482733	0	0	0	3	80606713	NM_001083806	Gria2	10498885
0.184404	0	0	0	3	80717539	NM_010298	Glrb	10498907
0.523668	0	0	0	3	80840338	NM_019971	Pdgfc	10492689
0.0410286	0	0	0	3	81726326	ENSMUST00000069880	Gm9989	10498919
0.563308	0	0	0	3	81736538	NM_177662	Ctso	10492699
0.609775	0	0	0	3	81779650	NM_019911	Tdo2	10498921
0.495934	0	0	0	3	81800844	NM_021370	Accn5	10492709
0.471963	0	0	0	3	81878611	NM_017469	Gucy1b3	10498935
0.0406674	0	0	0	3	81949774	NM_021896	Gucy1a3	10498952
0.191356	0	0	0	3	82162138	NM_001081230	Mtap9	10492720
0.533151	0	0	0	3	82352008	NM_008731	Npy2r	10498965
0.278008	0	0	0	3	82670558	NM_001146328	Rbm46	10498972
0.308028	0	0	0	3	82707896	NM_023624	Lrat	10498978
0.937704	0	0	0	3	82811779	NM_133862	Fgg	10492735
0.386509	0	0	0	3	82830076	NM_010196	Fga	10492748
0.406907	0	0	0	3	82853731	NM_181849	Fgb	10498981
0.369189	0	0	0	3	82859460	NM_016784	Plrg1	10492757
0.157723	0	0	0	3	82931880	XM_143371	Dchs2	10492774
0.00965048	1	0	0	3	82932008	ENSMUST00000047876	Gm10710	10498990
0.220742	0	0	0	3	83570243	NM_009144	Sfrp2	10492798
0.957339	0	0	0	3	83645689	NM_011905	Tlr2	10498992
0.353672	0	0	0	3	83844083	NM_172681	D930015E06Rik	10498998
0.987063	0	0	0	3	83959635	NM_029797	Mnd1	10499035
0.0327329	0	0	0	3	84108609	NM_030706	Trim2	10499045
0.218363	0	0	0	3	84284351	NM_001033301	Fhdc1	10499062
0.904079	0	0	0	3	84351938	NM_001081093	Arfip1	10499080
0.859788	0	0	0	3	84397496	NM_207278	Tigd4	10492813
0.49452	0	0	0	3	84470114	NM_177260	Tmem154	10492815
0.719577	0	0	0	3	84619400	NM_001177773	Fbxw7	10492826
0.700452	0	0	0	3	84769502	NM_001040461	Dear1	10499091
0.370484	0	0	0	3	85378049	NM_144896	Pet112l	10492846
0.32075	0	0	0	3	85534363	NM_172682	Fam160a1	10499095
0.749969	0	0	0	3	85691324	NM_177130	Glt28d2	10499108
0.0900348	0	0	0	3	85719644	NM_019814	Higd1a	10492860
0.975537	0	0	0	3	85806413	NM_001001650	Prss48	10499113
0.284327	0	0	0	3	85879068	NM_001082414	Sh3d19	10492864
0.415962	0	0	0	3	85942780	NR_004417	Rnu73a	10499128
0.063365	0	0	0	3	85944610	NR_004418	Rnu73b	10499130
0.185019	0	0	0	3	85946515	NM_016959	Rps3a	10499121
0.0186917	0	0	0	3	86028602	NM_030695	Lrba	10492890
0.00258102	1	0	0	3	86188169			10492953
0.308572	0	0	0	3	86352551	NM_011839	Mab21l2	10499132
0.789674	0	0	0	3	86724774	NM_001195496	Dclk2	10499138
0.262849	0	0	0	3	86790480	NM_007640	Cd1d2	10492957
0.889084	0	0	0	3	86803259	NM_007639	Cd1d1	10499160
0.533269	0	0	0	3	86978472	NM_001170985	Kirrel	10499168
0.774962	0	0	0	3	87011927	NM_009456	Ube2l3	10499187
0.00501203	1	0	0	3	87067515	NM_030707	Fcrls	10499189
0.168848	0	0	0	3	87161850	NM_009690	Cd5l	10492964
0.252624	0	0	0	3	87180370	NM_153090	Fcrl1	10492971
0.832834	0	0	0	3	87239695	NM_183222	Fcrl5	10492983
0.787056	0	0	0	3	87329520	NM_001083318	Etv3	10492997
0.953115	0	0	0	3	87358691	XM_621583	Etv3l	10493003
0.275753	0	0	0	3	87422023	NM_001003912	Arhgef11	10493009
0.0295585	0	0	0	3	87483920	NR_028101	Gm12191	10499198
0.925824	0	0	0	3	87552512	NM_028971	4933430H15Rik	10499200
0.777818	0	0	0	3	87572875	NM_028460	Pear1	10499216
0.525063	0	0	0	3	87600984	NM_011832	Insrr	10493052
0.575055	0	0	0	3	87617892	NM_001033124	Ntrk1	10499247
0.668997	0	0	0	3	87650677	NM_021309	Sh2d2a	10493076
0.174532	0	0	0	3	87689502	NM_033573	Prcc	10499265
0.173683	0	0	0	3	87710288	NM_008231	Hdgf	10493086
0.226389	0	0	0	3	87723466	NM_026591	Mrpl24	10493094
0.399194	0	0	0	3	87734068	NM_153562	BC023814	10499273
0.231736	0	0	0	3	87734236	NM_177663	Isg20l2	10493103
0.12722	0	0	0	3	87752615	NM_007759	Crabp2	10493108
0.358706	0	0	0	3	87775015	NM_016701	Nes	10493114
0.0688722	0	0	0	3	87804152	NM_007529	Bcan	10499285
0.681057	0	0	0	3	87831362	NM_022031	Hapln2	10499299
0.993093	0	0	0	3	87847046	NM_025663	Gpatch4	10493120
0.83692	0	0	0	3	87862417	NM_144897	Apoa1bp	10499309
0.802393	0	0	0	3	87882226	NM_172526	Ttc24	10499316
0.395082	0	0	0	3	87885973	NM_001033484	Iqgap3	10493137
0.0838983	0	0	0	3	87946349	NM_133665	Mef2d	10493177
0.563411	0	0	0	3	88019520	NR_029817	Mir9-1	10493191
0.839259	0	0	0	3	88058624	NM_021375	Rhbg	10499329
0.00364537	1	0	0	3	88100787	NM_029801	1700021C14Rik	10499342
0.0907836	0	0	0	3	88101057	NM_009836	Cct3	10493193
0.0761382	0	0	0	3	88128945	NM_020003	0610031J06Rik	10493203
0.558398	0	0	0	3	88138385	NM_024246	Tmem79	10499348
0.397522	0	0	0	3	88140182	NM_178246	Smg5	10493210
0.00472774	1	0	0	3	88168511	NM_198410	Paqr6	10493235
0.12498	0	0	0	3	88173634	NM_031368	Bglap-rs1	10499354
0.0803367	0	0	0	3	88182621	NM_001032298	Bglap2	10499358
0.481077	0	0	0	3	88188386	NM_001037939	Bglap	10499363
0.832251	0	0	0	3	88214256	NM_025928	Pmf1	10499366
0.816775	0	0	0	3	88229040	NM_178696	Slc25a44	10499372
0.267175	0	0	0	3	88232858	BC094410	Rpl21	10493243
0.892555	0	0	0	3	88259661	NM_013658	Sema4a	10499378
0.502378	0	0	0	3	88307229	NM_001002011	Lmna	10499394
0.646971	0	0	0	3	88339970	ENSMUST00000098953	Mex3a	10493245
0.628757	0	0	0	3	88352201	NM_016899	Rab25	10499412
0.00528505	1	0	0	3	88356849	NM_031248	Robld3	10499420
0.229444	0	0	0	3	88357638	NM_033526	Ubqln4	10493247
0.0207144	0	0	0	3	88381063	NM_026528	2700060E02Rik	10499425
0.319004	0	0	0	3	88383593	NM_025448	Ssr2	10493259
0.00349835	1	0	0	3	88425060	NM_008487	Arhgef2	10493267
0.971745	0	0	0	3	88457064	NM_181817	Rxfp4	10499427
0.457504	0	0	0	3	88489738	NM_028814	2810403A07Rik	10493292
0.0162497	0	0	0	3	88520786	NM_009069	Rit1	10493309
0.732595	0	0	0	3	88543312	ENSMUST00000090946	Gm10253	10499429
0.00274812	1	0	0	3	88580942	NM_027389	Gon4l	10493317
0.0998281	0	0	0	3	88615559	NR_028359	5830417I10Rik	10493335
0.000303271	1	0	0	3	88636209	NM_018804	Syt11	10499431
0.131217	0	0	0	3	88717822	NM_144898	Msto1	10499438
0.162221	0	0	0	3	88754204	NM_022994	Dap3	10499454
0.48275	0	0	0	3	88769734	NM_138679	Ash1l	10493347
0.0678824	0	0	0	3	88897233	NM_028188	Rusc1	10499470
0.013849	0	0	0	3	88905867	NM_134469	Fdps	10499483
0.764636	0	0	0	3	88920594	NR_030476	Mir720	10499491
0.00500001	1	0	0	3	88940064	NM_013631	Pklr	10493382
0.539889	0	0	0	3	88964118	NM_008227	Hcn3	10499493
0.329573	0	0	0	3	88968748	NM_007712	Clk2	10493394
0.0717556	0	0	0	3	88981412	NM_011886	Scamp3	10493409
0.234973	0	0	0	3	88987126	BC088990	Fam189b	10493421
0.0508328	0	0	0	3	89006850	NM_008094	Gba	10493435
0.0394867	0	0	0	3	89017848	NM_013604	Mtx1	10499504
0.68353	0	0	0	3	89019129	NM_013691	Thbs3	10493449
0.304362	0	0	0	3	89031117	NR_030579	Mir92b	10499512
0.115734	0	0	0	3	89032974	NM_013605	Muc1	10493474
0.256458	0	0	0	3	89049819	NM_183037	Trim46	10499514
0.361106	0	0	0	3	89049888	NM_025327	Krtcap2	10493484
0.0456559	0	0	0	3	89070474	NM_026767	Dpm3	10493490
0.0352605	0	0	0	3	89074482	NM_009057	Rag1ap1	10499529
0.0383216	0	0	0	3	89083563	NM_010107	Efna1	10499536
0.091922	0	0	0	3	89119959	NM_010108	Efna3	10493494
0.509133	0	0	0	3	89141950	NM_007910	Efna4	10499552
0.337999	0	0	0	3	89149247	NM_001037722	Adam15	10493496
0.107793	0	0	0	3	89169161	NM_029974	Dcst1	10499593
0.662579	0	0	0	3	89169286	XM_283860	Dcst2	10493500
0.463802	0	0	0	3	89197125	NM_009565	Zbtb7b	10499612
0.572992	0	0	0	3	89215794	NM_177041	Flad1	10499620
0.286992	0	0	0	3	89222213	NM_016904	Cks1b	10499639
0.0034157	1	0	0	3	89222536	NM_001113331	Shc1	10493519
0.104448	0	0	0	3	89234183	NM_026869	Pygo2	10493530
0.752364	0	0	0	3	89240628	NM_146131	Pbxip1	10493537
0.736526	0	0	0	3	89258463	NM_026784	Pmvk	10493548
0.309622	0	0	0	3	89324343	NM_080466	Kcnn3	10493555
0.215532	0	0	0	3	89518982	NM_001038587	Adar	10493565
0.0274087	0	0	0	3	89568507	NM_009602	Chrnb2	10499643
0.673193	0	0	0	3	89577162	ENSMUST00000038450	4632404H12Rik	10499652
0.541839	0	0	0	3	89577538	NM_027315	Ube2q1	10493585
0.919778	0	0	0	3	89635292	NM_172530	She	10493604
0.253643	0	0	0	3	89717084	NM_010559	Il6ra	10499655
0.264024	0	0	0	3	89765334	NM_001081182	Atp8b2	10499666
0.949151	0	0	0	3	89802619	NM_011826	Hax1	10499705
0.31789	0	0	0	3	89855558	NM_025762	4933434E20Rik	10493612
0.0288426	0	0	0	3	89856397	NM_028475	Ubap2l	10499716
0.627806	0	0	0	3	89866718	NM_028567	1700094D03Rik	10493626
0.997907	0	0	0	3	89873947	NR_030543	Mir190b	10493631
0.0167381	0	0	0	3	89876603	NM_022314	Tpm3	10493633
0.00868738	1	0	0	3	89973912	NM_029937	Nup210l	10493662
0.0214653	0	0	0	3	90017219	NR_033727	Rps27	10499748
0.612384	0	0	0	3	90024713	NM_026677	Rab13	10493692
0.134354	0	0	0	3	90035555	NM_206924	Jtb	10493703
0.602207	0	0	0	3	90047434	NM_030080	Creb3l4	10499751
0.283993	0	0	0	3	90052152	NM_013901	Slc39a1	10493709
0.00886244	1	0	0	3	90058206	NM_028881	Crtc2	10493711
0.554326	0	0	0	3	90071328	NM_201407	Dennd4b	10493726
0.577162	0	0	0	3	90097283	NM_139304	Gatad2b	10493758
0.991148	0	0	0	3	90193860	NM_011988	Slc27a3	10499766
0.568133	0	0	0	3	90237558	NM_145540	Ints3	10499777
0.232591	0	0	0	3	90270260	NM_008727	Npr1	10499811
0.0306385	0	0	0	3	90272012	NM_026374	Ilf2	10493770
0.579583	0	0	0	3	90294926	NM_133854	Snapin	10499839
0.728228	0	0	0	3	90313384	NM_023215	2500003M10Rik	10499847
0.163614	0	0	0	3	90318314	NM_011309	S100a1	10499854
0.305443	0	0	0	3	90318357	NM_009113	S100a13	10493789
0.0438378	0	0	0	3	90330792	NM_001163525	S100a14	10493794
0.593945	0	0	0	3	90341295	NM_026416	S100a16	10493798
0.353928	0	0	0	3	90390874	NM_011310	S100a3	10493803
0.133627	0	0	0	3	90394148	NM_001195760	S100a2	10493809
0.109104	0	0	0	3	90407689	NM_011311	S100a4	10493812
0.0410127	0	0	0	3	90412425	NM_011312	S100a5	10493816
0.521198	0	0	0	3	90416816	NM_011313	S100a6	10493820
0.505519	0	0	0	3	90458224	NM_199422	S100a7a	10493824
0.813132	0	0	0	3	90472993	NM_013650	S100a8	10493831
0.68677	0	0	0	3	90499613	NM_009114	S100a9	10499861
0.658325	0	0	0	3	90530833	NM_001165968	Pglyrp4	10493834
0.442414	0	0	0	3	91818534	NM_207247	Pglyrp3	10493842
0.554737	0	0	0	3	91887064	NM_008508	Lor	10499870
0.532099	0	0	0	3	91927869	NM_175424	Prr9	10499873
0.191708	0	0	0	3	91946666	NM_027042	Lelp1	10499876
0.0219969	0	0	0	3	92032596	NM_013762	Rpl3	10499879
0.342818	0	0	0	3	92054654	AY158986	Sprr2a1	10493856
0.755092	0	0	0	3	92120627	NM_011469	Sprr2b	10493860
0.44667	0	0	0	3	92143062	NM_011470	Sprr2d	10493864
0.184148	0	0	0	3	92156065	NM_011471	Sprr2e	10493867
0.910328	0	0	0	3	92169109	NM_011472	Sprr2f	10493870
0.342509	0	0	0	3	92177837	NR_003548	Sprr2g	10493873
0.378917	0	0	0	3	92189607	NM_011474	Sprr2h	10493876
0.734046	0	0	0	3	92211913	NM_011475	Sprr2i	10493879
0.135734	0	0	0	3	92222004	NR_003185	Sprr2j-ps	10493882
0.808854	0	0	0	3	92233345	NM_019822	Adrm1	10499883
0.283247	0	0	0	3	92236504	NM_011477	Sprr2k	10493886
0.187226	0	0	0	3	92242701	NM_009265	Sprr1b	10499891
0.0703423	0	0	0	3	92261539	NM_011478	Sprr3	10499896
0.639933	0	0	0	3	92289803	NM_009264	Sprr1a	10499899
0.886225	0	0	0	3	92304415	NM_173070	Sprr4	10499902
0.1633	0	0	0	3	92377637	NM_008412	Ivl	10499904
0.528226	0	0	0	3	92392946	NM_008574	Smcp	10499906
0.94825	0	0	0	3	92424410	NM_001166172	Lce6a	10499909
0.0240889	0	0	0	3	92452230	NM_025984	Lce1a1	10499911
0.129979	0	0	0	3	92460848	NM_026822	Lce1b	10499914
0.11935	0	0	0	3	92474237	NM_028625	Lce1a2	10499917
0.389066	0	0	0	3	92483169	NM_028622	Lce1c	10493889
0.23895	0	0	0	3	92491132	NM_027137	Lce1d	10499921
0.191152	0	0	0	3	92493347	NM_011740	Ywhaz	10493891
0.120352	0	0	0	3	92512996	NM_026811	Lce1e	10499924
0.358117	0	0	0	3	92524272	NM_026394	Lce1f	10499927
0.391738	0	0	0	3	92556260	NM_025413	Lce1g	10499930
0.568231	0	0	0	3	92568987	NM_026335	Lce1h	10499932
0.990036	0	0	0	3	92582821	NM_029667	Lce1i	10499935
0.183573	0	0	0	3	92610787	XR_107518	Lce1k	10499939
0.475354	0	0	0	3	92631169	NM_028629	Kprp	10499941
0.0347223	0	0	0	3	92655208	NM_028628	Lce1l	10499945
0.206258	0	0	0	3	92730152	NM_001039594	Lce3a	10499948
0.542522	0	0	0	3	92736901	NM_025501	Lce3b	10493896
0.0897994	0	0	0	3	92748408	NM_033175	Lce3c	10493900
0.651718	0	0	0	3	92771671	ENSMUST00000098886	2310001H18Rik	10493905
0.339963	0	0	0	3	92796148	NM_001018079	Lce3f	10493907
0.0261572	0	0	0	3	92819608	NM_028798	Crct1	10499952
0.666215	0	0	0	3	92822982	NM_025420	Lce1m	10499954
0.387667	0	0	0	3	92872745	NM_001177694	Gm4858	10493910
0.319374	0	0	0	3	92950744	NM_001081200	Crnn	10493912
0.438686	0	0	0	3	93001195	NM_001013804	Flg2	10493916
0.101567	0	0	0	3	93081490	NM_133698	Hrnr	10493925
0.487552	0	0	0	3	93197621	NM_009100	Rptn	10493979
0.171112	0	0	0	3	93237712	ENSMUST00000055957	Gm5278	10499958
0.0915925	0	0	0	3	93248572	NM_001163098	Tchh	10493984
0.803649	0	0	0	3	93272676	NM_027762	Tchhl1	10493986
0.0561372	0	0	0	3	93324417	NM_016740	S100a11	10493990
0.0807043	0	0	0	3	93359039	NM_009112	S100a10	10493995
0.530374	0	0	0	3	93480190	NM_148949	Tdpoz1	10499963
0.431318	0	0	0	3	93531968	NM_001146107	Gm10696	10499969
0.167834	0	0	0	3	93576945	NM_001007222	Tdpoz2	10493999
0.818266	0	0	0	3	93600320	NM_207272	Tdpoz4	10494001
0.872946	0	0	0	3	93629942	NM_207271	Tdpoz3	10494003
0.613992	0	0	0	3	93742693	NM_001163730	Gm9125	10499971
0.714599	0	0	0	3	93765236	NM_207273	Tdpoz5	10499973
0.0694067	0	0	0	3	94114054	NM_029431	Them4	10494007
0.75387	0	0	0	3	94146021	NM_025416	Them5	10494016
0.628138	0	0	0	3	94176708	NM_011281	Rorc	10494023
0.266561	0	0	0	3	94203141	NM_177250	Lingo4	10494039
0.022808	0	0	0	3	94217218	NM_028307	Tdrkh	10494043
0.0084125	1	0	0	3	94247258	NM_030116	Mrpl9	10494060
0.710613	0	0	0	3	94247581	NM_016901	Oaz3	10499981
0.0282387	0	0	0	3	94277513	NM_025506	2310007A19Rik	10499988
0.294606	0	0	0	3	94282416	NM_172434	Celf3	10494069
0.763515	0	0	0	3	94386471	NM_029721	Snx27	10499996
0.821118	0	0	0	3	94408706	NM_053257	Rpl31	10500009
0.737152	0	0	0	3	94462728	NM_011656	Tuft1	10500011
0.642353	0	0	0	3	94497488	NM_019414	Selenbp2	10494085
0.269618	0	0	0	3	94590553	NM_001037711	Cgn	10500021
0.0193932	0	0	0	3	94641629	NM_172683	Pogz	10494092
0.422409	0	0	0	3	94690854	NM_008945	Psmb4	10500034
0.0364913	0	0	0	3	94736988	NM_009150	Selenbp1	10494114
0.0460105	0	0	0	3	94758057	NM_017395	Rfx5	10494122
0.250285	0	0	0	3	94778653	NM_175356	Pi4kb	10494137
0.100821	0	0	0	3	94819359	NM_030074	Zfp687	10500042
0.0823804	0	0	0	3	94846467	NM_008951	Psmd4	10500054
0.631731	0	0	0	3	94910780	NM_008847	Pip5k1a	10500069
0.674786	0	0	0	3	94914963	NM_009336	Vps72	10494153
0.0970551	0	0	0	3	94929436	NM_016712	Tmod4	10494160
0.841851	0	0	0	3	94937934	NM_027013	Scnm1	10500091
0.505125	0	0	0	3	94938032	NM_153121	Lysmd1	10494170
0.936662	0	0	0	3	94946282	NM_027206	Tnfaip8l2	10500100
0.96299	0	0	0	3	94964424	NM_011351	Sema6c	10494174
0.0548132	0	0	0	3	95021631	NM_029885	Gabpb2	10500103
0.679694	0	0	0	3	95032166	NM_019914	Mllt11	10500114
0.0229114	0	0	0	3	95032702	NM_172395	Cdc42se1	10494200
0.0198333	0	0	0	3	95045128	BC092540	Gm128	10500117
0.0199294	0	0	0	3	95055024	NM_134253	Bnipl	10500122
0.868492	0	0	0	3	95085767	NM_199475	Fam63a	10494208
0.0315366	0	0	0	3	95085998	NM_173347	Prune	10500133
0.855317	0	0	0	3	95111098	NM_001085383	Anxa9	10500140
0.842468	0	0	0	3	95112131	ENSMUST00000098867	Gm10691	10500155
0.191231	0	0	0	3	95119174	NM_029789	Lass2	10494227
0.0464202	0	0	0	3	95161095	NM_001163641	Setdb1	10500157
0.00963628	1	0	0	3	95238350	NM_001037737	Arnt	10494238
0.534755	0	0	0	3	95303178	NM_007802	Ctsk	10494262
0.652864	0	0	0	3	95330708	NM_021281	Ctss	10494271
0.757657	0	0	0	3	95363599	NM_026489	Hormad1	10494281
0.269156	0	0	0	3	95392881	NM_146133	Golph3l	10494288
0.592681	0	0	0	3	95426200	NM_025963	Rps10	10494296
0.0853786	0	0	0	3	95428902	NM_019561	Ensa	10494299
0.517929	0	0	0	3	95462710	NM_008562	Mcl1	10494306
0.398489	0	0	0	3	95491781	NM_144899	Adamtsl4	10500183
0.997187	0	0	0	3	95543485	NM_007899	Ecm1	10500204
0.8798	0	0	0	3	95558785	NM_027931	Tars2	10500218
0.747824	0	0	0	3	95622699	NM_001081293	Rprd2	10500237
0.456128	0	0	0	3	95659711	NM_027541	Prpf3	10500253
0.995834	0	0	0	3	95675422	NM_078479	Mrps21	10500268
0.177896	0	0	0	3	95686151	BC132471	Gm129	10500272
0.627645	0	0	0	3	95695871	BC028528	BC028528	10500276
0.814876	0	0	0	3	95697919	NM_146104	Aph1a	10494312
0.21184	0	0	0	3	95708562	NM_011797	Car14	10500283
0.160698	0	0	0	3	95733214	NM_023210	Anp32e	10494322
0.932379	0	0	0	3	95799893	NM_023320	Plekho1	10500295
0.303414	0	0	0	3	95862389	NM_013841	Vps45	10500304
0.103269	0	0	0	3	95908450	NM_001025613	Otud7b	10494335
0.290029	0	0	0	3	95965960	NM_181409	Mtmr11	10494351
0.296861	0	0	0	3	95976473	NM_153053	Sf3b4	10494369
0.682452	0	0	0	3	95985109	NM_022030	Sv2a	10494372
0.745078	0	0	0	3	96001509	NM_026975	Bola1	10500321
0.94304	0	0	0	3	96023839	NM_178213	Hist2h2ab	10494386
0.623288	0	0	0	3	96024803	NM_175662	Hist2h2ac	10500324
0.325396	0	0	0	3	96025042	NM_178214	Hist2h2be	10494388
0.0168858	0	0	0	3	96043050	NM_054045	Hist2h3c2-ps	10500327
0.029018	0	0	0	3	96049477	NM_013549	Hist2h2aa1	10494395
0.0810779	0	0	0	3	96050608	NM_178216	Hist2h3c1	10494402
0.000706495	1	0	0	3	96067256	NM_033596	Hist2h4	10500333
0.218908	0	0	0	3	96072617	NM_178215	Hist2h3b	10494405
0.333274	0	0	0	3	96073623	NM_175666	Hist2h2bb	10494407
0.823509	0	0	0	3	96097892	NM_010186	Fcgr1	10500335
0.253399	0	0	0	3	96164040	NR_004412	Rnu1b1	10500343
9.19e-05	1	0	0	3	96218780	NR_001579	Terc	10500345
0.0529531	0	0	0	3	96256341	BC107364	BC107364	10500347
0.454998	0	0	0	3	96268419	ENSMUST00000098840	Gm10685	10494419
0.419356	0	0	0	3	96329095	NM_027126	Hfe2	10494423
0.991992	0	0	0	3	96361880	NM_001009935	Txnip	10494428
0.53443	0	0	0	3	96398066	NM_027241	Polr3gl	10500362
0.24332	0	0	0	3	96400580	NM_001024851	Ankrd34a	10494441
0.197867	0	0	0	3	96405072	NM_001163170	Lix1l	10494445
0.29784	0	0	0	3	96433743	NR_003619	6330549D23Rik	10500371
0.27117	0	0	0	3	96433856	NM_001102407	Rbm8a	10494452
0.930277	0	0	0	3	96439555	NM_011069	Pex11b	10494460
0.153794	0	0	0	3	96449523	NM_001081053	Itga10	10494467
0.804987	0	0	0	3	96474250	NM_001081139	Ankrd35	10494500
0.617059	0	0	0	3	96500392	NM_146135	Pias3	10494509
0.186094	0	0	0	3	96512485	NM_001162925	Nudt17	10500378
0.577537	0	0	0	3	96531388	NM_028925	Polr3c	10500388
0.806553	0	0	0	3	96531587	NM_026406	Rnf115	10494527
0.196863	0	0	0	3	96618416	NM_001163496	Cd160	10500406
0.590705	0	0	0	3	96634049	NM_021517	Pdzk1	10494536
0.217531	0	0	0	3	96709269	NM_026229	Gpr89	10500412
0.978288	0	0	0	3	96729895	NM_008123	Gja8	10500429
0.283107	0	0	0	3	96836339	NM_008121	Gja5	10494548
0.000635423	1	0	0	3	96962706	NM_019800	Acp6	10494551
0.811831	0	0	0	3	97020430	NM_029933	Bcl9	10500434
0.821155	0	0	0	3	97215102	NM_146275	Olfr1402	10500443
0.0215925	0	0	0	3	97414126	NM_026539	Chd1l	10500445
0.228415	0	0	0	3	97432798	NM_001161765	Fmo5	10494565
0.95643	0	0	0	3	97462135	NM_182997	Prkab2	10494574
0.117615	0	0	0	3	97692630	NM_001039376	Pde4dip	10500469
0.122426	0	0	0	3	97705150	NM_011342	Sec22b	10494583
0.568171	0	0	0	3	97734096	NM_001033779	Gm5544	10494592
0.52593	0	0	0	3	97817461	NM_010928	Notch2	10494595
0.501285	0	0	0	3	97964583	NM_027665	Adam30	10494632
0.937553	0	0	0	3	98026076	NM_026328	Reg4	10494636
0.454195	0	0	0	3	98084358	NM_008256	Hmgcs2	10494643
0.39746	0	0	0	3	98143892	NM_016966	Phgdh	10500529
0.289894	0	0	0	3	98186415	NM_172863	Zfp697	10494655
0.12054	0	0	0	3	98314417	NM_001111336	Hsd3b4	10500534
0.436701	0	0	0	3	98501719	NM_008295	Hsd3b5	10500545
0.72718	0	0	0	3	98567753	NM_001161742	Hsd3b3	10500555
0.993166	0	0	0	3	98618360	NM_013821	Hsd3b6	10500559
0.153377	0	0	0	3	98624961	NM_011738	Ywhah	10494662
0.472855	0	0	0	3	98663717	NM_008293	Hsd3b1	10500565
0.540814	0	0	0	3	98691930	NM_153193	Hsd3b2	10500547
0.46555	0	0	0	3	98697149	NM_019545	Hao2	10500570
0.505537	0	0	0	3	98944991	NM_027462	Wars2	10494664
0.813789	0	0	0	3	99057750	NM_009323	Tbx15	10494672
0.452345	0	0	0	3	99689355	NM_028892	Spag17-ps	10494684
0.616452	0	0	0	3	99966312	NM_175552	Wdr3	10500582
0.732635	0	0	0	3	99966441	NM_010269	Gdap2	10494735
0.343799	0	0	0	3	100293109	NM_001142952	Fam46c	10500610
0.656343	0	0	0	3	100489373	NM_010763	Man1a2	10500614
0.51398	0	0	0	3	100629402	NM_178594	Vtcn1	10494761
0.809084	0	0	0	3	100726221	NM_001165953	Trim45	10494769
0.831301	0	0	0	3	100773586	NM_001013026	Ttf2	10500630
0.764365	0	0	0	3	100833408	NM_001167906	Cd101	10500656
0.545995	0	0	0	3	100914089	NM_011197	Ptgfrn	10500666
0.10697	0	0	0	3	101091862	NM_013486	Cd2	10500677
0.844153	0	0	0	3	101111002	NM_021329	Rangrf	10500683
0.0496145	0	0	0	3	101181048	NM_207205	Igsf3	10494781
0.0826789	0	0	0	3	101408607	NM_144900	Atp1a1	10500685
0.0808483	0	0	0	3	101640072	NM_172295	BC037703	10500710
0.00185688	1	0	0	3	101728302	NM_001039371	Slc22a15	10500720
0.685721	0	0	0	3	101814069	NM_178777	Nhlh2	10494795
0.777295	0	0	0	3	101890433	NM_009814	Casq2	10494804
0.704486	0	0	0	3	102008531	NM_177545	Vangl1	10500736
0.035018	0	0	0	3	102273851	NM_013609	Ngf	10494817
0.6426	0	0	0	3	102538452	NM_027533	Tspan2	10494821
0.303664	0	0	0	3	102586637	NM_009432	Tshb	10500748
0.809923	0	0	0	3	102740007	NM_011516	Sycp1	10500754
0.709802	0	0	0	3	102768056	NM_198658	Nr1h5	10500780
0.551125	0	0	0	3	102799663	NM_025679	Sike1	10494832
0.177246	0	0	0	3	102824533	NM_144901	Csde1	10494839
0.825392	0	0	0	3	102862152	NM_010937	Nras	10494857
0.71237	0	0	0	3	102877937	NM_001033303	Ampd1	10494873
0.398505	0	0	0	3	102931479	NM_177857	Dennd2c	10494889
0.105821	0	0	0	3	102975634	NM_026602	Bcas2	10494910
0.982513	0	0	0	3	103083216	NM_053170	Trim33	10494924
0.451374	0	0	0	3	103379204	NM_018800	Syt6	10494945
0.321397	0	0	0	3	103449946	NM_174875	Atg4a	10500802
0.58842	0	0	0	3	103536476	BC027582	LOC269472	10500804
0.475061	0	0	0	3	103541924	NM_133859	Olfml3	10500808
0.174309	0	0	0	3	103595486	NM_010432	Hipk1	10500813
0.0481528	0	0	0	3	103613310	NM_133865	Dclre1b	10500837
0.0756034	0	0	0	3	103613443	NM_026193	Ap4b1	10494957
0.887459	0	0	0	3	103636524	NM_001142959	Bcl2l15	10494972
0.890483	0	0	0	3	103664215	NM_008979	Ptpn22	10494978
0.44468	0	0	0	3	103718043	NM_172684	Rsbn1	10495001
0.119936	0	0	0	3	103771803	NR_030676	A130049A11Rik	10500845
0.0222172	0	0	0	3	103772033	NM_013629	Phtf1	10495012
0.730459	0	0	0	3	104023950	NM_133853	Magi3	10500847
0.695943	0	0	0	3	104170536	ENSMUST00000056145	Gm5546	10500870
0.906578	0	0	0	3	104315779	NM_001025067	Lrig2	10500876
0.94095	0	0	0	3	104442591	NM_009196	Slc16a1	10495035
0.842338	0	0	0	3	104556083	NM_008211	H3f3b	10500896
0.111525	0	0	0	3	104580465	NM_183224	Fam19a3	10500899
0.720791	0	0	0	3	104583974	NM_027982	Ppm1j	10495042
0.0694991	0	0	0	3	104591952	NM_007484	Rhoc	10495054
0.190772	0	0	0	3	104621160	NM_001163440	Mov10	10500911
0.98158	0	0	0	3	104667286	NM_009797	Capza1	10500928
0.571073	0	0	0	3	104667992	NM_153091	St7l	10495059
0.230552	0	0	0	3	104793924	NM_009520	Wnt2b	10500938
0.888128	0	0	0	3	104856064	NM_030249	Cttnbp2nl	10500948
0.210755	0	0	0	3	104869762	ENSMUST00000070584	4930564D02Rik	10495077
0.10183	0	0	0	3	105255248	NM_001039347	Kcnd3	10495083
0.0742191	0	0	0	3	105490492	NM_017397	Ddx20	10500960
0.130077	0	0	0	3	105490569	NM_175398	6530418L21Rik	10495094
0.411201	0	0	0	3	105604254	NM_145541	Rap1a	10500976
0.91298	0	0	0	3	105707339	NM_009631	Adora3	10495107
0.183782	0	0	0	3	105735584	NM_001033780	I830077J02Rik	10500982
0.448215	0	0	0	3	105762416	NM_027432	Wdr77	10495111
0.47592	0	0	0	3	105763166	NM_009725	Atp5f1	10500990
0.0311294	0	0	0	3	105776720	NM_007696	Ovgp1	10495120
0.0159028	0	0	0	3	105817564	NM_029604	1700027A23Rik	10500999
0.838396	0	0	0	3	105835813	AB081756	Bclp2	10501007
0.507538	0	0	0	3	105916300	NM_023186	Chia	10495136
0.467375	0	0	0	3	105970457	NM_009892	Chi3l3	10501020
0.75102	0	0	0	3	106022382	NM_145126	Chi3l4	10501026
0.511935	0	0	0	3	106209100	BC051070	BC051070	10501034
0.808127	0	0	0	3	106283590	ENSMUST00000098753	Gm10673	10501046
0.555609	0	0	0	3	106288831	NM_001093754	Dennd2d	10501048
0.768259	0	0	0	3	106350679	NM_133869	Cept1	10501051
0.100917	0	0	0	3	106350745	NM_026013	Dram2	10495163
0.929902	0	0	0	3	106487905	NM_001039488	4933421E11Rik	10495173
0.603801	0	0	0	3	106592970	NM_007651	Cd53	10501063
0.18694	0	0	0	3	106625500	NM_146489	Olfr266	10501072
0.784498	0	0	0	3	106839215	NM_008418	Kcna3	10495183
0.37511	0	0	0	3	106842422	NR_033498	AI504432	10495186
0.515829	0	0	0	3	106893798	ENSMUST00000060946	A930002I21Rik	10495190
0.466955	0	0	0	3	106904485	NM_008417	Kcna2	10495193
0.57607	0	0	0	3	106915341	ENSMUST00000098749	Gm10672	10495197
0.406934	0	0	0	3	106996973	NM_001081140	Kcna10	10495199
0.281112	0	0	0	3	107024624	NM_001111143	Cym	10501074
0.0590831	0	0	0	3	107042625	NM_001044382	Prok1	10501084
0.34352	0	0	0	3	107081806	NM_026774	Hbxip	10495201
0.0128395	0	0	0	3	107094210	NM_146136	Slc16a4	10495206
0.267002	0	0	0	3	107136591	NM_001045807	Rbm15	10501091
0.935323	0	0	0	3	107261816	NM_145922	Kcnc4	10501098
0.0873373	0	0	0	3	107320936	NM_172271	Slc6a17	10501104
0.9876	0	0	0	3	107357991	NM_026261	Ubl4b	10501117
0.338397	0	0	0	3	107397949	NM_007441	Alx3	10495218
0.0123428	0	0	0	3	107434610	NM_153563	Fam40a	10501121
0.349499	0	0	0	3	107499427	NM_145542	Ahcyl1	10501143
0.0151495	0	0	0	3	107563387	NM_007778	Csf1	10501164
0.000211419	1	0	0	3	107671561	NM_016738	Rpl13	10501179
0.0299775	0	0	0	3	107680155	NM_133867	Eps8l3	10495223
0.0726451	0	0	0	3	107690682	ENSMUST00000098732	Gm10667	10501181
0.000422657	1	0	0	3	107698757	NM_010360	Gstm5	10495243
0.0747983	0	0	0	3	107734663	NM_026672	Gstm7	10501199
0.820447	0	0	0	3	107746667	NM_008184	Gstm6	10501208
0.0115239	0	0	0	3	107772076	NM_010359	Gstm3	10501218
0.0440853	0	0	0	3	107782527	NM_025946	Romo1	10495252
0.768327	0	0	0	3	107789371	NM_008183	Gstm2	10501222
0.771586	0	0	0	3	107820891	NM_010358	Gstm1	10501229
0.921073	0	0	0	3	107847706	NM_026764	Gstm4	10501235
0.146518	0	0	0	3	107888894	NM_028779	Ampd2	10495257
0.264668	0	0	0	3	107895986	NM_008141	Gnat2	10495259
0.90976	0	0	0	3	107949064	NM_010306	Gnai3	10501265
0.210441	0	0	0	3	107957800	NM_175470	Gpr61	10501277
0.961468	0	0	0	3	107989253	NM_146137	Amigo1	10495270
0.379809	0	0	0	3	108003726	NM_001081320	Cyb561d1	10501282
0.815499	0	0	0	3	108013852	NM_175183	Atxn7l2	10501286
0.479263	0	0	0	3	108029566	NM_008596	Sypl2	10501302
0.427313	0	0	0	3	108059844	NM_011967	Psma5	10495279
0.00697869	1	0	0	3	108087050	NM_019972	Sort1	10495285
0.21817	0	0	0	3	108167829	NM_026831	Mybphl	10495306
0.899134	0	0	0	3	108186761	NM_019976	Psrc1	10495316
0.707297	0	0	0	3	108218412	NM_017392	Celsr2	10501319
0.255932	0	0	0	3	108248087	NM_011319	Sars	10501358
0.0780254	0	0	0	3	108339440	NM_001033304	5330417C22Rik	10501374
0.6153	0	0	0	3	108340469	BC116223	1700013F07Rik	10495332
0.799002	0	0	0	3	108365301	NM_026198	Tmem167b	10501397
0.116426	0	0	0	3	108374617	NM_025444	Taf13	10495340
0.351838	0	0	0	3	108394335	NM_181400	Wdr47	10495343
0.310907	0	0	0	3	108457165	NM_001177770	Clcc1	10495359
0.590125	0	0	0	3	108525061	NM_029522	Gpsm2	10501402
0.0785205	0	0	0	3	108547311	NM_177859	Aknad1	10495371
0.805156	0	0	0	3	108643429	NM_011504	Stxbp3a	10501420
0.609477	0	0	0	3	108692788	NM_177091	Fndc7	10501433
0.211399	0	0	0	3	108714622	NM_025845	Prpf38b	10501447
0.147385	0	0	0	3	108743363	NM_025723	4921515J06Rik	10501454
0.013186	0	0	0	3	108830191	NM_001163567	Fam102b	10501456
0.811048	0	0	0	3	108883387	NM_029054	4930443G12Rik	10495394
0.985272	0	0	0	3	108926067	NM_172685	Slc25a24	10495405
0.679141	0	0	0	3	109143601	NM_020505	Vav3	10495416
0.0159488	0	0	0	3	109946356	NM_030699	Ntng1	10501468
0.635242	0	0	0	3	110053911	NM_178891	Prmt6	10501485
0.0705333	0	0	0	3	112649044	NM_144788	Hectd1	10501489
0.985503	0	0	0	3	112955008	NM_001190403	Amy2b	10501494
0.888417	0	0	0	3	113061617	NM_001042711	Amy2a5	10501500
0.00413533	1	0	0	3	113280665	NM_007446	Amy1	10501555
0.0483438	0	0	0	3	113333067	NM_001038696	Rnpc3	10501567
0.0192051	0	0	0	3	113733509	NM_007729	Col11a1	10495449
0.383853	0	0	0	3	114607051	NM_153157	Olfm3	10495518
0.199203	0	0	0	3	115417965	NM_007901	S1pr1	10501586
0.0199473	0	0	0	3	115418068	ENSMUST00000064809	Gm9889	10495528
0.0527302	0	0	0	3	115591048	NR_015487	A930005H10Rik	10501591
0.840956	0	0	0	3	115591101	NM_027193	Dph5	10495530
0.0259387	0	0	0	3	115710297	NM_023214	Slc30a7	10501593
0.778338	0	0	0	3	115710395	NM_021388	Extl2	10495539
0.54482	0	0	0	3	115832606	NM_011693	Vcam1	10501608
0.041699	0	0	0	3	115956372	NM_022427	Gpr88	10501622
0.638138	0	0	0	3	116126941	NM_001080818	Cdc14a	10501629
0.239439	0	0	0	3	116211064	NM_025517	Rtcd1	10501649
0.0698198	0	0	0	3	116216025	NM_010022	Dbt	10495549
0.0700019	0	0	0	3	116264344	NM_013663	Srsf3	10501661
0.113075	0	0	0	3	116265940	NM_175413	Lrrc39	10495562
0.505898	0	0	0	3	116297926	NM_028349	Sass6	10495574
0.875846	0	0	0	3	116317505	NM_030016	Ccdc76	10501663
0.23741	0	0	0	3	116365533	NM_008246	Hiat1	10501676
0.24028	0	0	0	3	116415198	NM_144902	Slc35a3	10501690
0.730778	0	0	0	3	116510327	NM_001081326	Agl	10501699
0.544022	0	0	0	3	116569105	NM_001113478	Frrs1	10495596
0.289375	0	0	0	3	116671870	NM_023245	Palmd	10501734
0.091267	0	0	0	3	116702506	ENSMUST00000090170	Rpl7a-ps3	10501742
0.61392	0	0	0	3	116780680	ENSMUST00000029642	1700061I17Rik	10501744
0.704167	0	0	0	3	117063794	NM_177664	D3Bwg0562e	10501754
0.798098	0	0	0	3	117278278	NM_029425	4833424O15Rik	10495613
0.869289	0	0	0	3	117571854	NM_029655	Snx7	10501762
0.192322	0	0	0	3	118136761	NR_029551	Mir137	10495621
0.155665	0	0	0	3	118137688	ENSMUST00000066215	Gm9916	10495623
0.40605	0	0	0	3	118265094	NM_170778	Dpyd	10495625
0.11664	0	0	0	3	119486182	NM_019550	Ptbp2	10501778
0.601319	0	0	0	3	120873062	ENSMUST00000098650	Gm10652	10495649
0.700662	0	0	0	3	120874612	NM_025637	Rwdd3	10501795
0.993121	0	0	0	3	120966234	NM_178936	Tmem56	10501802
0.0709077	0	0	0	3	121065676	ENSMUST00000093985	Alg14	10495657
0.68807	0	0	0	3	121129458	NM_028044	Cnn3	10495659
0.498218	0	0	0	3	121235256	NM_145394	Slc44a3	10501811
0.35012	0	0	0	3	121346290	NR_036456	A730020M07Rik	10501827
0.0660507	0	0	0	3	121373681	ENSMUST00000098646	4930432M17Rik	10495668
0.102903	0	0	0	3	121426455	NM_010171	F3	10495675
0.801239	0	0	0	3	121518133	NM_008991	Abcd3	10501832
0.527155	0	0	0	3	121656244	NM_172525	Arhgap29	10495685
0.474531	0	0	0	3	121747378	NM_007378	Abca4	10495712
0.642471	0	0	0	3	121948510	NM_008129	Gclm	10495763
0.99626	0	0	0	3	121977332	NM_153806	Dnttip2	10495773
0.0413595	0	0	0	3	122122716	NM_013867	Bcar3	10495781
0.304885	0	0	0	3	122322461	NM_001114665	Fnbp1l	10501860
0.210012	0	0	0	3	122432076	NM_153422	Pde5a	10495794
0.666385	0	0	0	3	122598294	NM_007980	Fabp2	10495820
0.160814	0	0	0	3	122627318	NM_024461	1810037I17Rik	10495826
0.0146178	0	0	0	3	122687365	NM_133857	Usp53	10501879
0.828524	0	0	0	3	122737868	NM_021503	Myoz2	10501895
0.7233	0	0	0	3	122938925	NM_080451	Synpo2	10501903
0.438874	0	0	0	3	122970414	NM_027135	Sec24d	10495830
0.246182	0	0	0	3	123088866	NM_201638	Mettl14	10501909
0.0296513	0	0	0	3	123149831	NM_008939	Prss12	10495854
0.745217	0	0	0	3	123210984	NR_028574	Snhg8	10501922
0.40031	0	0	0	3	123375393	NM_031186	Ndst3	10501924
0.955156	0	0	0	3	123994992	XM_001003736	Gm9372	10495867
0.175558	0	0	0	3	124023955	NM_146140	Tram1l1	10495869
0.0801438	0	0	0	3	124088428	NM_008972	Ptma	10495873
0.770864	0	0	0	3	124124370	BC137977	1700006A11Rik	10501942
0.390813	0	0	0	3	124284009	NR_015460	1700003H04Rik	10501953
0.326345	0	0	0	3	125140598	NM_022565	Ndst4	10495878
0.0351948	0	0	0	3	125659571	NM_011674	Ugt8a	10501963
0.88835	0	0	0	3	126066770	NM_173451	Arsj	10495891
0.0360464	0	0	0	3	126299891	NM_001025439	Camk2d	10495896
0.260147	0	0	0	3	127201657	NM_178655	Ank2	10501971
0.617224	0	0	0	3	127248146	NR_030403	Mir302b	10495923
0.760625	0	0	0	3	127248281	NR_030404	Mir302c	10495925
0.235497	0	0	0	3	127248414	NR_029653	Mir302a	10495927
0.397835	0	0	0	3	127248542	NR_030405	Mir302d	10495929
0.984639	0	0	0	3	127248651	NR_030268	Mir367	10495931
0.567873	0	0	0	3	127256267	NM_138593	Larp7	10502029
0.00110746	1	0	0	3	127258213	NM_197997	4930422G04Rik	10495935
0.0372636	0	0	0	3	127336063	NM_009718	Neurog2	10495964
0.606126	0	0	0	3	127388232	NM_027808	Alpk1	10502050
0.00794239	1	0	0	3	127492837	NM_145133	Tifa	10495967
0.164063	0	0	0	3	127540410	NM_145964	Ap1ar	10502058
0.718732	0	0	0	3	127742791	ENSMUST00000098625	Gm10650	10495972
0.161421	0	0	0	3	128658016	BC116791	5730508B09Rik	10502079
0.721577	0	0	0	3	128902836	NM_011098	Pitx2	10495976
0.230359	0	0	0	3	129035638	NM_007934	Enpep	10502081
0.429397	0	0	0	3	129136591	NR_033594	Gm5712	10495987
0.258805	0	0	0	3	129164890	NM_013721	Rpl7a	10495989
0.112874	0	0	0	3	129235304	NM_130450	Elovl6	10495993
0.864332	0	0	0	3	129458234	NM_010113	Egf	10502105
0.818781	0	0	0	3	129503453	XM_143529	Lrit3	10502131
0.852146	0	0	0	3	129525423	NM_009102	Rrh	10502135
0.437821	0	0	0	3	129534239	NM_026578	Gar1	10502146
0.502327	0	0	0	3	129539655	NM_007686	Cfi	10496001
0.835032	0	0	0	3	129581524	NM_183423	Pla2g12a	10496015
0.320442	0	0	0	3	129604382	NM_009811	Casp6	10496023
0.667624	0	0	0	3	129673124	NM_025779	Ccdc109b	10502156
0.435108	0	0	0	3	129763825	NM_207209	Sec24b	10502165
0.391602	0	0	0	3	129771322	NM_009076	Rpl12	10496032
0.540953	0	0	0	3	129883796	NM_029838	Col25a1	10496036
0.785676	0	0	0	3	130320493	NM_027907	Agxt2l1	10496077
0.312929	0	0	0	3	130412336	NM_025509	Ostc	10502191
0.716276	0	0	0	3	130433259	NM_026724	Rpl34	10502196
0.876789	0	0	0	3	130729288	AK040169	A430072C10Rik	10502201
0.692347	0	0	0	3	130813215	NM_010703	Lef1	10496091
0.0655868	0	0	0	3	130974961	NM_008212	Hadh	10502205
0.487913	0	0	0	3	131006145	NM_027816	Cyp2u1	10502214
0.494676	0	0	0	3	131047853	NM_028943	Sgms2	10502224
0.41161	0	0	0	3	131227855	NM_011863	Papss1	10496110
0.0530861	0	0	0	3	131748265	NM_020265	Dkk2	10496125
0.659659	0	0	0	3	132346798	NM_007926	Aimp1	10502232
0.329102	0	0	0	3	132347132	NM_001163455	Tbck	10496130
0.138315	0	0	0	3	132613255	NM_033525	Npnt	10502240
0.747401	0	0	0	3	132754915	NM_027927	Ints12	10496159
0.0663113	0	0	0	3	132754997	NM_026231	Gstcd	10502257
0.856114	0	0	0	3	132800266	ENSMUST00000054105	D630013G24Rik	10502273
0.195554	0	0	0	3	132897853	NM_029953	Arhgef38	10502279
0.799272	0	0	0	3	132973080	NM_146141	Ppa2	10496169
0.000908319	1	0	0	3	133207332	NM_001040400	Tet2	10502284
0.00291055	1	0	0	3	133899461	NM_001004367	Cxxc4	10496182
0.427764	0	0	0	3	134491971	NM_021382	Tacr3	10496192
0.591096	0	0	0	3	134875527	NM_173762	Cenpe	10496204
0.221593	0	0	0	3	134944256	NM_001172055	Bdh2	10496251
0.528778	0	0	0	3	134970711	NM_178877	Nhedc2	10496262
0.0914061	0	0	0	3	135011001	NM_028946	Nhedc1	10496276
0.00880984	1	0	0	3	135086397	NM_025902	Cisd2	10502329
0.756207	0	0	0	3	135101717	NM_025356	Ube2d3	10496295
0.922331	0	0	0	3	135148575	NM_027288	Manba	10496302
0.258067	0	0	0	3	135354511	NM_008689	Nfkb1	10502299
0.676978	0	0	0	3	135390302	ENSMUST00000062127	Gm9799	10496322
0.576956	0	0	0	3	135488455	NM_001135149	Slc39a8	10496324
0.343021	0	0	0	3	135626930	XM_001472737	Gm16500	10502333
0.790767	0	0	0	3	135989019	NM_001033350	Bank1	10502335
0.97724	0	0	0	3	136333734	NM_008913	Ppp3ca	10496338
6.6e-05	1	0	0	3	137004066	NM_001163522	Emcn	10496359
0.935247	0	0	0	3	137215586	NM_177665	Gm4861	10502355
0.968555	0	0	0	3	137286700	NM_030143	Ddit4l	10496373
0.548312	0	0	0	3	137527529	NM_016750	H2afz	10496379
0.373217	0	0	0	3	137530777	NM_001033155	Dnajb14	10496387
0.12403	0	0	0	3	137581519	NM_019920	Mapksp1	10496397
0.807908	0	0	0	3	137644509	NM_011932	Dapp1	10502359
0.0451022	0	0	0	3	137729075	NM_177860	Gm5105	10496405
0.0618332	0	0	0	3	137797069	NM_001163457	Mttp	10502375
0.119225	0	0	0	3	137806437	NM_175389	Rg9mtd2	10496417
0.745894	0	0	0	3	137851466	BC150693	4930579F01Rik	10502395
0.315042	0	0	0	3	137880724	NM_009626	Adh7	10496425
0.320591	0	0	0	3	137940609	NM_007409	Adh1	10496438
0.709045	0	0	0	3	137981223	NM_026945	Adh6a	10496447
0.817874	0	0	0	3	138015342	ENSMUST00000090166	Adh6b	10496457
0.793654	0	0	0	3	138037085	NR_033581	Adh6-ps1	10496462
0.620529	0	0	0	3	138078473	NM_011996	Adh4	10496466
0.746846	0	0	0	3	138106128	NM_007410	Adh5	10496475
0.450425	0	0	0	3	138152346	NM_175224	Metap1	10502405
0.0615366	0	0	0	3	138189155	NM_007917	Eif4e	10496485
0.423573	0	0	0	3	138189389	NR_035481	Mir1956	10496490
0.901849	0	0	0	3	138241028	NM_025880	2410002F23Rik	10502417
0.34453	0	0	0	3	138405159	NM_019571	Tspan5	10496494
0.181735	0	0	0	3	138738163	NM_001040690	Rap1gds1	10502419
0.408784	0	0	0	3	138791735	XM_143595	Gm4862	10502438
0.978256	0	0	0	3	138868857	BC138108	B930007M17Rik	10496504
0.950825	0	0	0	3	140875319	NM_008811	Pdha2	10502446
0.972775	0	0	0	3	141128528	NM_009472	Unc5c	10496519
0.878223	0	0	0	3	141832182	NM_007560	Bmpr1b	10502451
0.590463	0	0	0	3	142058607	NM_019808	Pdlim5	10502469
0.0410647	0	0	0	3	142159864	NM_153564	Gbp5	10496539
0.524218	0	0	0	3	142163518	NM_010259	Gbp1	10496555
0.5739	0	0	0	3	142193306	NM_145545	Gbp6	10496569
0.417521	0	0	0	3	142223109	NM_018734	Gbp3	10496580
0.638018	0	0	0	3	142283606	NM_010260	Gbp2	10496592
0.172738	0	0	0	3	142364039	NM_173763	Ccbl2	10496605
0.574625	0	0	0	3	142428211	NM_145546	Gtf2b	10496621
0.533894	0	0	0	3	142544954	NM_178654	Pkn2	10502484
0.265652	0	0	0	3	143867940	NM_010723	Lmo4	10502510
0.191925	0	0	0	3	144233103	NM_011828	Hs2st1	10502522
0.507048	0	0	0	3	144233391	NM_053102	41167	10496629
0.392117	0	0	0	3	144383287	NM_019464	Sh3glb1	10502537
0.776686	0	0	0	3	144423941	NM_009899	Clca1	10502552
0.906972	0	0	0	3	144482450	NM_030601	Clca2	10502565
0.145272	0	0	0	3	144512266	NM_139148	Clca4	10502575
0.309969	0	0	0	3	144595497	NM_001033199	AI747448	10502613
0.17021	0	0	0	3	144638009	NM_207208	Clca6	10502590
0.00447277	1	0	0	3	144695736	NM_017474	Clca3	10502622
0.590178	0	0	0	3	144762068	NM_178697	Clca5	10502638
0.173504	0	0	0	3	144781553	NM_001162538	Odf2l	10496638
0.845185	0	0	0	3	144955436	NM_027770	Col24a1	10496656
0.219209	0	0	0	3	145239194	NM_001081094	Znhit6	10496715
0.830882	0	0	0	3	145312945	NM_010516	Cyr61	10502655
0.22042	0	0	0	3	145421691	NM_026993	Ddah1	10496727
0.565187	0	0	0	3	145541969	NM_019865	Rpl36a	10496735
0.828494	0	0	0	3	145587314	NM_009740	Bcl10	10496737
0.711354	0	0	0	3	145600996	BC115465	2410004B18Rik	10496742
0.795141	0	0	0	3	145651617	NM_001166064	Syde2	10496748
0.681811	0	0	0	3	145771000	NM_172864	Wdr63	10502661
0.282115	0	0	0	3	145784642	NM_134160	Mcoln3	10496756
0.265163	0	0	0	3	145812797	NM_026656	Mcoln2	10496771
0.0112254	0	0	0	3	145883949	NM_022983	Lpar3	10496789
0.972919	0	0	0	3	146032020	NR_033542	Gm10636	10502684
0.406822	0	0	0	3	146067619	NM_138744	Ssx2ip	10496796
0.331861	0	0	0	3	146113447	NM_028836	Ctbs	10496813
0.742876	0	0	0	3	146162717	NM_027617	Spata1	10502696
0.327485	0	0	0	3	146162800	NM_010318	Gng5	10496822
0.652545	0	0	0	3	146184382	NM_027371	Rpf1	10502714
0.955758	0	0	0	3	146260113	NM_009474	Uox	10496825
0.39786	0	0	0	3	146278562	NM_019957	Dnase2b	10502686
0.792845	0	0	0	3	146343806	BC048658	4930503B20Rik	10502725
0.134048	0	0	0	3	146475894	NM_011100	Prkacb	10502732
0.905999	0	0	0	3	146502331	NM_025919	Rpl11	10502745
0.00447111	1	0	0	3	146606970	NM_027594	Ttll7	10496854
0.306368	0	0	0	3	148512768	NM_001081298	Lphn2	10502772
0.655759	0	0	0	3	148848459	ENSMUST00000066092	Gm9912	10502783
0.780649	0	0	0	3	148887815	ENSMUST00000093950	Gm10287	10502785
0.0188519	0	0	0	3	148967793	ENSMUST00000092878	Gm5149	10496864
0.138785	0	0	0	3	149736576	NM_011029	Rpsa	10502787
0.148452	0	0	0	3	151100851	NM_133222	Eltd1	10496872
0.202489	0	0	0	3	151412813	NM_133871	Ifi44	10502791
0.465543	0	0	0	3	151425855	NM_031367	H28	10502801
0.72014	0	0	0	3	151500590	NM_008966	Ptgfr	10502805
0.382474	0	0	0	3	151828914	NM_016867	Gipc2	10502816
0.971866	0	0	0	3	151873047	NM_025926	Dnajb4	10502823
0.267903	0	0	0	3	151873454	NM_057172	Fubp1	10496892
0.77485	0	0	0	3	151929226	NM_199465	Nexn	10502830
0.00601725	1	0	0	3	152003371	NM_174868	Fam73a	10502845
0.184225	0	0	0	3	152009442	NM_133247	Usp33	10496919
0.912829	0	0	0	3	152059658	NM_198416	Zzz3	10496946
0.915821	0	0	0	3	152331104	NM_001081277	Ak5	10502863
0.385686	0	0	0	3	152377064	NM_178016	Pigk	10496956
0.432076	0	0	0	3	152645174	NM_012028	St6galnac5	10502881
0.295248	0	0	0	3	153388097	NM_011372	St6galnac3	10502890
0.284307	0	0	0	3	153455051	ENSMUST00000081193	5730460C07Rik	10502900
0.74622	0	0	0	3	153507206	NM_025758	Asb17	10496971
0.135338	0	0	0	3	153569102	NM_031870	Msh4	10502904
0.25097	0	0	0	3	153575275	NR_028095	Rabggtb	10502934
0.8864	0	0	0	3	153607396	NM_007382	Acadm	10502951
0.758676	0	0	0	3	153636400	NM_001081263	Slc44a5	10496975
0.297017	0	0	0	3	153997045	NM_010713	Lhx8	10502961
0.67833	0	0	0	3	154260059	NM_172474	Tyw3	10502973
0.419306	0	0	0	3	154260163	NM_009968	Cryz	10497001
0.0481392	0	0	0	3	154327235	BC138236	4922501L14Rik	10497012
0.429717	0	0	0	3	154718371	NM_177066	Tnni3k	10502982
0.179573	0	0	0	3	154756342	NM_029330	Fpgt	10503010
0.330827	0	0	0	3	154756398	NM_028938	Lrriq3	10497033
0.0369711	0	0	0	3	156224758	NM_001039094	Negr1	10497051
0.883924	0	0	0	3	156871534	ENSMUST00000067993	4930566N20Rik	10503019
0.0637762	0	0	0	3	157197351	NM_017381	Zranb2	10497066
0.234827	0	0	0	3	157207243	NR_029572	Mir186	10497077
0.0861842	0	0	0	3	157229856	NM_011196	Ptger3	10497079
0.655909	0	0	0	3	157588027	NM_145953	Cth	10503023
0.0093305	1	0	0	3	157610215	NM_001013806	Ankrd13c	10497090
0.746816	0	0	0	3	157699575	NM_001093752	Srsf11	10503036
0.642761	0	0	0	3	157699667	NM_024194	Lrrc40	10497105
0.97451	0	0	0	3	158224320	NM_001081358	Lrrc7	10503054
0.275038	0	0	0	3	159158409	NM_001172092	Depdc1a	10497122
0.259222	0	0	0	3	159263273	NM_029987	Rpe65	10497135
0.100197	0	0	0	3	159502659	NM_026582	Wls	10497149

## Sheet: chr4
p_value	sig	cluster	direction	chr	trans_start	accesion	gene_symbol	probeset_id		window	position	inv_bin	bin	genes	sig_genes
0.623812	0	0	0	4	3501933	NM_028097	Tmem68	10511311		1250000	0	1	1	0	0
0.68165	0	0	0	4	3502035	NM_054089	Tgs1	10503085			1250000	1	1	0	0
0.458999	0	0	0	4	3605272	NM_001111096	Lyn	10503098		corr	2500000	1	0.95099	5	0
0.257248	0	0	0	4	3642929	NR_028126	6330407A03Rik	10503107		2144	3750000	1	0.860058	15	0
0.0120685	0	0	0	4	3735898	AK034690	9430025C20Rik	10511321			5000000	1	0.877521	13	0
0.0136735	0	0	0	4	3762747	NM_026147	Rps20	10511325		max	6250000	1	0.94148	6	0
0.0449645	0	0	0	4	3799252	NM_020021	Mos	10511330		14178.3	7500000	1	0.94148	6	0
0.390975	0	0	0	4	3865529	NM_019969	Plag1	10511333			8750000	1	0.922745	8	0
0.707306	0	0	0	4	3866061	NM_181391	Chchd7	10503109			10000000	1.80326	0.000258653	13	3
0.410916	0	0	0	4	3900728	NM_019883	Uba52	10511342			11250000	9.24512	5.04502e-05	21	4
0.413653	0	0	0	4	3946810	NM_181989	Sdr16c5	10511345			12500000	1	0.0104249	16	2
0.875223	0	0	0	4	4004661	NM_001080710	Sdr16c6	10511353			13750000	1	0.0745652	8	1
0.439979	0	0	0	4	4065592	NM_001002927	Penk	10511363			15000000	1	0.886385	12	0
0.571025	0	0	0	4	4719765	AK052165	LOC100036540	10503116			16250000	1	0.932065	7	0
0.56543	0	0	0	4	4720502	NM_177730	Impad1	10511368			17500000	1	0.99	1	0
0.624305	0	0	0	4	5571326	BC055683	Fam110b	10503118			18750000	1	0.895338	11	0
0.210585	0	0	0	4	6118252	NM_026534	Ubxn2b	10503123			20000000	1	0.895338	11	0
0.294743	0	0	0	4	6202778	NM_007824	Cyp7a1	10511375			21250000	1	0.099482	11	1
0.624695	0	0	0	4	6292830	NM_001098227	Sdcbp	10503134			22500000	1	0.0913517	10	1
0.255403	0	0	0	4	6381418	NM_010945	Nsmaf	10511382			23750000	1	0.960596	4	0
0.338316	0	0	0	4	6917870	NM_145711	Tox	10511416			25000000	1	0.922745	8	0
0.29918	0	0	0	4	8166188	NM_007592	Car8	10511429			26250000	1	0.94148	6	0
0.0637718	0	0	0	4	8383645	XM_001472912	Gm11810	10511444			27500000	1	0.970299	3	0
0.244124	0	0	0	4	8462791	NM_021518	Rab2a	10503150			28750000	1	0.99	1	0
0.121261	0	0	0	4	8768243	NM_001081417	Chd7	10503196			30000000	1	1	0	0
0.551383	0	0	0	4	9196509	NM_028940	Clvs1	10503234			31250000	1	0.970299	3	0
0.200482	0	0	0	4	9596255	NM_023066	Asph	10511446			32500000	1	0.0130273	18	2
0.0772275	0	0	0	4	9771519	NM_013526	Gdf6	10503241			33750000	1	0.00254814	28	3
0.298639	0	0	0	4	9844765	NR_004448	4930448K20Rik	10511486			35000000	1	0.00921397	15	2
0.000689671	1	0	0	4	10775550	NM_016738	Rpl13	10503249			36250000	1	0.038812	4	1
0.000375958	1	0	0	4	10801715	NM_026005	2610301B20Rik	10503251			37500000	1	0.9801	2	0
0.200382	0	0	0	4	10934717	NM_175175	Plekhf2	10511498			38750000	1	0.0198	2	1
0.0254735	0	0	0	4	11061777	NM_001085493	2310030N02Rik	10511501			40000000	1	0.17814	22	1
0.349509	0	0	0	4	11083588	NM_021897	Trp53inp1	10503259			41250000	1	0.0620254	44	2
0.552332	0	0	0	4	11118501	NM_009830	Ccne2	10503264			42500000	1	0.00329214	63	4
0.0170539	0	0	0	4	11181376	NM_001159595	Ints8	10511510			43750000	1	0.00204277	55	4
0.00028715	1	0	0	4	11249152	NM_001081201	Dpy19l4	10511541			45000000	1	0.005521	37	3
0.951465	0	0	0	4	11314619	NM_194055	Esrp1	10511560			46250000	1	0.0510882	39	2
0.283018	0	0	0	4	11327238	NM_001033275	Gxylt1	10503281			47500000	1	0.0255345	26	2
0.00402838	1	0	0	4	11413147	NM_001081183	1110037F02Rik	10503283			48750000	1	0.158558	19	1
0.287738	0	0	0	4	11486089	NM_001039556	Rad54b	10503315			50000000	1	0.886385	12	0
0.959267	0	0	0	4	11631604	NM_010276	Gem	10503334			51250000	1	0.960596	4	0
0.552889	0	0	0	4	11685362	NM_019753	Cdh17	10503341			52500000	1	0.851458	16	0
0.831581	0	0	0	4	11893567	NM_001098230	Pdp1	10511580			53750000	1	0.842943	17	0
0.932584	0	0	0	4	11907449	ENSMUST00000098260	Gm10604	10511586			55000000	1	0.932065	7	0
0.0228877	0	0	0	4	12015104	NM_177861	Tmem67	10511588			56250000	1	0.130312	15	1
0.855284	0	0	0	4	12016514	NM_198957	C430048L16Rik	10503359			57500000	1	0.0158558	20	2
0.107817	0	0	0	4	12067414	NM_028226	Rbm12b	10503363			58750000	5.36663	8.69108e-05	24	4
0.133926	0	0	0	4	12099144	NM_026558	Fam92a	10511617			60000000	1	0.000960955	20	3
0.0139877	0	0	0	4	12159942	NM_146130	Hnrnpa3	10503370			61250000	1	0.793614	23	0
0.477863	0	0	0	4	12834005	NM_173746	Gm11818	10503376			62500000	1	0.253241	36	1
0.000186698	1	0	0	4	13410340	NM_001178039	Gm10136	10511629			63750000	1	0.15173	18	1
0.120545	0	0	0	4	13670583	NM_001111027	Runx1t1	10503382			65000000	1	0.970299	3	0
0.728166	0	0	0	4	14361038	NM_010860	Myl6	10503399			66250000	1	0.970299	3	0
0.189344	0	0	0	4	14548904	NM_145947	Slc26a7	10511631			67500000	1	0.970299	3	0
0.576864	0	0	0	4	14723207	NM_028499	Lrrc69	10511651			68750000	1	0.970299	3	0
0.50969	0	0	0	4	14753540	NM_152812	Otud6b	10511661			70000000	1	0.960596	4	0
0.0543176	0	0	0	4	14791366	NM_028264	Tmem55a	10503401			71250000	1	0.95099	5	0
0.45806	0	0	0	4	15076278	NM_178617	Necab1	10511665			72500000	1	0.0745652	8	1
0.637945	0	0	0	4	15130276	NM_181401	Tmem64	10503410			73750000	1	0.0745652	8	1
0.514574	0	0	0	4	15808411	NM_009788	Calb1	10503416			75000000	1	0.970299	3	0
0.448526	0	0	0	4	15872654	NM_026172	Decr1	10511679			76250000	1	0.99	1	0
0.0325496	0	0	0	4	15885115	NM_013752	Nbn	10503431			77500000	1	1	0	0
0.112768	0	0	0	4	15941024	NM_145950	Osgin2	10511694			78750000	1	1	0	0
0.510984	0	0	0	4	16090790	NM_138952	Ripk2	10511703			80000000	1	0.970299	3	0
0.041135	0	0	0	4	17780629	NM_019724	Mmp16	10503448			81250000	1	0.95099	5	0
0.136827	0	0	0	4	18772928	NM_024195	Cyb5r4	10511725			82500000	1	0.904382	10	0
0.314339	0	0	0	4	19049633	ENSMUST00000137780	Cnbd1	10511734			83750000	1	0.099482	11	1
0.0859202	0	0	0	4	19207997	NM_013927	Cngb3	10503464			85000000	1	0.0659036	7	1
0.857822	0	0	0	4	19497251	NM_027769	Cpne3	10511739			86250000	1	0.904382	10	0
0.662572	0	0	0	4	19502245	NM_025476	Fam82b	10503484			87500000	1	0.710553	34	0
0.695094	0	0	0	4	19636140	NM_177327	Wwp1	10511755			88750000	1	0.710553	34	0
0.393066	0	0	0	4	19745891	NM_028746	Slc7a13	10503497			90000000	1	0.932065	7	0
0.136064	0	0	0	4	19849713	NM_175406	Atp6v0d2	10511779			91250000	1	0.0480298	5	1
0.493173	0	0	0	4	19935390	NM_015767	Ttpa	10503502			92500000	1	0.0480298	5	1
0.725329	0	0	0	4	19969199	NM_010281	Ggh	10503508			93750000	1	0.904382	10	0
0.252833	0	0	0	4	20705815	NM_172987	Nkain3	10511789			95000000	1	0.130312	15	1
0.813725	0	0	0	4	21613110	NM_001080771	Prdm13	10511795			96250000	1	0.099482	11	1
0.218515	0	0	0	4	21654848	NM_016746	Ccnc	10503534			97500000	1	0.11523	13	1
0.587835	0	0	0	4	21694272	NM_029840	2610029I01Rik	10511803			98750000	1	0.0130273	18	2
0.0579647	0	0	0	4	21703435	NM_152825	Usp45	10503551			100000000	1	0.165234	20	1
0.00933068	1	0	0	4	21775195	NM_025669	Sfrs18	10503570			101250000	1	0.842943	17	0
0.141106	0	0	0	4	21775514	NR_028384	4930528A17Rik	10511808			102500000	1	0.130312	15	1
0.828646	0	0	0	4	21806820	NM_172687	Coq3	10503584			103750000	1	0.137609	16	1
0.0774793	0	0	0	4	21858480	NM_175234	6230409E13Rik	10503593			105000000	1	0.886385	12	0
0.173057	0	0	0	4	22284712	NM_172988	Fbxl4	10503602			106250000	1	0.762343	27	0
0.524074	0	0	0	4	22411698	ENSMUST00000098234	Pou3f2	10511810			107500000	1	0.289175	45	1
0.709012	0	0	0	4	24424055	NM_199467	F730047E07Rik	10503617			108750000	1	0.229307	31	1
0.223201	0	0	0	4	24540101	ENSMUST00000108218	Klhl32	10511817			110000000	1	0.886385	12	0
0.432734	0	0	0	4	24825248	NM_026742	Ndufaf4	10503643			111250000	1	0.895338	11	0
0.131977	0	0	0	4	24900566	NM_030733	Gpr63	10503647			112500000	1	0.904382	10	0
0.0739081	0	0	0	4	25170023	NM_021318	Fhl5	10511835			113750000	1	0.877521	13	0
0.817786	0	0	0	4	25208912	NM_026194	1810074P20Rik	10511843			115000000	1	0.261991	38	1
0.0802597	0	0	0	4	25469428	NM_019766	Ptges3	10511865			116250000	1	0.0941551	58	2
0.396	0	0	0	4	25727150	NM_010243	Fut9	10511870			117500000	1	0.0242942	66	3
0.25919	0	0	0	4	26273799	NM_172865	Manea	10511881			118750000	1	0.0162727	56	3
0.109005	0	0	0	4	26297354	NM_016668	Bhmt	10511886			120000000	1	0.261991	38	1
0.0354871	0	0	0	4	28740281	NM_010141	Epha7	10503659			121250000	1	0.826169	19	0
0.579934	0	0	0	4	32051091	NM_009316	Map3k7	10503680			122500000	1	0.022125	24	2
0.31484	0	0	0	4	32325925	NM_001109661	Bach2	10503695			123750000	1	0.000763983	42	4
0.405637	0	0	0	4	32330708	AK051661	D130062J21Rik	10503709			125000000	1	0.0554098	41	2
0.496985	0	0	0	4	32648430	AK144923	BC024582	10511896			126250000	1	0.261991	38	1
0.900991	0	0	0	4	32689357	NM_010289	Gja10	10511898			127500000	1	0.0309511	29	2
0.0908138	0	0	0	4	32702488	NM_011997	Casp8ap2	10503711			128750000	1	0.0116039	49	3
0.448553	0	0	0	4	32744158	NM_001081392	Mdn1	10503723			130000000	1	0.0598041	43	2
0.746496	0	0	0	4	32887240	NM_175364	Lyrm2	10503828			131250000	1	0.266196	39	1
0.395749	0	0	0	4	33037801	NM_001012450	Ankrd6	10511901			132500000	1	0.0234242	65	3
0.00983214	1	0	0	4	33051739	BC091747	Rplp1	10503833			133750000	1	0.0964842	59	2
0.663006	0	0	0	4	33070438	NM_027491	Rragd	10503835			135000000	1	0.563905	57	0
0.972744	0	0	0	4	33118400	NM_019586	Ube2j1	10503845			136250000	1	0.299292	48	1
0.10545	0	0	0	4	33149974	NM_008076	Gabrr2	10503856			137500000	1	0.0665103	46	2
0.388799	0	0	0	4	33219531	NM_008075	Gabrr1	10503866			138750000	1	0.000578593	39	4
0.0178533	0	0	0	4	33276712	NM_001034867	Pm20d2	10511923			140000000	1	0.000763983	42	4
0.877952	0	0	0	4	33295966	NM_177774	Srsf13b	10503876			141250000	1	0.278158	42	1
0.000295082	1	0	0	4	33335762	NM_001033225	Pnrc1	10511935			142500000	1	0.770043	26	0
0.746104	0	0	0	4	33397286	NM_011884	Rngtt	10503882			143750000	1	0.7397	30	0
0.353602	0	0	0	4	34011568	NM_007726	Cnr1	10503902			145000000	1	0.0020634	26	3
0.928805	0	0	0	4	34137042	NM_026293	Spaca1	10511939			146250000	1.52552	0.000305743	33	4
0.442464	0	0	0	4	34301229	NM_181730	Polr1d	10503911			147500000	1	0.0598041	43	2
0.309888	0	0	0	4	34497864	NM_001007589	Akirin2	10503917			148750000	1	0.0532393	40	2
0.602174	0	0	0	4	34562193	NM_015824	Orc3	10511952			150000000	1	0.213456	28	1
0.968668	0	0	0	4	34562227	NM_181406	Rars2	10503926			151250000	1	0.00309511	30	3
0.772174	0	0	0	4	34634602	NM_011895	Slc35a1	10511975			152500000	1.35965	0.000343043	34	4
0.792953	0	0	0	4	34677427	NM_027041	1700003M02Rik	10511984			153750000	1	0.261991	38	1
0.809473	0	0	0	4	34703508	BC147519	Gm136	10511999			155000000	258.991	1.80091e-06	58	7
0.19839	0	0	0	4	34725608	BC027508	1810030N24Rik	10512005			156250000	14178.3	3.28966e-08	33	7	155000000	157500000
0.0095377	1	0	0	4	34834051	NM_013889	Zfp292	10512011
0.208102	0	0	0	4	34841028	NM_009889	Cga	10503947
0.388103	0	0	0	4	34899261	ENSMUST00000102975	Mobkl2b	10512022
0.63334	0	0	0	4	35099304	NM_199157	Ifnk	10503952
0.00108727	1	0	0	4	35173372	BC076612	3110043O21Rik	10512030
0.228578	0	0	0	4	36898776	NM_001165999	Lingo2	10512059
0.660676	0	0	0	4	37086904	NM_027139	Taf9	10512061
0.00197032	1	0	0	4	39206827			10512063
0.972219	0	0	0	4	39397328	BC116915	1700009N14Rik	10503958
0.741147	0	0	0	4	40090298	NM_007386	Aco1	10503966
0.299847	0	0	0	4	40186793	NM_172689	Ddx58	10512067
0.137241	0	0	0	4	40216874	NM_134097	Topors	10512088
0.36107	0	0	0	4	40226401	NM_001033305	Ndufb6	10512093
0.641457	0	0	0	4	40419213	NM_177175	Tmem215	10503992
0.516674	0	0	0	4	40650220	NM_025545	Aptx	10512098
0.703479	0	0	0	4	40669566	NM_008298	Dnaja1	10503995
0.330052	0	0	0	4	40669950	NR_029594	Mir207	10504000
0.976489	0	0	0	4	40704904	NM_021535	Smu1	10512111
0.660353	0	0	0	4	40722806	NM_025498	Psenen	10512125
0.192839	0	0	0	4	40801031	NM_022305	B4galt1	10512129
0.6711	0	0	0	4	40867089	NM_011463	Spink4	10504002
0.541717	0	0	0	4	40895289	NM_009736	Bag1	10512136
0.349935	0	0	0	4	40895322	NM_029814	Chmp5	10504008
0.448139	0	0	0	4	40917976	NM_023739	Nfx1	10504017
0.436611	0	0	0	4	40995061	NM_007473	Aqp7	10512145
0.133094	0	0	0	4	41045211	NM_016689	Aqp3	10512156
0.106333	0	0	0	4	41071321	NM_139236	Nol6	10512165
0.398256	0	0	0	4	41083049	NM_026275	Ube2r2	10504047
0.63162	0	0	0	4	41222168	NM_026872	Ubap2	10512195
0.316047	0	0	0	4	41261849	NM_026893	Dcaf12	10512226
0.168891	0	0	0	4	41296081	NM_023305	Ubap1	10504056
0.615599	0	0	0	4	41411881	NM_024241	Kif24	10512236
0.507296	0	0	0	4	41412181	NM_025539	Nudt2	10504064
0.0546756	0	0	0	4	41450090	BC137640	AI464131	10512251
0.558036	0	0	0	4	41464366	NM_001048005	1110017D15Rik	10512254
0.715212	0	0	0	4	41516542	NM_001159583	2310028H24Rik	10512265
0.639672	0	0	0	4	41516827	NM_175138	Dnaic1	10504072
0.699949	0	0	0	4	41587336	NM_027147	Enho	10512274
0.366854	0	0	0	4	41644074	NM_016673	Cntfr	10512279
0.508085	0	0	0	4	41660544	NM_027278	2810432D09Rik	10512288
0.466052	0	0	0	4	41670190	NM_016890	Dctn3	10512291
0.721663	0	0	0	4	41677225	NM_001017362	Arid3c	10512301
0.501317	0	0	0	4	41688186	NM_011014	Sigmar1	10512308
0.733769	0	0	0	4	41702376	NM_016658	Galt	10504094
0.193424	0	0	0	4	41707382	NM_001172054	Il11ra1	10504106
0.556941	0	0	0	4	41721007	NM_001048179	Ccl27a	10512315
0.380017	0	0	0	4	41759579	BC059060	Gm3893	10504123
0.112688	0	0	0	4	41774206	NM_011124	Ccl21a	10504127
0.12935	0	0	0	4	41791818	NM_011888	Ccl19	10504132
0.00620839	1	0	0	4	41905836	NR_033123	4933409K07Rik	10504137
7.34e-05	1	0	0	4	41955014	ENSMUST00000098116	4930466F19Rik	10512332
0.721062	0	0	0	4	42028815	NM_001164046	Gm13306	10504164
0.213557	0	0	0	4	42039327	NM_010550	Il11ra2	10512334
0.810804	0	0	0	4	42749077	ENSMUST00000107984	4930578G10Rik	10504203
0.716114	0	0	0	4	42887075	NM_177785	BC049635	10512384
0.0948802	0	0	0	4	42930123	BC057092	N28178	10504206
0.105124	0	0	0	4	42962790	NM_019874	Dnajb5	10504218
0.924805	0	0	0	4	42982818	NM_026088	1700022I11Rik	10504230
0.00488516	1	0	0	4	43013327	NM_009503	Vcp	10512391
0.386554	0	0	0	4	43023360	NM_053081	Fancg	10512411
0.291805	0	0	0	4	43038671	NM_020035	Pigo	10512431
0.16933	0	0	0	4	43044275	NM_023231	Stoml2	10512443
0.435425	0	0	0	4	43059075	BC046771	B230312A22Rik	10512451
0.445548	0	0	0	4	43071841	NM_001081413	Unc13b	10504234
0.204549	0	0	0	4	43280031	NM_177195	Atp8b5	10504278
0.302253	0	0	0	4	43313342	X16670	LOC280487	10512463
0.953254	0	0	0	4	43394854	NM_001037709	Rusc2	10504294
0.332324	0	0	0	4	43442006	NM_177377	Fam166b	10512465
0.939431	0	0	0	4	43454811	NM_011571	Tesk1	10504316
0.733515	0	0	0	4	43467915	NM_001110320	Cd72	10512470
0.72199	0	0	0	4	43496594	NM_019436	Sit1	10512480
0.0357364	0	0	0	4	43505752	NR_001460	Rmrp	10512487
0.0128635	0	0	0	4	43506249	NM_001037913	Ccdc107	10504329
0.526436	0	0	0	4	43516127	NM_001013377	E130306D19Rik	10512489
0.939571	0	0	0	4	43519879	NM_139305	Car9	10504337
0.761434	0	0	0	4	43536324	NM_009416	Tpm2	10512499
0.174905	0	0	0	4	43575127	NM_011602	Tln1	10512514
0.0875688	0	0	0	4	43575506	NM_013497	Creb3	10504349
0.227058	0	0	0	4	43591722	NM_172692	Gba2	10512574
0.842849	0	0	0	4	43591801	NM_172866	Rgp1	10504362
0.101045	0	0	0	4	43597130	NM_001099314	Msmp	10512594
0.0366883	0	0	0	4	43600376	ENSMUST00000105153	Gm12472	10504373
0.96479	0	0	0	4	43644807	NM_173788	Npr2	10504375
0.417151	0	0	0	4	43666424	NM_001007463	Spag8	10512598
0.00365824	1	0	0	4	43669322	NM_026871	Hint2	10512606
0.0461882	0	0	0	4	43676792	NM_011354	Serf2	10504398
0.20485	0	0	0	4	43681731	BC119804	4930412F15Rik	10512612
0.0133921	0	0	0	4	43682195	NM_001085508	Tmem8b	10504402
0.677452	0	0	0	4	43713679	NM_019485	Olfr70	10512621
0.558393	0	0	0	4	43719438	NM_019486	Olfr71	10512626
0.345728	0	0	0	4	43740070	NM_027511	Hrct1	10504417
0.0837824	0	0	0	4	43742906	BC147345	5430416O09Rik	10504419
0.784797	0	0	0	4	43783881	NM_019476	Olfr159	10512628
0.984123	0	0	0	4	43795190	NR_033638	Olfr29-ps1	10512630
0.881868	0	0	0	4	43834310	NM_019474	Olfr156	10512632
0.106611	0	0	0	4	43849389	NM_019475	Olfr157	10512637
0.270522	0	0	0	4	43867164	NM_019473	Olfr155	10504422
0.00139607	1	0	0	4	43888402	NM_016678	Reck	10504424
0.00750093	1	0	0	4	43970574	NM_027450	Glipr2	10504450
0.137739	0	0	0	4	43996376	NM_001002787	Ccin	10504456
0.694597	0	0	0	4	44025555	NM_001080385	Clta	10504458
0.327477	0	0	0	4	44097038	NM_015828	Gne	10512640
0.568356	0	0	0	4	44181211	NM_001038993	Rnf38	10512655
0.203022	0	0	0	4	44313789	NM_010790	Melk	10504470
0.302726	0	0	0	4	44723312	NM_008782	Pax5	10512669
0.553675	0	0	0	4	44765997	NM_001080965	Aurkc	10512680
0.0183277	0	0	0	4	44769440	NM_138590	Zcchc7	10504491
0.855292	0	0	0	4	44994276	NM_080289	Grhpr	10504504
0.0371921	0	0	0	4	45025284	NM_001163284	Zbtb5	10512682
0.746364	0	0	0	4	45025702	ENSMUST00000095105	1700055D18Rik	10504514
0.415803	0	0	0	4	45031497	NM_022811	Polr1e	10504518
0.494047	0	0	0	4	45097466	NM_001024142	Fbxo10	10512688
0.25179	0	0	0	4	45120895	NM_001099675	Tomm5	10512701
0.330909	0	0	0	4	45242717	NM_001081172	Frmpd1	10504534
0.0492581	0	0	0	4	45310040	NM_027266	Rg9mtd3	10504551
0.0501417	0	0	0	4	45333471	NM_025513	Exosc3	10512704
0.121879	0	0	0	4	45354973	NM_153167	Dcaf10	10504564
0.0446799	0	0	0	4	45421633	NM_001009949	Mcart1	10512709
0.14749	0	0	0	4	45543202	NM_001033306	Shb	10512714
0.419033	0	0	0	4	45696461	NM_001033412	Gm829	10504576
0.425589	0	0	0	4	45803794	NM_028788	1300002K09Rik	10504582
0.823936	0	0	0	4	45811921	NM_028270	Aldh1b1	10504606
0.0226474	0	0	0	4	45839687	NM_018741	Igfbpl1	10512721
0.00290422	1	0	0	4	45953782	NM_198660	E230008N13Rik	10504656
0.63642	0	0	0	4	46000332	NM_146142	Tdrd7	10504672
0.46304	0	0	0	4	46073838	NM_021883	Tmod1	10504692
0.224107	0	0	0	4	46151282	NM_173033	Tstd2	10512728
0.0528938	0	0	0	4	46151394	NM_001033201	Ncbp1	10504703
0.198034	0	0	0	4	46209183	NM_011728	Xpa	10512739
0.672367	0	0	0	4	46357066	NM_183298	Foxe1	10504728
0.145896	0	0	0	4	46402305	NM_029086	5830415F09Rik	10512747
0.545336	0	0	0	4	46426350	NM_053149	Hemgn	10512757
0.944013	0	0	0	4	46463971	NM_130889	Anp32b	10504730
0.397658	0	0	0	4	46502154	NM_053179	Nans	10504743
0.79885	0	0	0	4	46549013	NM_029077	Trim14	10512766
0.0924708	0	0	0	4	46579312	NM_178893	Coro2a	10512774
0.0398432	0	0	0	4	46588015	M11024	LOC641050	10504753
0.934856	0	0	0	4	46590084	BC005685	BC005685	10504757
0.265041	0	0	0	4	46663071	NM_198664	Tbc1d2	10512791
0.918176	0	0	0	4	47004287	NM_001081141	Gabbr2	10512807
0.16974	0	0	0	4	47023653	BC028561	Gm568	10512827
0.00180958	1	0	0	4	47070178	NM_001024136	Anks6	10512830
0.216822	0	0	0	4	47104814	NM_172693	Galnt12	10504763
0.285808	0	0	0	4	47221035	NM_009928	Col15a1	10504775
0.569825	0	0	0	4	47366177	NM_009370	Tgfbr1	10504817
0.925688	0	0	0	4	47487197	NM_019998	Alg2	10512847
0.0502695	0	0	0	4	47487533	NM_024171	Sec61b	10504831
0.0313752	0	0	0	4	48058181	NM_015743	Nr4a3	10504838
0.068187	0	0	0	4	48137791	NM_026343	Stx17	10504849
0.940747	0	0	0	4	48292461	NM_029572	Erp44	10512851
7.07e-06	1	0	0	4	48292674	NM_010569	Invs	10504865
0.724384	0	0	0	4	48482935	NM_172304	Tex10	10512867
0.220167	0	0	0	4	48552807	NM_001145924	5730528L13Rik	10504884
0.0120547	0	0	0	4	48598065	NM_021436	Tmeff1	10504891
0.0908536	0	0	0	4	48676386	NM_026509	Murc	10504902
0.0914526	0	0	0	4	49072334	NM_178756	E130309F12Rik	10504905
0.573285	0	0	0	4	49421023	NM_145368	Acnat2	10512886
0.792136	0	0	0	4	49463984	NM_001164565	Acnat1	10512892
0.470684	0	0	0	4	49519378	NM_007519	Baat	10512895
0.696067	0	0	0	4	49533955	NM_178603	Mrpl50	10512901
0.615965	0	0	0	4	49534097	NM_145547	Zfp189	10504918
0.0750228	0	0	0	4	49562361	NM_144903	Aldob	10512904
0.77549	0	0	0	4	49610675	NM_025944	2810432L12Rik	10512915
0.137408	0	0	0	4	49644993	NM_001163263	Rnf20	10504926
0.538566	0	0	0	4	49694889	NM_001004025	Ppp3r2	10512930
0.558893	0	0	0	4	49858616	NM_001033351	Grin3a	10512919
0.429954	0	0	0	4	51229550	NM_001162865	Cylc2	10504948
0.0545155	0	0	0	4	51266899	NM_009665	Amd1	10512935
0.253399	0	0	0	4	51825519	NR_004412	Rnu1b1	10512937
0.769937	0	0	0	4	52452121	NM_008017	Smc2	10504957
0.44763	0	0	0	4	52510116	NM_001081356	2610030H06Rik	10512939
0.236211	0	0	0	4	52609146	BC120821	4930547C10Rik	10504983
0.890984	0	0	0	4	52838271	NM_146858	Olfr275	10504988
0.616918	0	0	0	4	52869462	NM_146824	Olfr273	10512941
0.626311	0	0	0	4	52924664	NM_146839	Olfr272	10512945
0.185363	0	0	0	4	52983495	NM_146607	Olfr270	10504990
0.539594	0	0	0	4	53002182	NM_028529	Nipsnap3a	10504992
0.061397	0	0	0	4	53024796	NM_025623	Nipsnap3b	10505000
0.0486713	0	0	0	4	53172767	NM_013454	Abca1	10512949
0.113407	0	0	0	4	53283104	NR_033139	AI427809	10512999
0.0697171	0	0	0	4	53453529	NM_133891	Slc44a1	10505008
0.0580653	0	0	0	4	53644480	NM_001195284	Fsd1l	10505030
0.447701	0	0	0	4	53726870	NM_139309	Fktn	10505044
0.856681	0	0	0	4	53792577	NM_009317	Tal2	10505059
0.0356375	0	0	0	4	53804328	XM_001476039	Gm12471	10513002
0.735542	0	0	0	4	53873524	NM_028053	Tmem38b	10505071
0.20462	0	0	0	4	54960817	NM_172867	Zfp462	10505073
0.0461094	0	0	0	4	55057529	ENSMUST00000098069	Gm10588	10513004
0.0602255	0	0	0	4	55362929	NM_009011	Rad23b	10505092
0.387667	0	0	0	4	55545338	NM_010637	Klf4	10513008
0.237728	0	0	0	4	56752879	NM_025271	Actl7b	10505105
0.525552	0	0	0	4	56756284	NM_009611	Actl7a	10505107
0.000344433	1	0	0	4	56815169	NM_026079	Ikbkap	10513020
0.481004	0	0	0	4	56815222	BC026590	BC026590	10505109
0.814306	0	0	0	4	56878067	NM_018761	Ctnnal1	10513061
0.0368757	0	0	0	4	56908170	NR_029789	Mir32	10513101
0.0385657	0	0	0	4	56960296	NM_175518	D730040F13Rik	10513082
0.0545077	0	0	0	4	57003276	NM_001142965	6430704M03Rik	10513103
0.0579567	0	0	0	4	57156520	NM_019427	Epb4.1l4b	10513112
0.0341566	0	0	0	4	57245370	NM_011207	Ptpn3	10513162
0.154776	0	0	0	4	57384887	NM_008084	Gapdh	10513181
0.528876	0	0	0	4	57427068	XM_908951	Gm12538	10513186
0.00243178	1	0	0	4	57581154	NM_172868	Palm2	10505120
0.723643	0	0	0	4	57770473	ENSMUST00000107600	Akap2	10505143
0.586254	0	0	0	4	57929136	BC095953	D630039A03Rik	10513190
0.317424	0	0	0	4	57969163	NM_011660	Txn1	10513195
0.112651	0	0	0	4	58021996	NM_026132	Txndc8	10513200
0.592877	0	0	0	4	58219468	NM_022814	Svep1	10513208
0.112283	0	0	0	4	58298832	NM_001037127	Musk	10505145
0.014457	0	0	0	4	58566391	NM_010336	Lpar1	10513256
0.440174	0	0	0	4	58798592	NM_146920	Olfr267	10513266
0.368854	0	0	0	4	58925597	NM_172381	AI314180	10513268
0.00167542	1	0	0	4	58958999	NM_001099323	Zkscan16	10505163
0.0942535	0	0	0	4	58999950	NM_025968	Ptgr1	10513320
0.0470696	0	0	0	4	59007934	NM_001033165	Dnajc25	10505172
0.043865	0	0	0	4	59048028	NM_025277	Gng10	10505182
0.53865	0	0	0	4	59126804	ENSMUST00000107548	AI481877	10513332
0.000536272	1	0	0	4	59202331	NM_011673	Ugcg	10505187
0.00048849	1	0	0	4	59451185	NM_001163288	Susd1	10513362
0.527254	0	0	0	4	59562026	BC006638	Rod1	10505198
0.115028	0	0	0	4	59594467	NM_024255	Hsdl2	10505200
0.408299	0	0	0	4	59639115	NM_153158	E130308A19Rik	10505213
0.411774	0	0	0	4	59796727	NM_001013577	1110054O05Rik	10513397
0.0207554	0	0	0	4	59818522	NM_172468	Snx30	10505224
0.171461	0	0	0	4	59927928	NM_021053	Slc46a2	10513406
0.82919	0	0	0	4	59973537	NM_008648	Mup4	10513412
0.441219	0	0	0	4	60083237	NM_001134675	Mup7	10513420
0.47223	0	0	0	4	60152769	NM_001045550	Mup2	10513428
0.484024	0	0	0	4	60889258	NM_001164526	Mup11	10513437
0.357694	0	0	0	4	61180018	NM_001163011	Mup1	10513512
0.784366	0	0	0	4	61496214	NM_008649	Mup5	10513514
0.558479	0	0	0	4	61715142	NM_001135127	Mup19	10513472
0.247069	0	0	0	4	61715177	NM_001012323	Mup20	10513521
0.701033	0	0	0	4	61748346	NM_001039544	Mup3	10513529
0.565695	0	0	0	4	61811897	NM_001009550	Mup21	10513538
0.825474	0	0	0	4	61869472	NM_009554	Zfp37	10513544
0.456443	0	0	0	4	61947479	NM_025286	Slc31a2	10505270
0.419768	0	0	0	4	62021528	NM_001045528	Fkbp15	10513551
0.782182	0	0	0	4	62021783	NM_175090	Slc31a1	10505276
0.83804	0	0	0	4	62069676	NM_139291	Cdc26	10513583
0.412699	0	0	0	4	62069817	NM_027297	Prpf4	10505282
0.609144	0	0	0	4	62095760	NM_153504	Rnf183	10513587
0.190912	0	0	0	4	62131911	NM_023597	Wdr31	10513592
0.012339	0	0	0	4	62141101	NM_138653	Bspry	10505299
0.487283	0	0	0	4	62163248	NM_024257	Hdhd3	10513604
0.658668	0	0	0	4	62181097	NM_008525	Alad	10513608
0.207874	0	0	0	4	62186102	NM_021498	Pole3	10513622
0.810996	0	0	0	4	62186403	BC116650	4933430I17Rik	10505308
0.466998	0	0	0	4	62220881	NM_019492	Rgs3	10505326
0.326437	0	0	0	4	62626644	NM_028326	Zfp618	10505356
0.651906	0	0	0	4	62815189	NM_007443	Ambp	10513630
0.899948	0	0	0	4	62833165	NM_010616	Kif12	10513641
0.429456	0	0	0	4	62876446	NM_025685	Col27a1	10505374
0.484546	0	0	0	4	62917885	NR_030477	Mir455	10505436
0.128338	0	0	0	4	63005600	NM_008768	Orm1	10505438
0.583272	0	0	0	4	63017196	NM_013623	Orm3	10505445
0.780883	0	0	0	4	63023483	NM_011016	Orm2	10505451
0.530609	0	0	0	4	63064396	NM_001045514	Akna	10513666
0.615823	0	0	0	4	63156985	NM_001008791	Whrn	10513692
0.841193	0	0	0	4	63205840	NM_024173	Atp6v1g1	10505461
0.732118	0	0	0	4	63219820	NM_144905	6330416G13Rik	10505465
0.361669	0	0	0	4	63283449	BC048618	1700018C11Rik	10513715
0.814618	0	0	0	4	63406147	NM_177371	Tnfsf15	10513722
0.334162	0	0	0	4	63522318	NM_009403	Tnfsf8	10513729
0.134576	0	0	0	4	63557133	NM_001002239	Rpl17	10513737
0.00991765	1	0	0	4	63707850	NM_011607	Tnc	10513739
0.581925	0	0	0	4	64785208	NM_021362	Pappa	10505489
0.715114	0	0	0	4	65266052	NM_053084	Trim32	10505512
0.362975	0	0	0	4	66065655	NM_207109	Astn2	10513776
0.969985	0	0	0	4	66488633	NM_021297	Tlr4	10505517
0.852518	0	0	0	4	67591915	NM_008503	Rps2	10505526
0.508561	0	0	0	4	68615431	NM_019967	Dbc1	10513805
0.0129908	0	0	0	4	69616166	ENSMUST00000105867	Stmn1	10513822
0.0190579	0	0	0	4	70071452	NM_145990	Cdk5rap2	10513824
0.737717	0	0	0	4	70195962	NM_172694	Megf9	10513869
0.595924	0	0	0	4	71032230	NM_011296	Rps18	10513878
0.688253	0	0	0	4	71418940	ENSMUST00000084489	Gm11232	10513880
0.491301	0	0	0	4	71861896	NM_011599	Tle1	10513884
0.354109	0	0	0	4	72513438	EF662061	Aldoart1	10513912
0.00274186	1	0	0	4	73066106	NM_001013393	Gm11487	10513914
0.45359	0	0	0	4	73330234	NM_001081644	Gm428	10505562
0.335961	0	0	0	4	73436910	ENSMUST00000102837	Rasef	10513943
0.363548	0	0	0	4	73596750	NM_027981	2310002L09Rik	10513945
0.386535	0	0	0	4	73659338	NM_172869	Frmd3	10505568
0.0446378	0	0	0	4	73888401	NM_144787	Kdm4c	10505587
0.382922	0	0	0	4	74924194	NM_025849	3110001D03Rik	10513952
0.289647	0	0	0	4	76240203	NM_011211	Ptprd	10513957
0.749779	0	0	0	4	80480134	NM_031202	Tyrp1	10505614
0.121422	0	0	0	4	80556590	BC030404	D4Bwg0951e	10505623
0.718443	0	0	0	4	81088576	NM_010820	Mpdz	10514000
0.116979	0	0	0	4	81938684	NM_001113209	Nfib	10514049
0.0565102	0	0	0	4	82102104	BC066147	2310067E19Rik	10514070
0.0503969	0	0	0	4	82505411	NM_026647	Zdhhc21	10514072
0.66074	0	0	0	4	82531055	NM_009887	Cer1	10514083
0.560433	0	0	0	4	82698071	NM_177863	Frem1	10514088
0.445165	0	0	0	4	82970093	NM_027238	Ttc39b	10514133
0.101686	0	0	0	4	83063648	NM_029949	Snapc3	10505630
0.597654	0	0	0	4	83132357	NM_133948	Psip1	10514158
0.473369	0	0	0	4	83151442	NM_026724	Rpl34	10514173
0.263457	0	0	0	4	83171500	BC039810	4930473A06Rik	10505643
0.948627	0	0	0	4	84201808	NM_172870	Bnc2	10514177
0.00756436	1	0	0	4	84530231	NM_175275	Cntln	10505674
0.439881	0	0	0	4	84851360	NM_019535	Sh3gl2	10505705
0.300187	0	0	0	4	85988688	NM_029967	Adamtsl1	10505734
0.189964	0	0	0	4	86203913	NM_001081096	Fam154a	10514195
0.942845	0	0	0	4	86221590	NM_178376	Rraga	10505747
0.241272	0	0	0	4	86232487	NR_028545	Scarna8	10514219
0.25599	0	0	0	4	86257926	NM_173400	Haus6	10514201
0.804836	0	0	0	4	86315963	NM_007408	Plin2	10514221
0.0127632	0	0	0	4	86420159	NM_184088	Dennd4c	10505749
0.234314	0	0	0	4	86503271	NM_009096	Rps6	10514233
0.904708	0	0	0	4	86520318	NM_139306	Acer2	10505779
0.473046	0	0	0	4	86876327	NM_172426	Slc24a2	10514240
0.0380447	0	0	0	4	87679311	NM_027326	Mllt3	10514255
0.397873	0	0	0	4	87767203	NM_001081184	BC057079	10505791
0.454096	0	0	0	4	87767944	NR_030478	Mir491	10505837
0.770107	0	0	0	4	88084823	NM_025760	Ptplad2	10514275
0.736058	0	0	0	4	88168698	NM_010510	Ifnb1	10514285
0.661817	0	0	0	4	88204149	NM_206870	Gm12597	10514289
0.176892	0	0	0	4	88217752	NM_206975	Ifna14	10514292
0.08315	0	0	0	4	88238289	NM_010507	Ifna9	10514296
0.344469	0	0	0	4	88245775	NM_198831	Mrpl48	10514298
0.217752	0	0	0	4	88249280	NM_177361	Ifna12	10514300
0.91463	0	0	0	4	88280089	NM_198663	C87499	10514304
0.198493	0	0	0	4	88290363	NM_177347	Ifna13	10514309
0.351125	0	0	0	4	88322760	NM_206867	Gm13280	10514313
0.403053	0	0	0	4	88329683	NM_010503	Ifna2	10514315
0.481995	0	0	0	4	88337172	NM_008336	Ifnab	10514317
0.107919	0	0	0	4	88365486	NM_172871	Klhl9	10505839
0.427033	0	0	0	4	88401494	AK144774	LOC100037413	10514323
0.270168	0	0	0	4	88403748	NM_001085528	Gm13271	10505843
0.228197	0	0	0	4	88419738	NM_197889	Ifnz	10505848
0.598436	0	0	0	4	88462132	NM_008334	Ifna7	10505879
0.839511	0	0	0	4	88465797	NM_008333	Ifna11	10505881
0.660601	0	0	0	4	88473252	NM_206871	Ifna6	10505884
0.0997903	0	0	0	4	88481429	NM_010505	Ifna5	10505888
0.195461	0	0	0	4	88487720	NM_010504	Ifna4	10505890
0.933714	0	0	0	4	88495991	NM_010502	Ifna1	10505892
0.965921	0	0	0	4	88514283	ENSMUST00000057837	4930553M12Rik	10514333
0.830731	0	0	0	4	88526105	NM_177348	Ifne	10514335
0.308749	0	0	0	4	88556566	NR_029747	Mir31	10514338
0.999264	0	0	0	4	88781566	NM_024433	Mtap	10505894
0.488954	0	0	0	4	88862819	XM_003086367	LOC100505024	10505908
0.894793	0	0	0	4	88940536	NM_001040654	Cdkn2a	10514340
0.220602	0	0	0	4	88956863	NM_007670	Cdkn2b	10514347
0.376627	0	0	0	4	89354889	NM_175647	Dmrta1	10505911
0.648572	0	0	0	4	89885511	NM_153102	Zfp352	10505914
0.0771049	0	0	0	4	91066675	NM_207685	Elavl2	10514352
0.00499188	1	0	0	4	91473265	NR_033611	Gm12669	10514366
0.10119	0	0	0	4	91519418	NR_002890	Gm12070	10514368
0.517772	0	0	0	4	91813925	NM_027034	Izumo3	10514377
0.529665	0	0	0	4	91858475	NM_138593	Larp7	10514383
0.200494	0	0	0	4	93002202	NM_026954	Tusc1	10514392
0.0360761	0	0	0	4	94223237	ENSMUST00000094969	Gm10306	10505929
0.820213	0	0	0	4	94223475	NM_026368	5830433M19Rik	10514398
0.698254	0	0	0	4	94269942	NM_172695	Plaa	10514405
0.0134609	0	0	0	4	94281235	NM_026319	Ift74	10505931
0.792467	0	0	0	4	94316835	NM_175305	Lrrc19	10514421
0.435602	0	0	0	4	94405986	NM_013690	Tek	10505954
0.509251	0	0	0	4	94595503	NM_027089	4930579C15Rik	10514429
0.411056	0	0	0	4	94645791	NM_177239	Mysm1	10514441
0.133467	0	0	0	4	94718878	NM_010591	Jun	10514466
0.00168563	1	0	0	4	95246152	NM_029347	Fggy	10505982
0.346005	0	0	0	4	95633988	NM_030014	Hook1	10506004
0.35844	0	0	0	4	95744231	NM_145548	Cyp2j13	10514478
0.0288054	0	0	0	4	95807697	NM_001100182	Cyp2j12-ps	10514491
0.989904	0	0	0	4	96015335	NM_001004141	Cyp2j11-ps	10514500
0.222943	0	0	0	4	96220352	NM_010008	Cyp2j6	10514510
0.839298	0	0	0	4	96258176	NM_028979	Cyp2j9	10514520
0.2119	0	0	0	4	96330810	NM_010007	Cyp2j5	10514532
0.967648	0	0	0	4	96451841	NM_001081284	Gm12695	10514544
0.712593	0	0	0	4	96849857	ENSMUST00000086672	Gm10192	10514556
0.0377866	0	0	0	4	97444739	NR_015513	E130114P18Rik	10514561
0.112632	0	0	0	4	97784495	NM_001122952	Nfia	10506050
0.972586	0	0	0	4	98049956	NM_053157	Tm2d1	10514568
0.166697	0	0	0	4	98062517	NM_172696	Inadl	10506058
0.0106727	0	0	0	4	98393439	NM_001081202	L1td1	10506110
0.502354	0	0	0	4	98484228	NM_172872	Kank4	10514576
0.00190427	1	0	0	4	98487015	ENSMUST00000097964	I0C0044D17Rik	10514588
0.889399	0	0	0	4	98590501	NM_146144	Usp1	10506118
0.848059	0	0	0	4	98697646	NM_013913	Angptl3	10506125
0.00460706	1	0	0	4	98787606	NM_026082	Dock7	10514590
0.186689	0	0	0	4	98860625	NM_175029	Atg4c	10506134
0.237062	0	0	0	4	98939362	ENSMUST00000094956	Gm10305	10506146
0.192853	0	0	0	4	98962591	ENSMUST00000094955	Gm12689	10506148
0.115393	0	0	0	4	99322990	NM_010425	Foxd3	10506150
0.0313371	0	0	0	4	99382356	NM_001081264	Alg6	10506154
0.0819276	0	0	0	4	99496039	NM_145549	Efcab7	10506170
0.865721	0	0	0	4	99602085	NM_028132	Pgm2	10506188
0.0996977	0	0	0	4	99602418	NM_026348	Itgb3bp	10514650
0.119962	0	0	0	4	99768396	NM_013845	Ror1	10506201
0.365218	0	0	0	4	100151472	NM_001033773	Ube2u	10506213
0.591882	0	0	0	4	100240653	NM_001025615	Ccdc50	10514658
0.58355	0	0	0	4	100449284	NM_198037	Cachd1	10506225
0.195952	0	0	0	4	100693301	ENSMUST00000097954	Gm10577	10514662
0.0345145	0	0	0	4	100727867	ENSMUST00000097953	Gm10576	10514664
0.0351355	0	0	0	4	100741643	NM_183024	Raver2	10506254
0.866439	0	0	0	4	100937887	NM_146145	Jak1	10514668
0.547539	0	0	0	4	101019632	NR_029537	Mir101a	10514697
0.555504	0	0	0	4	101091895	NM_001177602	Ak4	10506269
0.870961	0	0	0	4	101169284	NM_001164585	Dnajc6	10506274
0.208784	0	0	0	4	101320388	NM_175036	Leprot	10506298
0.719474	0	0	0	4	101390044	NM_001122899	Lepr	10506301
0.960303	0	0	0	4	101516627	BC147377	B020004J07Rik	10514699
0.088873	0	0	0	4	101566394	AK081744	C130073F10Rik	10514702
0.699991	0	0	0	4	101613012	NM_001085516	Gm12794	10506332
0.634228	0	0	0	4	101861300	NM_019840	Pde4b	10506335
0.0784763	0	0	0	4	102431827	NM_144906	Sgip1	10506360
0.0593594	0	0	0	4	102652862	NM_026100	Tctex1d1	10506388
0.831924	0	0	0	4	102699447	NM_011831	Insl5	10514708
0.762446	0	0	0	4	102786861	NM_146254	Wdr78	10514713
0.00364436	1	0	0	4	102787070	NM_027696	Mier1	10506397
0.0207601	0	0	0	4	102887489	NM_177732	Slc35d1	10514732
0.280652	0	0	0	4	102963463	NM_027612	4921539E11Rik	10514751
0.1668	0	0	0	4	102986451	NM_025909	Oma1	10506415
0.107746	0	0	0	4	103235937	NM_009609	Actg1	10506424
0.216916	0	0	0	4	104000857	ENSMUST00000094945	Gm10304	10506431
0.986536	0	0	0	4	104040165	NM_177259	Dab1	10506433
0.286283	0	0	0	4	104201006	AY512949	AY512949	10506452
0.517904	0	0	0	4	104438922	NM_133882	C8b	10506454
0.640699	0	0	0	4	104549003	NM_146148	C8a	10514763
0.747449	0	0	0	4	104617710	NM_001162980	1700024P16Rik	10506470
0.665554	0	0	0	4	104782474	NM_178143	Prkaa2	10514779
0.0342757	0	0	0	4	104829952	NM_080555	Ppap2b	10506488
0.178915	0	0	0	4	106112812	NM_183225	Usp24	10506569
0.111397	0	0	0	4	106136934	NM_153565	Pcsk9	10514791
0.766232	0	0	0	4	106164888	NM_080458	Bsnd	10514806
0.644705	0	0	0	4	106233643	NM_053272	Dhcr24	10506571
0.321915	0	0	0	4	106289843	NM_183182	BC055111	10514818
0.137286	0	0	0	4	106295054	NM_177667	Ttc22	10506583
0.646752	0	0	0	4	106323711	NM_172272	Pars2	10506591
0.0835993	0	0	0	4	106351511	NM_028209	Ttc4	10514830
0.193345	0	0	0	4	106394084	NM_001126487	Gm1027	10514842
0.114145	0	0	0	4	106477595	NM_025590	Acot11	10514865
0.738643	0	0	0	4	106584075	NM_023672	Ssbp3	10506603
0.258447	0	0	0	4	106739473	NM_025500	Mrpl37	10514884
0.50065	0	0	0	4	106741210	NM_175471	Cyb5rl	10506627
0.617796	0	0	0	4	106769496	NM_172873	Cdcp2	10506638
0.248486	0	0	0	4	106850925	NM_025617	2210012G02Rik	10514896
0.0871797	0	0	0	4	106851284	NM_029565	Tmem59	10506643
0.643048	0	0	0	4	106881795	NM_001081272	Ldlrad1	10506652
0.783967	0	0	0	4	106926138	NM_029985	Lrrc42	10514902
0.235576	0	0	0	4	106926503	NM_028394	Hspb11	10506658
0.436918	0	0	0	4	106979773	NM_007860	Dio1	10514912
0.0371281	0	0	0	4	106986982	NM_145550	Yipf1	10506668
0.28673	0	0	0	4	107040389	NM_028355	Tmem48	10506680
0.125639	0	0	0	4	107107324	NM_147221	Glis1	10506701
0.202318	0	0	0	4	107356769	NM_019872	Dmrtb1	10514919
0.446339	0	0	0	4	107433073	NM_172609	Tomm22	10514924
0.204794	0	0	0	4	107474866	NR_033496	Lrp8	10506714
0.669872	0	0	0	4	107495627	ENSMUST00000097930	B230314M03Rik	10514926
0.116452	0	0	0	4	107552374	NM_010760	Magoh	10506736
0.0239982	0	0	0	4	107562504	BC019215	0610037L13Rik	10506743
0.273699	0	0	0	4	107596139	NM_009949	Cpt2	10514933
0.91141	0	0	0	4	107640937	NM_146255	Slc1a7	10506754
0.392939	0	0	0	4	107704695	NM_172874	Podn	10514939
0.268125	0	0	0	4	107791106	NM_011327	Scp2	10514956
0.00368577	1	0	0	4	107838096	NM_026728	Echdc2	10506767
0.459595	0	0	0	4	107877749	NM_001167936	Zyg11a	10514971
0.0950259	0	0	0	4	107973693	NM_001033634	Zyg11b	10514985
0.0550673	0	0	0	4	108000757	NM_027250	2010305A19Rik	10506781
0.40087	0	0	0	4	108061754	NM_001099303	Fam159a	10515003
0.303519	0	0	0	4	108079319	NM_024198	Gpx7	10515007
0.0106126	0	0	0	4	108132031	NM_175472	Zcchc11	10506786
0.673681	0	0	0	4	108251669	NM_011015	Orc1	10506822
0.0373385	0	0	0	4	108251932	NM_172697	Prpf38a	10515012
0.0787501	0	0	0	4	108292561	NM_177045	Cc2d1b	10506843
0.232496	0	0	0	4	108396471	NM_183300	Zfyve9	10515028
0.0280072	0	0	0	4	108506189	NM_027453	Btf3l4	10515046
0.353784	0	0	0	4	108507283	NM_025334	Txndc12	10506870
0.639839	0	0	0	4	108520390	NM_029571	Kti12	10506880
0.01533	0	0	0	4	108551675	NM_023537	Rab3b	10506883
0.666398	0	0	0	4	108673292	NM_146150	Nrd1	10506893
0.427254	0	0	0	4	108874821	NM_133885	Osbpl9	10515051
0.791796	0	0	0	4	108908237	NM_001033226	Calr4	10506929
0.0353994	0	0	0	4	108952906	NM_007943	Eps15	10506939
0.260619	0	0	0	4	109079717	NM_153392	Ttc39a	10506968
0.188448	0	0	0	4	109149588	NM_013876	Rnf11	10515072
0.26849	0	0	0	4	109203902	BC125547	4930522H14Rik	10515080
0.721996	0	0	0	4	109338280	NM_007671	Cdkn2c	10515090
0.388818	0	0	0	4	109349232	NM_007983	Faf1	10506989
0.793073	0	0	0	4	109650630	NM_172296	Dmrta2	10507011
0.48571	0	0	0	4	110024514	NM_010488	Elavl4	10515095
0.479558	0	0	0	4	110070396	NM_001048189	Agbl4	10507015
0.235552	0	0	0	4	111087611	NR_033793	Bend5	10507032
0.352555	0	0	0	4	111392615	NM_026470	Spata6	10507040
0.691825	0	0	0	4	111575401	NM_145551	Slc5a9	10515115
0.859753	0	0	0	4	111645640	NM_177818	Skint7	10507059
0.829955	0	0	0	4	111745244	NM_178786	Skint4	10507062
0.835425	0	0	0	4	111904850	NM_177578	Skint3	10507076
0.83242	0	0	0	4	112106590	NM_177864	Skint9	10515134
0.481028	0	0	0	4	112229799	NM_177865	Skint2	10507086
0.525499	0	0	0	4	112447471	NM_177668	Skint10	10515144
0.0294402	0	0	0	4	112628891	NM_013762	Rpl3	10515154
0.87442	0	0	0	4	112652436	NM_010799	Minpp1	10515156
0.194477	0	0	0	4	113835989	NM_001166027	Skint11	10507095
0.580483	0	0	0	4	114080465	NM_001085549	Gm12824	10507099
0.581559	0	0	0	4	114494325	NR_033617	Gm12830	10507105
0.77984	0	0	0	4	114581493	NM_008593	Foxd2	10515159
0.320694	0	0	0	4	114598618	NM_015758	Foxe3	10515162
0.482947	0	0	0	4	114659751	NM_025647	Cmpk1	10515164
0.716414	0	0	0	4	114672805	NM_009185	Stil	10507112
0.861025	0	0	0	4	114729031	NM_011527	Tal1	10507131
0.781342	0	0	0	4	114761328	NM_001164557	Pdzk1ip1	10507137
0.84635	0	0	0	4	114806582	NM_001003947	Cyp4x1	10515168
0.206157	0	0	0	4	114971651	NM_177406	Cyp4a12a	10507143
0.339606	0	0	0	4	115084206	NM_172306	Cyp4a12b	10507152
0.915878	0	0	0	4	115168746	NM_007822	Cyp4a14	10515187
0.108032	0	0	0	4	115190892	NM_010011	Cyp4a10	10507163
0.999778	0	0	0	4	115236322	NM_201640	Cyp4a31	10507171
0.273924	0	0	0	4	115273590	NM_001100181	Cyp4a32	10507177
0.590038	0	0	0	4	115320314	NM_007823	Cyp4b1	10515201
0.878288	0	0	0	4	115410678	BC059213	4732418C07Rik	10507190
0.472976	0	0	0	4	115453209	NM_029196	4930544O15Rik	10515211
0.64156	0	0	0	4	115457589	NM_181040	Atpaf1	10507203
0.160088	0	0	0	4	115500697	NM_175308	Mobkl2c	10507213
0.402525	0	0	0	4	115511851	NM_021461	Mknk1	10507218
0.580472	0	0	0	4	115557005	NM_001039124	Kncn	10507231
0.185694	0	0	0	4	115612531	NM_130865	Dmbx1	10515213
0.724899	0	0	0	4	115690531	NM_010173	Faah	10515220
0.098038	0	0	0	4	115726481	NM_028142	Nsun4	10515242
0.258466	0	0	0	4	115747675	NM_025641	Uqcrh	10515253
0.683301	0	0	0	4	115748014	NM_153521	Lrrc41	10507238
0.864359	0	0	0	4	115796264	NM_009015	Rad54l	10515257
0.240848	0	0	0	4	115817221	NM_026547	1520402A15Rik	10515277
0.569549	0	0	0	4	115823130	NM_026651	Pomgnt1	10507250
0.0891805	0	0	0	4	115840203	NM_133681	Tspan1	10515282
0.0494646	0	0	0	4	115873557	NM_025431	Llph	10515293
0.128702	0	0	0	4	115894519	NM_181585	Pik3r3	10507273
0.00220109	1	0	0	4	116136788	NM_001042743	Mast2	10515295
0.88122	0	0	0	4	116180154	NM_008389	Ipp	10507286
0.983885	0	0	0	4	116228541	NM_177670	Tmem69	10515326
0.615825	0	0	0	4	116230332	NM_029868	Gpbp1l1	10507299
0.382667	0	0	0	4	116269259	NM_001037916	Ccdc17	10507309
0.704868	0	0	0	4	116270234	NR_029450	C530005A16Rik	10515335
0.670423	0	0	0	4	116300546	NM_016777	Nasp	10515337
0.372314	0	0	0	4	116324256	NM_021473	Akr1a4	10515352
0.19729	0	0	0	4	116358204	NM_011034	Prdx1	10507328
0.470648	0	0	0	4	116380929	NM_025962	Mmachc	10515363
0.400364	0	0	0	4	116381229	NM_026714	Ccdc163	10507334
0.0774144	0	0	0	4	116393571	NM_146151	Tesk2	10507347
0.681337	0	0	0	4	116480133	NM_133250	Mutyh	10507362
0.00231961	1	0	0	4	116480164	NM_026654	Toe1	10515368
0.762747	0	0	0	4	116494113	NM_146256	Hpdl	10515378
0.90023	0	0	0	4	116512826	NM_018730	Rpl36	10515383
0.0595388	0	0	0	4	116550007	NM_001029912	Zswim5	10507379
0.3467	0	0	0	4	116666980	NM_009478	Urod	10515385
0.894793	0	0	0	4	116667953	NM_175244	Hectd3	10507394
0.197035	0	0	0	4	116692037	NM_001111277	Eif2b3	10507418
0.850882	0	0	0	4	116768961	NM_008958	Ptch2	10507433
0.0510871	0	0	0	4	116794990	NR_024078	Btbd19	10515396
0.629741	0	0	0	4	116799418	NM_175030	Tctex1d4	10507456
0.0332766	0	0	0	4	116806557	NM_013807	Plk3	10515399
0.233099	0	0	0	4	116827187	NR_028524	Snord38a	10515425
0.167646	0	0	0	4	116828453	NR_030704	Snord55	10515429
0.347625	0	0	0	4	116828737	NM_009098	Rps8	10515416
0.461385	0	0	0	4	116855189	NM_134471	Kif2c	10515431
0.963525	0	0	0	4	116924522	NM_001145637	Gm1661	10515452
0.105845	0	0	0	4	116924594	NM_026837	Tmem53	10507479
0.823648	0	0	0	4	117169520	NM_025739	Rnf220	10515461
0.543108	0	0	0	4	117223099	NM_080469	Eri3	10507484
0.100847	0	0	0	4	117354858	NM_023178	Dmap1	10515481
0.107731	0	0	0	4	117401926	NM_016802	Rhoa	10515493
0.941451	0	0	0	4	117438271	NM_029416	Klf17	10515495
0.387577	0	0	0	4	117507111	NM_008135	Slc6a9	10507500
0.802723	0	0	0	4	117556074	NM_017377	B4galt2	10515500
0.632076	0	0	0	4	117559934	NM_033617	Atp6v0b	10515519
0.0358367	0	0	0	4	117564608	NM_026344	Dph2	10515528
0.703277	0	0	0	4	117587604	NM_146152	Ipo13	10515536
0.721738	0	0	0	4	117602368	NM_009711	Artn	10515558
0.480869	0	0	0	4	117807519	NM_009176	St3gal3	10515574
0.0482832	0	0	0	4	117852551	NM_001161823	Kdm4a	10515590
0.250821	0	0	0	4	117964002	NM_011213	Ptprf	10515613
0.0520232	0	0	0	4	118032616	NM_026601	Hyi	10507520
0.00668829	1	0	0	4	118059824	NM_198170	Szt2	10515706
0.15932	0	0	0	4	118081942	NM_020000	Med8	10507529
0.194181	0	0	0	4	118100698	NM_019422	Elovl1	10507539
0.444285	0	0	0	4	118109947	NM_023223	Cdc20	10515744
0.512762	0	0	0	4	118130089	NM_001122949	Mpl	10515755
0.189878	0	0	0	4	118162666	NM_011587	Tie1	10515771
0.591482	0	0	0	4	118199880	BC022764	2610528J11Rik	10507551
0.0713971	0	0	0	4	118216333	NM_172383	Tmem125	10515797
0.533677	0	0	0	4	118293010	NM_026789	Wdr65	10515808
0.0324525	0	0	0	4	118293421	NM_026932	Ebna1bp2	10507557
0.8877	0	0	0	4	118325484	NM_146315	Olfr62	10507567
0.651101	0	0	0	4	118363068	NM_146713	Olfr1342	10515822
0.469858	0	0	0	4	118381015	NM_146853	Olfr1341	10507569
0.159135	0	0	0	4	118398854	NM_146304	Olfr1340	10507572
0.819292	0	0	0	4	118407136	NM_146852	Olfr1339	10507574
0.818848	0	0	0	4	118427141	NM_207152	Olfr1338	10515824
0.798039	0	0	0	4	118455188	NM_146309	Olfr1337	10515826
0.735391	0	0	0	4	118482467	NM_207703	Olfr1335	10515828
0.342791	0	0	0	4	118503043	NM_207157	Olfr1333	10515830
0.357574	0	0	0	4	118541388	NM_001011856	Olfr1331	10507576
0.782426	0	0	0	4	118565690	NM_146334	Olfr1330	10507578
0.914634	0	0	0	4	118590070	NM_001011870	Olfr1329	10515832
0.00766166	1	0	0	4	118607445	NM_146399	Olfr1328	10515834
0.676282	0	0	0	4	118615957	NM_172301	Ccnb1	10515836
0.56506	0	0	0	4	118634183	NM_133892	Lao1	10507580
0.740673	0	0	0	4	118781373	NM_011400	Slc2a1	10507594
0.0370808	0	0	0	4	118846787	NM_183140	Zfp691	10515844
0.211065	0	0	0	4	118862581	NM_013848	Ermap	10515848
0.00055202	1	0	0	4	118867986	NM_001038998	Ccdc23	10507606
0.378848	0	0	0	4	118890822	BC048569	4930538K18Rik	10515861
0.564235	0	0	0	4	118905311	NM_001012400	AU022252	10515870
0.970512	0	0	0	4	118905520	NM_019783	Lepre1	10507612
0.843156	0	0	0	4	118928046	NM_153105	Cldn19	10507635
0.135621	0	0	0	4	118967118	NM_011732	Ybx1	10515878
0.571037	0	0	0	4	118993106	NM_028677	Ppih	10515884
0.108782	0	0	0	4	119088126	NM_029286	Ccdc30	10515894
0.3468	0	0	0	4	119095025	NM_026494	Ppcs	10515920
0.864811	0	0	0	4	119095478	NM_001014900	Zmynd12	10507644
0.401689	0	0	0	4	119165184	NM_177572	Rimkla	10515924
0.95973	0	0	0	4	119211374	BC076608	AA415398	10515930
0.182468	0	0	0	4	119212293	NM_172699	Foxj3	10507657
0.147645	0	0	0	4	119310320	NM_008190	Guca2a	10507671
0.319378	0	0	0	4	119331550	NM_008191	Guca2b	10515935
0.152738	0	0	0	4	119487167	NM_010657	Hivep3	10507677
0.900439	0	0	0	4	119833806	NM_007902	Edn2	10507692
0.473618	0	0	0	4	119959954	NM_194060	Foxo6	10515939
0.261383	0	0	0	4	120078014	NM_013883	Scmh1	10507699
0.188289	0	0	0	4	120204836	NM_177570	Slfnl1	10507719
0.280047	0	0	0	4	120242869	NM_016748	Ctps	10515943
0.296543	0	0	0	4	120339168	NM_019563	Cited4	10507726
0.294517	0	0	0	4	120419781	NM_001081142	Kcnq4	10515960
0.0262576	0	0	0	4	120442227	NR_029716	Mir30c-1	10515979
0.265154	0	0	0	4	120445302	NR_029602	Mir30e	10515981
0.4037	0	0	0	4	120504180	NM_008692	Nfyc	10515974
0.374826	0	0	0	4	120527421	NM_182929	Rims3	10507731
0.489262	0	0	0	4	120597610	NM_028457	Dem1	10515983
0.505312	0	0	0	4	120622023	NM_001005788	Zfp69	10515986
0.324859	0	0	0	4	120689852	NM_133716	Smap2	10515994
0.489654	0	0	0	4	120711937	NM_007741	Col9a2	10507742
0.263023	0	0	0	4	120770848	NM_172700	Zmpste24	10516007
0.131725	0	0	0	4	120781746	NM_001081312	Tmco2	10516024
0.938294	0	0	0	4	120887666	NM_001081013	Rlf	10516027
0.483879	0	0	0	4	120997522	NM_001033791	Gm12888	10516037
0.184443	0	0	0	4	121668854	ENSMUST00000097904	Gm10573	10516042
0.0367943	0	0	0	4	122366502	NM_023865	9530002B09Rik	10507777
0.523163	0	0	0	4	122513489	NM_008917	Ppt1	10507784
0.00546726	1	0	0	4	122563107	NM_007598	Cap1	10516051
0.514956	0	0	0	4	122638430	NM_029662	Mfsd2a	10516064
0.833577	0	0	0	4	122673342	NM_008506	Mycl1	10507798
0.145309	0	0	0	4	122693840	NM_025873	Trit1	10507804
0.318763	0	0	0	4	122782404	NM_007559	Bmp8b	10507817
0.161411	0	0	0	4	122793654	NM_181859	Oxct2b	10516079
0.00987984	1	0	0	4	122817184	NM_019489	Ppie	10516081
0.816326	0	0	0	4	122860747	NM_174998	Hpcal4	10507826
0.728088	0	0	0	4	122878801	NM_001085502	Nt5c1a	10507833
0.616536	0	0	0	4	122910799	NM_013905	Heyl	10507840
0.0652483	0	0	0	4	122960154	NM_130881	Pabpc4	10507851
0.034344	0	0	0	4	123000859	NM_022033	Oxct2a	10516101
0.726746	0	0	0	4	123020495	NM_007558	Bmp8a	10516093
0.0556489	0	0	0	4	123361603	NM_009600	Macf1	10516103
0.492473	0	0	0	4	123395408	NM_001030274	Ndufs5	10516211
0.0333635	0	0	0	4	123427588	NM_023423	Akirin1	10516213
0.477603	0	0	0	4	123465117	NM_183163	Rhbdl2	10507874
0.390059	0	0	0	4	123536922	ENSMUST00000097896	4933427I04Rik	10507880
0.734583	0	0	0	4	123572978	ENSMUST00000097894	Gm10572	10516219
0.791105	0	0	0	4	123582075	NM_019660	Mycbp	10507885
0.204261	0	0	0	4	123595265	NM_017475	Rragc	10516225
0.364097	0	0	0	4	124288000	ENSMUST00000053604	3100002H09Rik	10516227
0.00775933	1	0	0	4	124334896	NM_011141	Pou3f1	10507905
0.55533	0	0	0	4	124370827	NM_026031	Utp11l	10516229
0.982213	0	0	0	4	124377954	NM_010213	Fhl3	10507908
0.141398	0	0	0	4	124392073	NM_029157	Sf3a3	10507914
0.368092	0	0	0	4	124408938	NR_030479	Mir697	10507931
0.399638	0	0	0	4	124419116	NM_008385	Inpp5b	10507933
0.307562	0	0	0	4	124479816	NM_008636	Mtf1	10507961
0.00208356	1	0	0	4	124527785	NM_001142727	1110065P20Rik	10516238
0.747586	0	0	0	4	124528019	NM_153566	Yrdc	10507976
0.903449	0	0	0	4	124539422	NM_001007573	Maneal	10516241
0.276659	0	0	0	4	124558143	NM_177671	Epha10	10507983
0.910983	0	0	0	4	124614147	NM_026560	Cdca8	10516246
0.0133581	0	0	0	4	124614292	NM_177573	9930104L06Rik	10508001
0.301047	0	0	0	4	124663674	NM_138683	Rspo1	10508012
0.111444	0	0	0	4	124707282	NM_145552	Gnl2	10508019
0.565267	0	0	0	4	124742901	NM_175223	Dnali1	10516259
0.0326348	0	0	0	4	124743937	NM_175246	Snip1	10508036
0.0849978	0	0	0	4	124762341	NM_027310	Meaf6	10508042
0.710904	0	0	0	4	124805084	NM_153159	Zc3h12a	10516266
0.0960438	0	0	0	4	125168085	NM_001081097	Grik3	10508052
0.185861	0	0	0	4	125181323	NM_008049	Ftl2	10508069
0.101339	0	0	0	4	125701980	NM_007782	Csf3r	10508074
0.262635	0	0	0	4	125724172	NM_025544	Mrps15	10508089
0.326261	0	0	0	4	125735845	NM_172701	Oscp1	10508099
0.641399	0	0	0	4	125747524	NM_009081	Rpl28	10516275
0.795715	0	0	0	4	125773968	NM_138721	Lsm10	10508112
0.326477	0	0	0	4	125781216	NM_001145827	Stk40	10508115
0.452126	0	0	0	4	125824988	BC029204	Fam176b	10508128
0.0601681	0	0	0	4	125840502	NM_001162533	1700029G01Rik	10516277
0.142372	0	0	0	4	125879954	NM_146153	Thrap3	10516296
0.646334	0	0	0	4	125933527	NM_144941	Mtap7d1	10516305
0.39162	0	0	0	4	125939649	NM_013718	Trappc3	10508135
0.189429	0	0	0	4	125964038	NM_199473	Col8a2	10508142
0.680558	0	0	0	4	125974534	ENSMUST00000097890	Gm8505	10516323
0.263866	0	0	0	4	125998947	NM_133883	Adprhl2	10516325
0.682404	0	0	0	4	126002552	NM_011902	Tekt2	10516335
0.494095	0	0	0	4	126106752	NM_153402	Eif2c3	10516348
0.674647	0	0	0	4	126145665	NM_153403	Eif2c1	10516371
0.140626	0	0	0	4	126210716	NM_153177	Eif2c4	10516393
0.679254	0	0	0	4	126234211	NM_175554	Clspn	10508151
0.805565	0	0	0	4	126287110	NM_001145950	5730409E04Rik	10508178
0.211314	0	0	0	4	126354910	NM_011970	Psmb2	10508182
0.851577	0	0	0	4	126413352	NM_198960	Tcfap2e	10516419
0.782816	0	0	0	4	126430592	NM_011986	Ncdn	10516427
0.898359	0	0	0	4	126430799	NM_001035526	AU040320	10508190
0.20565	0	0	0	4	126645422	NM_001114399	Zmym4	10516435
0.0703477	0	0	0	4	126698579	NM_023603	Sfpq	10508217
0.458574	0	0	0	4	126738376	NM_026670	Zmym1	10516466
0.273792	0	0	0	4	126754627	NM_177462	Zmym6	10508228
0.772868	0	0	0	4	126803333	NM_001099319	Gm12942	10508249
0.00646305	1	0	0	4	126818732	NM_016844	Rps28	10516479
0.0635152	0	0	0	4	126846515	NM_198618	Dlgap3	10508253
0.602261	0	0	0	4	126921028	NM_030252	BC003266	10508269
0.792166	0	0	0	4	126991222	NM_008120	Gja4	10516481
0.873004	0	0	0	4	127007837	NM_008126	Gjb3	10516484
0.697328	0	0	0	4	127031325	NM_008127	Gjb4	10516487
0.260453	0	0	0	4	127035408	NM_010291	Gjb5	10516490
0.845693	0	0	0	4	127628628	NM_001134733	CK137956	10516495
0.253366	0	0	0	4	127664557	ENSMUST00000097884	Csmd2	10508272
0.249965	0	0	0	4	127938137	NM_027036	Hmgb4	10516502
0.816447	0	0	0	4	128287258	NM_177758	Zscan20	10516507
0.570958	0	0	0	4	128295733	NM_205823	Tlr12	10516518
0.296422	0	0	0	4	128366039	NM_018774	Phc2	10508351
0.724937	0	0	0	4	128432796	NM_001009819	A3galt2	10508368
0.0891589	0	0	0	4	128472122	NM_001081098	Zfp362	10516520
0.563229	0	0	0	4	128561384	NM_178110	Trim62	10508376
0.00115969	1	0	0	4	128639683	NM_172875	Adc	10516529
0.606432	0	0	0	4	128670509	NM_016895	Ak2	10508382
0.74893	0	0	0	4	128735653	NM_029219	Rnf19b	10508392
0.276221	0	0	0	4	128782845	NM_025452	Tmem54	10508405
0.655121	0	0	0	4	128798547	NM_010471	Hpca	10516544
0.824302	0	0	0	4	128814304	NM_027402	Fndc5	10508412
0.314009	0	0	0	4	128866903	NM_029036	S100pbp	10516551
0.154467	0	0	0	4	128867108	NM_134151	Yars	10508420
0.371706	0	0	0	4	128925687	NM_001033189	C77080	10516566
0.0841397	0	0	0	4	128964865	NM_023485	Sync	10508436
0.561128	0	0	0	4	129012614	NM_009030	Rbbp4	10516576
0.00424794	1	0	0	4	129013246	NM_025970	Zbtb8os	10508444
0.804718	0	0	0	4	129055272	NM_028603	Zbtb8a	10516590
0.528927	0	0	0	4	129118062	NM_153541	Zbtb8b	10516596
0.182717	0	0	0	4	129138923	NM_133889	Bsdc1	10508454
0.995203	0	0	0	4	129168014	NM_080442	Tssk3	10516602
0.015211	0	0	0	4	129190875	NM_010807	Marcksl1	10508465
0.0606788	0	0	0	4	129219890	NM_008228	Hdac1	10516605
0.708728	0	0	0	4	129250850	NM_010693	Lck	10516620
0.867326	0	0	0	4	129255791	NM_182783	Fam167b	10516637
0.320281	0	0	0	4	129277858	NM_018799	Eif3i	10516640
0.0779566	0	0	0	4	129277951	BC024696	2510006D16Rik	10508468
0.201436	0	0	0	4	129296314	NM_198026	Iqcc	10516652
0.199504	0	0	0	4	129301152	NM_025455	Ccdc28b	10516658
0.0565662	0	0	0	4	129317884	NM_001005506	Txlna	10516666
0.0756415	0	0	0	4	129349995	NM_008468	Kpna6	10516678
0.463075	0	0	0	4	129374082	NM_199305	Tmem39b	10516695
0.433472	0	0	0	4	129419541	NM_011317	Khdrbs1	10516706
0.275235	0	0	0	4	129497501	NM_008974	Ptp4a2	10508479
0.654781	0	0	0	4	129532679	XM_003086387	LOC100505143	10508486
0.298738	0	0	0	4	129576193	NM_001079695	Srsf5	10508490
0.406519	0	0	0	4	129579725	XM_003086377	Spocd1	10508492
0.291551	0	0	0	4	129662408	NM_173071	Bai2	10508500
0.564611	0	0	0	4	129725132	NM_028266	Col16a1	10508533
0.585767	0	0	0	4	129784800	NM_026441	Pef1	10508608
0.789848	0	0	0	4	129816406	NM_198959	Hcrtr1	10516723
0.420429	0	0	0	4	129852366	NM_023476	Tinagl1	10516735
0.612759	0	0	0	4	129899539	NM_001034872	Gm853	10516753
0.119691	0	0	0	4	129952811	NM_172702	Serinc2	10516765
3.22e-05	1	0	0	4	129985918	ENSMUST00000070532	Fabp3	10516776
0.714442	0	0	0	4	130015830	NM_153160	Zcchc17	10516778
0.935098	0	0	0	4	130219294	NM_030722	Pum1	10508619
0.0606935	0	0	0	4	130305552	NR_028565	Snord85	10508645
0.579533	0	0	0	4	130348452	NM_011520	Sdc3	10508651
0.0133868	0	0	0	4	130469209	NM_010686	Laptm5	10508663
0.568074	0	0	0	4	130500300	NM_010769	Matn1	10508676
0.00858075	1	0	0	4	131394203	NM_001083119	Ptpru	10516789
0.0120855	0	0	0	4	131399386	NM_025297	Mecr	10508686
0.0308565	0	0	0	4	131429571	NM_020587	Srsf4	10508697
0.578354	0	0	0	4	131477686	ENSMUST00000094666	Tmem200b	10508707
0.558377	0	0	0	4	131630612	ENSMUST00000094662	Gm10300	10508709
0.312611	0	0	0	4	131631189	NM_183428	Epb4.1	10516823
0.112925	0	0	0	4	131700401	NM_013622	Oprd1	10516852
0.258805	0	0	0	4	131768171	NM_145393	Ythdf2	10516859
0.917963	0	0	0	4	131817435	NM_001122992	Gmeb1	10516867
0.771542	0	0	0	4	131830328	NM_025579	Taf12	10508711
0.871422	0	0	0	4	131859252	NM_001081651	Rab42-ps	10516880
0.207196	0	0	0	4	131865380	NR_029412	Snora16a	10508719
0.0280489	0	0	0	4	131865856	NR_034050	Snora44	10508721
0.102543	0	0	0	4	131866155	NR_034046	Snora61	10508723
0.0696303	0	0	0	4	131885453	NM_027925	Trnau1ap	10516884
0.282864	0	0	0	4	131901665	NM_001197082	Rcc1	10516894
0.257888	0	0	0	4	131908441	NR_028513	Snora73b	10516906
0.642107	0	0	0	4	131908894	NR_028512	Snora73a	10516908
0.209772	0	0	0	4	131978338	NM_175306	Phactr4	10516910
0.759812	0	0	0	4	132019761	NM_026039	Med18	10516926
0.384486	0	0	0	4	132066371	NM_144907	Sesn2	10516932
0.155718	0	0	0	4	132089563	NM_007512	Atpif1	10516943
0.0196989	0	0	0	4	132091471	NM_172400	Dnajc8	10508727
0.47959	0	0	0	4	132120138	NM_001081211	Ptafr	10508734
0.826653	0	0	0	4	132194961	NM_010166	Eya3	10508737
0.0913972	0	0	0	4	132288461	NM_201368	Xkr8	10516950
0.743088	0	0	0	4	132313086	NM_133888	Smpdl3b	10516956
0.729542	0	0	0	4	132324275	NM_011284	Rpa2	10508759
0.579194	0	0	0	4	132352279	NM_001033308	BC013712	10516966
0.842532	0	0	0	4	132399035	NM_146154	Ppp1r8	10516974
0.440368	0	0	0	4	132440373	NM_133887	Stx12	10516982
0.137647	0	0	0	4	132440462	AK142202	Gm13033	10508770
0.012906	0	0	0	4	132478426	NM_145553	Fam76a	10516994
0.081026	0	0	0	4	132530043	NM_010208	Fgr	10508772
0.926873	0	0	0	4	132567421	NM_146155	Ahdc1	10508788
0.704825	0	0	0	4	132644035	ENSMUST00000084243	Gm10151	10508797
0.0696838	0	0	0	4	132686493	NM_153423	Wasf2	10508805
0.940324	0	0	0	4	132768291	NM_027152	Cd164l2	10508819
0.613569	0	0	0	4	132768422	NM_008154	Gpr3	10517005
0.749304	0	0	0	4	132796733	NM_016693	Map3k6	10508829
0.512599	0	0	0	4	132819002	NM_031393	Sytl1	10517009
0.136245	0	0	0	4	132833702	NM_025667	Tmem222	10517028
0.00994391	1	0	0	4	132895020	NM_199306	Wdtc1	10517036
0.497715	0	0	0	4	132925687	NM_016981	Slc9a1	10508860
0.610085	0	0	0	4	133036052	NM_175307	Fam46b	10508879
0.0213376	0	0	0	4	133054421	NM_001081156	Trnp1	10517053
0.05233	0	0	0	4	133074950	NM_001083916	1810019J16Rik	10508883
0.739467	0	0	0	4	133101911	NM_010948	Nudc	10517060
0.550998	0	0	0	4	133109295	NM_011850	Nr0b2	10508887
0.0189917	0	0	0	4	133130660	NM_172876	Gpatch3	10508892
0.448296	0	0	0	4	133140295	NM_133884	Gpn2	10508901
0.0547919	0	0	0	4	133157726	NM_018754	Sfn	10517067
0.45949	0	0	0	4	133189344	NM_001017968	Zdhhc18	10517070
0.970076	0	0	0	4	133228535	NM_178698	Pigv	10517083
0.22365	0	0	0	4	133312684	NM_001080819	Arid1a	10517090
0.481431	0	0	0	4	133443699	NM_009097	Rps6ka1	10517116
0.680614	0	0	0	4	133523906	NM_016957	Hmgn2	10517141
0.636271	0	0	0	4	133556779	NM_026144	Dhdds	10517147
0.00918647	1	0	0	4	133574731	NM_145833	Lin28a	10517159
0.0781918	0	0	0	4	133609791	XM_003086379	LOC100503878	10508909
0.949271	0	0	0	4	133628383	NM_001162970	Aim1l	10508917
0.724397	0	0	0	4	133650977	NM_013706	Cd52	10517165
0.263546	0	0	0	4	133658514	NM_026257	Ubxn11	10508936
0.229399	0	0	0	4	133684668	NM_080559	Sh3bgrl3	10517169
0.182369	0	0	0	4	133743000	NM_144527	Ccdc21	10517173
0.403726	0	0	0	4	133758907	NM_001080712	Gm7534	10517191
0.368899	0	0	0	4	133783283	NM_177866	Catsper4	10517199
0.729184	0	0	0	4	133794279	NM_001081047	Cnksr1	10517213
0.586346	0	0	0	4	133801443	NM_024215	Zfp593	10517236
0.980051	0	0	0	4	133810017	NM_001099296	Grrp1	10517240
0.761603	0	0	0	4	133843747	NM_146156	Pdik1l	10517243
0.0572815	0	0	0	4	133871139	NM_001039048	Trim63	10508953
0.17522	0	0	0	4	133898961	NM_001039677	Slc30a2	10508961
0.0414695	0	0	0	4	133928462	NM_019578	Extl1	10517250
0.127148	0	0	0	4	133941039	BC080727	Gm5589	10508972
0.994684	0	0	0	4	133953384	NM_133880	Pafah2	10508974
0.970311	0	0	0	4	134052893	NM_027995	Paqr7	10508992
0.107552	0	0	0	4	134067017	BC138271	2610002D18Rik	10508996
0.44677	0	0	0	4	134088669	BC026808	Fam54b	10517263
0.352184	0	0	0	4	134108081	NM_029100	Sepn1	10517274
0.294779	0	0	0	4	134260205	NM_207237	Man1c1	10517287
0.392911	0	0	0	4	134323880	NM_145554	Ldlrap1	10517301
0.0915669	0	0	0	4	134409260	NM_025382	Tmem57	10517312
0.312983	0	0	0	4	134420499	NM_011270	Rhd	10509002
0.762401	0	0	0	4	134470831	NM_027935	Tmem50a	10517328
0.807708	0	0	0	4	134479538	BC043057	D4Wsu53e	10509014
0.989101	0	0	0	4	134486895	NM_026780	Syf2	10509023
0.0318196	0	0	0	4	134676560	NM_019732	Runx3	10509030
0.447899	0	0	0	4	134828675	NM_013885	Clic4	10517336
0.107569	0	0	0	4	134909060	NM_016799	Srrm1	10517345
0.9368	0	0	0	4	134954136	NR_033135	A330049M08Rik	10517364
0.19036	0	0	0	4	134989751	NM_022980	Rcan3	10517373
0.157742	0	0	0	4	135050419	NM_028995	Nipal3	10517383
0.718723	0	0	0	4	135051902	NM_030189	4930555I21Rik	10509039
0.232113	0	0	0	4	135129535	NM_001013756	Grhl3	10517401
0.553744	0	0	0	4	135182686	NR_015613	1700029M20Rik	10509049
0.930098	0	0	0	4	135242439	NM_174851	Il28ra	10509053
0.688728	0	0	0	4	135284135	NM_178257	Il22ra1	10509063
0.417155	0	0	0	4	135308201	AK162333	9130219A07Rik	10509071
0.452507	0	0	0	4	135318445	NM_001085509	Myom3	10509073
0.364849	0	0	0	4	135411662	NM_010178	Srsf10	10509113
0.332443	0	0	0	4	135429742	NM_026383	Pnrc2	10517421
0.139586	0	0	0	4	135451309	NM_009924	Cnr2	10509122
0.208056	0	0	0	4	135476672	NM_024243	Fuca1	10509127
0.871772	0	0	0	4	135502360	NM_008254	Hmgcl	10509137
0.586591	0	0	0	4	135519667	NM_178389	Gale	10509147
0.031294	0	0	0	4	135528535	NM_011942	Lypla2	10517425
0.0442603	0	0	0	4	135543160	NM_025411	1110049F12Rik	10517436
0.975702	0	0	0	4	135577564	NM_013736	Tceb3	10517443
0.990037	0	0	0	4	135608639	NM_025919	Rpl11	10517457
0.035129	0	0	0	4	135699737	NM_008321	Id3	10509163
0.54456	0	0	0	4	135728309	NM_177733	E2f2	10509168
0.269813	0	0	0	4	135762339	NM_001008232	Asap3	10509178
0.875671	0	0	0	4	135803897	NM_011542	Tcea3	10509204
0.183303	0	0	0	4	135841984	NM_009557	Zfp46	10509218
0.235801	0	0	0	4	135866887	NM_028871	Hnrnpr	10509228
0.859989	0	0	0	4	135979439	NM_008309	Htr1d	10509238
0.324121	0	0	0	4	136018165	ENSMUST00000084593	6030445D17Rik	10509244
0.163685	0	0	0	4	136099513	BC137786	Luzp1	10517463
0.393584	0	0	0	4	136158625	NM_133872	Kdm1a	10517465
0.332824	0	0	0	4	136166352	BC048442	4930549C01Rik	10509253
0.744826	0	0	0	4	136178507	BC029684	Lactbl1	10509256
0.497654	0	0	0	4	136391927	NM_010142	Ephb2	10517488
0.0352334	0	0	0	4	136442092	NM_009777	C1qb	10517508
0.448675	0	0	0	4	136448829	NM_007574	C1qc	10517513
0.20258	0	0	0	4	136454718	NM_007572	C1qa	10517517
0.069997	0	0	0	4	136512733	NM_007939	Epha8	10517521
0.231934	0	0	0	4	136604610	NM_198248	Zbtb40	10517540
0.112571	0	0	0	4	136853887	ENSMUST00000045747	Wnt4	10509273
0.0407131	0	0	0	4	136913594	NM_009861	Cdc42	10517559
0.777649	0	0	0	4	136951208	NM_053257	Rpl31	10509275
0.64199	0	0	0	4	136965667	NM_001126318	Gm13011	10517568
0.186687	0	0	0	4	136986435	NM_026419	Cela3b	10517573
0.343886	0	0	0	4	137009212	NM_027063	1700013G24Rik	10509277
0.86706	0	0	0	4	137024736	NM_008305	Hspg2	10509280
0.0899662	0	0	0	4	137137861	NM_001033979	Ldlrad2	10517579
0.319161	0	0	0	4	137150104	NM_130879	Usp48	10509379
0.00993531	1	0	0	4	137220683	NM_001081155	Rap1gap	10509410
0.0323945	0	0	0	4	137352238	NM_007431	Alpl	10517587
0.493966	0	0	0	4	137418212	NM_199307	Ece1	10509441
0.0137345	0	0	0	4	137549385	NM_172703	Eif4g3	10509463
0.921765	0	0	0	4	137772550	NM_010470	Hp1bp3	10509500
0.0522227	0	0	0	4	137806375	NM_001099631	Sh2d5	10509514
0.16666	0	0	0	4	137818166	NM_010623	Kif17	10509526
0.0127708	0	0	0	4	137860651	NM_007838	Ddost	10509542
0.377169	0	0	0	4	137882189	NM_026880	Pink1	10517600
0.0578147	0	0	0	4	137923875	NM_028176	Cda	10517609
0.890133	0	0	0	4	137951113	ENSMUST00000062902	AB041806	10509557
0.0641409	0	0	0	4	137951912	NM_001081672	Fam43b	10517614
0.0482101	0	0	0	4	137981705	NM_001048057	Rpl38	10509560
0.324495	0	0	0	4	137990587	NM_026689	Mul1	10509562
0.606911	0	0	0	4	138011101	NM_025451	Camk2n1	10509568
0.253552	0	0	0	4	138179927	NM_029401	Vwa5b1	10517616
0.546891	0	0	0	4	138281264	NM_008868	Pla2g2c	10509571
0.75639	0	0	0	4	138293082	NM_178671	Ubxn10	10517639
0.765665	0	0	0	4	138313512	NM_012045	Pla2g2f	10517646
0.893689	0	0	0	4	138331650	NM_011109	Pla2g2d	10509577
0.332608	0	0	0	4	138387791	NM_001082531	Pla2g2a	10509584
0.577038	0	0	0	4	138419380	NM_001122954	Pla2g5	10517655
0.272497	0	0	0	4	138433857	NM_012044	Pla2g2e	10509590
0.764132	0	0	0	4	138454053	NM_028453	Otud3	10517666
0.54106	0	0	0	4	138523032	NM_025786	Rnf186	10509596
0.631941	0	0	0	4	138528807	NM_029857	Tmco4	10509601
0.0580819	0	0	0	4	138630704	NM_021358	Htr6	10517673
0.985758	0	0	0	4	138649855	NM_008675	Nbl1	10517677
0.000849948	1	0	0	4	138686945	NR_033745	2310028O11Rik	10517682
0.421747	0	0	0	4	138731842	NR_033543	Gm16287	10517687
0.510733	0	0	0	4	138748846	NM_001037761	Capzb	10509620
0.179525	0	0	0	4	138866600	NM_145384	Pqlc2	10517689
0.0754051	0	0	0	4	138866659	NM_025337	Akr7a5	10509635
0.544447	0	0	0	4	138908226	NM_023536	Mrto4	10517706
0.9533	0	0	0	4	138908508	NM_001160319	Ubr4	10509645
3.12e-05	1	0	0	4	139087604	NM_183148	Iffo2	10509777
0.00242881	1	0	0	4	139178809	NM_175438	Aldh4a1	10509790
0.284072	0	0	0	4	139209453	NM_031873	Tas1r2	10509811
0.62697	0	0	0	4	139388883	NM_011039	Pax7	10517715
1.51e-05	1	0	0	4	139523941	NM_173427	Klhdc7a	10517727
0.0139302	0	0	0	4	139802699	NM_198610	Igsf21	10517731
0.136764	0	0	0	4	139878784	ENSMUST00000063789	Gm9867	10517742
0.260425	0	0	0	4	140221802	NM_172415	Arhgef10l	10517744
0.221181	0	0	0	4	140256456	NM_173867	Rcc2	10509820
0.690952	0	0	0	4	140298553	NM_153106	Padi6	10517774
0.0574134	0	0	0	4	140330252	NM_011061	Padi4	10517791
0.977744	0	0	0	4	140366563	NM_011060	Padi3	10517808
0.203958	0	0	0	4	140401693	NM_011059	Padi1	10517825
0.489552	0	0	0	4	140462302	NM_008812	Padi2	10509838
0.334667	0	0	0	4	140517186	NM_023374	Sdhb	10509858
0.235996	0	0	0	4	140542815	NM_029097	Atp13a2	10509868
0.158833	0	0	0	4	140566596	NM_008546	Mfap2	10509901
0.540059	0	0	0	4	140614114	NM_172122	Crocc	10517842
0.0208438	0	0	0	4	140634248	NM_025383	Necap2	10517883
0.63366	0	0	0	4	140644260	NM_177867	Spata21	10509910
0.424191	0	0	0	4	140671576	NM_001025608	D4Ertd22e	10509927
0.0077818	1	0	0	4	140703846	NM_172518	Fbxo42	10509930
0.696546	0	0	0	4	140770276	NM_001081174	6330545A04Rik	10509941
0.795235	0	0	0	4	140794793	AK049864	C630004L07Rik	10517899
0.131913	0	0	0	4	140798799	NM_172520	Arhgef19	10509947
0.938831	0	0	0	4	140857155	NM_010139	Epha2	10509965
0.0148545	0	0	0	4	140924228	BC147049	Fam131c	10509985
0.210204	0	0	0	4	140954621	NM_024412	Clcnka	10517901
0.950597	0	0	0	4	140971924	NM_019701	Clcnkb	10517924
0.551847	0	0	0	4	140976694	NM_013868	Hspb7	10509992
0.595796	0	0	0	4	140992020	BC147054	Gm694	10517945
0.850525	0	0	0	4	141000590	NM_009541	Zbtb17	10509998
0.710707	0	0	0	4	141094161	NM_019763	Spen	10517948
0.046794	0	0	0	4	141102104	NR_030695	B330016D10Rik	10510019
0.492936	0	0	0	4	141161947	NM_133754	Fblim1	10517967
0.400886	0	0	0	4	141170549	NM_145987	Tmem82	10510022
0.612986	0	0	0	4	141179749	NM_001013780	Slc25a34	10517988
0.260193	0	0	0	4	141220042	NM_001033150	Plekhm2	10517996
0.653776	0	0	0	4	141279334	NM_001017966	Ddi2	10518019
0.182274	0	0	0	4	141302693	NM_001081408	Agmat	10510025
0.231011	0	0	0	4	141346806	NM_172338	Dnajc16	10518031
0.617989	0	0	0	4	141349527	NM_015733	Casp9	10510034
0.464109	0	0	0	4	141381918	NM_007919	Cela2a	10518050
0.0865226	0	0	0	4	141402274	NM_001033875	Ctrc	10518059
0.294888	0	0	0	4	141430867	NM_025994	Efhd2	10518069
0.413302	0	0	0	4	141507555	NM_177868	Fhad1	10518075
0.866965	0	0	0	4	141640219	NM_145402	Tmem51	10518108
0.363503	0	0	0	4	141642309	NR_027137	Gm10565	10510047
0.0974203	0	0	0	4	141795316	NM_144531	9030409G11Rik	10518113
0.296699	0	0	0	4	142770897	NM_001081355	Prdm2	10518132
0.321332	0	0	0	4	142889410	NM_010329	Pdpn	10518147
0.737341	0	0	0	4	142939682	NM_001162983	Lrrc38	10510053
0.0355587	0	0	0	4	142984331	NM_031377	Pramel1	10510056
0.627261	0	0	0	4	143002329	NM_172877	Pramef8	10510061
0.633457	0	0	0	4	143040227	NM_173773	Oog4	10518157
0.731382	0	0	0	4	143101245	NM_001113736	Gm13040	10510068
0.236584	0	0	0	4	143141603	BC080695	BC080695	10510081
0.925855	0	0	0	4	143201980	NM_025432	Trappc2	10518167
0.967231	0	0	0	4	143292614	ENSMUST00000073532	Gm13089	10518169
0.575488	0	0	0	4	143379262	NM_001007077	Gm13023	10510084
0.268149	0	0	0	4	143405982	NM_198661	Oog2	10518174
0.374782	0	0	0	4	143436400	NM_177571	Gm13103	10510090
0.541191	0	0	0	4	143649029	NM_001001319	Pramel4	10510093
0.850408	0	0	0	4	143689796	NM_001085419	Gm13102	10510100
0.713242	0	0	0	4	143752539	NM_201258	Oog3	10518182
0.837985	0	0	0	4	143802908	NM_001177542	C87977	10518187
0.413403	0	0	0	4	143870369	NM_001085418	Pramel5	10518192
0.619089	0	0	0	4	143947837	NM_001034101	Gm13119	10510112
0.401604	0	0	0	4	143967836	NM_001115077	Gm13125	10518197
0.247771	0	0	0	4	143998367	NM_029948	Pramef12	10518201
0.019804	0	0	0	4	144028675	NM_027056	1700012P22Rik	10518209
0.763878	0	0	0	4	144043220	ENSMUST00000067360	Gm9944	10518216
0.206888	0	0	0	4	144177147	ENSMUST00000030328	9430007A20Rik	10510125
0.0579329	0	0	0	4	144212645	NM_001081248	Gm13177	10510127
0.771513	0	0	0	4	144293750	NM_001085536	Gm13178	10518224
0.6474	0	0	0	4	144482730	NM_011303	Dhrs3	10510129
0.0515585	0	0	0	4	144784898	NM_001128198	Vps13d	10518228
0.638289	0	0	0	4	144836773	NM_011610	Tnfrsf1b	10518300
0.903322	0	0	0	4	144905050	NM_009401	Tnfrsf8	10518313
0.981323	0	0	0	4	145054113	NR_002888	Vmn2r-ps14	10510142
0.441438	0	0	0	4	145260600	NM_001103158	Gm13242	10510159
5.34e-05	1	0	0	4	145427122	NR_033612	Gm13238	10510165
0.0021984	1	0	0	4	145486514	NM_001037926	Gm13051	10510167
0.370837	0	0	0	4	145489803	ENSMUST00000105736	Gm13235	10510170
0.943206	0	0	0	4	145696063	NM_027285	1700029I01Rik	10518335
0.542798	0	0	0	4	145734517	NM_001085522	Gm13251	10518346
0.36885	0	0	0	4	146034925	NR_030771	Gm13034	10510176
0.204402	0	0	0	4	146124232	NM_001177546	Zfp600	10510191
0.00851784	1	0	0	4	146192064	NM_008252	Hmgb2	10518350
0.0434213	0	0	0	4	146207355	NM_144880	Ppp2r5a	10510197
0.654454	0	0	0	4	146346156	NM_009051	Rex2	10510201
0.387094	0	0	0	4	146506202	NM_001083918	Gm13139	10510215
0.495304	0	0	0	4	146593511	AY140896	Gm3579	10510221
0.70749	0	0	0	4	146753039	NM_010439	Hmgb1	10510227
0.0545148	0	0	0	4	146881712	NM_001014397	Gm13154	10510230
0.320772	0	0	0	4	146902313	BC092262	Rpl29	10518356
0.429033	0	0	0	4	146914327	ENSMUST00000104964	Gm16503	10510239
0.920794	0	0	0	4	147016607	NM_145078	2610305D13Rik	10518358
0.829398	0	0	0	4	147112534	NM_053124	Smarca5	10518361
0.192005	0	0	0	4	147196314	NR_033639	Rps19-ps3	10518364
0.0854621	0	0	0	4	147222484	NM_198619	2810408P10Rik	10518366
0.00190302	1	0	0	4	147242656	NM_001025365	Miip	10518372
0.198439	0	0	0	4	147243088	NM_010244	Fv1	10510254
0.0156064	0	0	0	4	147278813	NM_133201	Mfn2	10518385
0.103537	0	0	0	4	147310813	NM_011122	Plod1	10518408
0.790437	0	0	0	4	147315004	NM_029841	2510039O18Rik	10510256
0.210361	0	0	0	4	147360008	NM_008726	Nppb	10510260
0.502795	0	0	0	4	147374855	NM_008725	Nppa	10510265
0.26887	0	0	0	4	147412876	NM_011929	Clcn6	10518428
0.852939	0	0	0	4	147413192	NM_001161798	Mthfr	10510270
0.224197	0	0	0	4	147442601	NM_024166	Chchd2	10518453
0.788761	0	0	0	4	147462173	NM_009642	Agtrap	10518455
0.242309	0	0	0	4	147504807	NM_027426	2610109H07Rik	10518464
0.0363542	0	0	0	4	147505029	NM_027985	Mad2l2	10510286
0.152887	0	0	0	4	147526100	NM_015797	Fbxo6	10518473
0.0169218	0	0	0	4	147533995	NM_173401	Fbxo44	10518484
0.00612185	1	0	0	4	147534777	NM_176848	Fbxo2	10510299
0.158296	0	0	0	4	147662039	NM_001083342	Ptchd2	10518494
0.0224139	0	0	0	4	147818860	NM_027873	Ubiad1	10518520
0.798987	0	0	0	4	147822716	NM_020009	Mtor	10510305
0.886121	0	0	0	4	147874571	NM_001039554	Angptl7	10518526
0.7612	0	0	0	4	147932558	NM_016699	Exosc10	10510365
0.691664	0	0	0	4	147965628	NM_009272	Srm	10510391
0.0330734	0	0	0	4	147976653	NM_001003893	Masp2	10510399
0.264473	0	0	0	4	148001105	NM_145556	Tardbp	10518532
0.779332	0	0	0	4	148033110	NM_001085505	Gm572	10510413
0.569358	0	0	0	4	148178501	NM_001159344	Casz1	10510422
0.638374	0	0	0	4	148473921	NM_019781	Pex14	10518546
0.247342	0	0	0	4	148478262	NM_001025296	Dffa	10510452
0.0867388	0	0	0	4	148500850	NM_007745	Cort	10518557
0.714241	0	0	0	4	148511686	NM_027263	Apitd1	10518561
0.166319	0	0	0	4	148540784	NM_001081274	Pgd	10518570
0.372509	0	0	0	4	148681807	NM_207682	Kif1b	10518585
0.417145	0	0	0	4	148800858	NM_022022	Ube4b	10518642
0.121698	0	0	0	4	148829087	NM_022020	Rbp7	10518674
0.0582959	0	0	0	4	148831438	NM_001166370	Trmt112	10510462
0.762349	0	0	0	4	148859405	NM_133435	Nmnat1	10518679
0.768423	0	0	0	4	148859442	NM_026963	Lzic	10510464
0.273829	0	0	0	4	148892352	NM_023465	Ctnnbip1	10510473
0.347288	0	0	0	4	148960537	NM_023051	Clstn1	10510482
3.98e-05	1	0	0	4	149075706	NM_001164049	Pik3cd	10518686
0.100793	0	0	0	4	149112153	NM_001025106	Tmem201	10518714
0.261646	0	0	0	4	149148376	NM_027460	Slc25a33	10518726
0.721354	0	0	0	4	149329146	NM_029035	Spsb1	10518735
0.449548	0	0	0	4	149383132	NM_173371	H6pd	10518743
0.512703	0	0	0	4	149442563	NR_029751	Mir34a	10510507
0.493081	0	0	0	4	149461474	NM_177366	Gpr157	10510509
0.105519	0	0	0	4	149493453	NM_019741	Slc2a5	10510516
0.11075	0	0	0	4	149523091	NM_001085529	Slc2a7	10510532
0.999006	0	0	0	4	149575270	NM_009802	Car6	10518751
0.0300527	0	0	0	4	149611364	NM_023119	Eno1	10510546
0.256407	0	0	0	4	149780449	NM_001085492	Rere	10510552
0.181041	0	0	0	4	150026283	NM_173774	Slc45a1	10518763
0.141746	0	0	0	4	150228028	NM_133753	Errfi1	10510574
0.568674	0	0	0	4	150283959	NM_020569	Park7	10518774
0.800994	0	0	0	4	150294264	NM_011612	Tnfrsf9	10510580
0.94639	0	0	0	4	150370849	NM_011910	Uts2	10510594
0.0127982	0	0	0	4	150418698	NM_011067	Per3	10518781
0.045482	0	0	0	4	150432062	NM_009498	Vamp3	10518805
0.07974	0	0	0	4	151235768	NM_001081557	Camta1	10518837
0.911723	0	0	0	4	151236299	ENSMUST00000094445	9230110K08Rik	10510602
0.719104	0	0	0	4	151307843	NM_172704	Dnajc11	10510604
0.824231	0	0	0	4	151363106	NM_175152	Thap3	10518841
0.202531	0	0	0	4	151370288	NM_172705	Phf13	10518847
0.798108	0	0	0	4	151383729	NM_001033352	Klhl21	10518855
0.892244	0	0	0	4	151401774	NM_133879	Zbtb48	10518857
0.333794	0	0	0	4	151412677	NM_031867	Tas1r1	10518869
0.971266	0	0	0	4	151413443	NM_028727	Nol9	10510629
0.571946	0	0	0	4	151437246	NM_001004156	Plekhg5	10510643
0.406128	0	0	0	4	151490043	NM_033042	Tnfrsf25	10510668
0.523568	0	0	0	4	151526316	NM_207687	Espn	10518882
0.0653506	0	0	0	4	151532976	NM_008236	Hes2	10510681
0.000489636	1	0	0	4	151552243	NM_133348	Acot7	10510687
0.956716	0	0	0	4	151653115	NM_178406	Gpr153	10510700
0.887432	0	0	0	4	151665771	NM_008237	Hes3	10518902
0.198475	0	0	0	4	151671336	NM_133788	Icmt	10510708
0.00176731	1	0	0	4	151692717	NM_001033489	Rnf207	10518909
0.544146	0	0	0	4	151699835	NM_009079	Rpl22	10510720
0.794634	0	0	0	4	151713071	NM_001081376	Chd5	10510725
0.00877718	1	0	0	4	151851589	NM_010598	Kcnab2	10518927
0.294734	0	0	0	4	151852251	NM_153424	Nphp4	10510767
0.717034	0	0	0	4	152071649	NR_033138	Gm833	10510804
0.00701891	1	0	0	4	152856266	NM_001099299	Ajap1	10518947
0.733363	0	0	0	4	153331153	BC049688	BC049688	10518955
0.515573	0	0	0	4	153331346	NM_175287	A430005L14Rik	10510809
0.308693	0	0	0	4	153349235	NM_007859	Dffb	10518957
0.107306	0	0	0	4	153349670	NM_177673	BC046331	10510814
0.659436	0	0	0	4	153385912	NM_201226	Lrrc47	10510836
0.299815	0	0	0	4	153400261	NM_001163721	1190007F08Rik	10518967
0.754698	0	0	0	4	153416786	NM_001033455	Ccdc27	10518976
0.900257	0	0	0	4	153514317	NM_011642	Trp73	10518989
0.749233	0	0	0	4	153516481	NM_021499	Wdr8	10510844
0.0844518	0	0	0	4	153534793	NM_026388	Tprgl	10519007
0.139221	0	0	0	4	153623536	NM_001162977	Megf6	10510874
0.418571	0	0	0	4	153674161	NM_001112744	Arhgef16	10519012
0.141632	0	0	0	4	154010006	AK141913	5930403L14Rik	10519046
0.477674	0	0	0	4	154010960	NM_027504	Prdm16	10519028
0.230186	0	0	0	4	154041842	NM_028513	Actrt2	10519048
0.0947367	0	0	0	4	154230336	NM_172878	Ttc34	10510914
0.540136	0	0	0	4	154243694	NM_013783	Mmel1	10510923
0.0387319	0	0	0	4	154273152	BC030453	2810405K02Rik	10519052
0.562614	0	0	0	4	154302186	NM_178931	Tnfrsf14	10519060
0.568787	0	0	0	4	154335032	NM_010419	Hes5	10510950
0.147468	0	0	0	4	154338242	NM_172990	Pank4	10510957
0.0411072	0	0	0	4	154417263	NM_175556	Plch2	10519069
0.257021	0	0	0	4	154441139	NM_001042407	Pex10	10510982
0.320472	0	0	0	4	154460406	NM_026395	Rer1	10519096
0.376491	0	0	0	4	154460712	NM_001081100	Morn1	10510991
0.484119	0	0	0	4	154596644	NM_011385	Ski	10519105
0.559127	0	0	0	4	154624089	NR_033802	2610002J02Rik	10511007
0.973208	0	0	0	4	154735500	NM_008860	Prkcz	10519117
0.786073	0	0	0	4	154772171	NM_008072	Gabrd	10519124
0.807315	0	0	0	4	154783367	NM_177674	2010015L04Rik	10511017
0.382124	0	0	0	4	154825679	BC113168	C030017K20Rik	10511042
0.687757	0	0	0	4	154843243	NM_027161	Tmem52	10511062
0.495317	0	0	0	4	154865479	NM_008142	Gnb1	10511069
0.26498	0	0	0	4	154936513	NM_138671	Nadk	10511084
0.465239	0	0	0	4	154975525	NM_177186	Slc35e2	10511099
0.0683918	0	0	0	4	154988691	ENSMUST00000088499	Gm10563	10519138
0.430976	0	0	0	4	154998978	NM_007661	Cdk11b	10511113
0.268916	0	1	0	4	155027493	NM_011985	Mmp23	10519140
0.895136	0	1	0	4	155043336	NM_145124	Mib2	10519151
0.0471996	0	1	0	4	155068451	NM_178699	B930041F14Rik	10511136
0.766353	0	1	0	4	155079233	NM_026899	Ssu72	10511139
0.008184	1	1	-	4	155108359	ENSMUST00000097743	1500002C15Rik	10519179
0.921388	0	1	0	4	155135202	NM_179203	Atad3a	10519183
0.0130964	0	1	0	4	155135301	NR_027971	2610204G22Rik	10511146
0.286533	0	1	0	4	155148640	NM_147776	Vwa1	10519196
0.121885	0	1	0	4	155159983	NM_001033394	Tmem88b	10519203
0.000447988	1	1	-	4	155177727	NM_025570	Mrpl20	10511149
0.0142934	0	1	0	4	155186598	NM_207678	Ccnl2	10511156
0.00069662	1	1	+	4	155205755	NM_025338	Aurkaip1	10511175
0.000118554	1	1	-	4	155213867	NM_024263	Mxra8	10511180
0.61643	0	1	0	4	155221521	NM_010091	Dvl1	10511190
0.570913	0	1	0	4	155237471	NM_031872	Tas1r3	10519211
0.369419	0	1	0	4	155243549	NM_024472	Gltpd1	10519219
0.214276	0	1	0	4	155243676	NM_028020	Cpsf3l	10511207
0.990578	0	1	0	4	155265797	NM_001033490	Pusl1	10519224
0.251751	0	1	0	4	155265984	NM_207223	Acap3	10511226
0.0161384	0	1	0	4	155317940	NM_021402	Ube2j2	10511252
0.0740695	0	1	0	4	155336427	NM_026125	Fam132a	10511258
0.00468855	1	1	-	4	155366758	NM_080445	B3galt6	10519234
0.78718	0	1	0	4	155367020	NM_011341	Sdf4	10511269
0.100193	0	1	0	4	155387804	NM_011659	Tnfrsf4	10511282
0.00133916	1	1	-	4	155396071	ENSMUST00000097733	Gm10560	10519239
0.0851495	0	1	0	4	155400431	NM_009400	Tnfrsf18	10511290
0.809723	0	1	0	4	155428096	NR_029958	Mir429	10519264
0.411356	0	1	0	4	155429094	NR_029723	Mir200a	10519266
0.132789	0	1	0	4	155429859	NR_029587	Mir200b	10519268
0.93558	0	1	0	4	155433453	NM_029264	Ttll10	10519241
0.271389	0	1	0	4	155484089	NM_177205	9430015G10Rik	10511298
0.0261544	0	1	0	4	155506187	AK137636	9930005F22Rik	10511309
0.00793699	1	1	-	4	155560000	NM_021604	Agrn	10519270

## Sheet: chr5
p_value	sig	cluster	direction	chr	trans_start	accesion	gene_symbol	probeset_id		window	position	inv_bin	bin	genes	sig_genes
0.56374	0	0	0	5	3001058	NR_033692	Gm4741	10527878		1250000	0	1	1	0	0
5.74e-05	1	0	0	5	3236390	NR_003373	Gm15772	10519321			1250000	1	1	0	0
0.0568108	0	0	0	5	3344312	NM_009873	Cdk6	10519324		corr	2500000	1	0.0745652	8	1
0.0175558	0	0	0	5	3543833	NM_001042501	Fam133b	10519333		2144	3750000	1	0.000491412	16	3
0.0734435	0	0	0	5	3571673	NM_172991	C030048B08Rik	10519346			5000000	1	0.000590747	17	3
0.624648	0	0	0	5	3634010	NM_027777	Pex1	10527886		max	6250000	1	0.099482	11	1
0.0829771	0	0	0	5	3647917	NM_026033	Gatad1	10527888		1000000000	7500000	1	0.904382	10	0
0.824266	0	0	0	5	3657004	NM_029141	4930511M11Rik	10519380			8750000	1	0.137609	16	1
0.00747555	1	0	0	5	3802925	NM_001003909	Ankib1	10527896			10000000	1	0.0913517	10	1
0.0172204	0	0	0	5	3803189	NR_033173	Krit1	10519392			11250000	1	0.960596	4	0
0.241308	0	0	0	5	3845173	NM_172879	4932412H11Rik	10519414			12500000	1	0.0570594	6	1
0.0882198	0	0	0	5	3893933	NM_001013023	Mterf	10527918			13750000	1	0.00263614	8	2
0.00840325	1	0	0	5	3928178	NM_194462	Akap9	10519420			15000000	1	0.083047	9	1
0.65811	0	0	0	5	4104697	NM_020010	Cyp51	10527920			16250000	1	0.913517	9	0
0.340454	0	0	0	5	4192367	NM_001042670	Gm9897	10519472			17500000	1	0.95099	5	0
0.695456	0	0	0	5	4757971	NM_021457	Fzd1	10527936			18750000	1	0.99	1	0
0.00547305	1	0	0	5	5178888	AK142929	Gm10484	10527963			20000000	1	0.137609	16	1
0.0147505	0	0	0	5	5380203	NM_011074	Cdk14	10527940			21250000	1	0.190467	24	1
0.977335	0	0	0	5	5514873	NM_022890	Cldn12	10527965			22500000	1	0.000960955	20	3
0.322946	0	0	0	5	5559503	NM_153116	Gtpbp10	10527970			23750000	8.93708	5.21891e-05	41	5
0.30012	0	0	0	5	5575306	NR_033499	Gm8773	10519482			25000000	1	0.0406714	34	2
0.309426	0	0	0	5	5664232	BC062906	A330021E22Rik	10527982			26250000	1	0.895338	11	0
0.928157	0	0	0	5	5693761	NM_001103157	Steap2	10528008			27500000	1	0.868746	14	0
0.400346	0	0	0	5	5749311	NM_027399	Steap1	10528015			28750000	1	0.130312	15	1
0.80249	0	0	0	5	5783622	NM_031165	Hspa8	10528021			30000000	1	0.244028	34	1
0.0128734	0	0	0	5	7179365	NM_146116	Tubb2c	10519488			31250000	1	0.552683	59	0
0.0737797	0	0	0	5	7344368	NM_001163223	Zfp804b	10528031			32500000	1	0.0665103	46	2
0.175152	0	0	0	5	7857497	ENSMUST00000159546	4921511H03Rik	10519495			33750000	1	0.005521	37	3
0.6469	0	0	0	5	7960472	NM_054098	Steap4	10519497			35000000	1	0.00727603	41	3
0.0143571	0	0	0	5	8046078	NM_025618	Sri	10519504			36250000	1	0.00339246	31	3
0.0578405	0	0	0	5	8368081	NM_001007220	Adam22	10528038			37500000	1	0.207912	27	1
0.285343	0	0	0	5	8422694	NM_013726	Dbf4	10528077			38750000	1	0.158558	19	1
0.0599875	0	0	0	5	8422838	NM_178766	Slc25a40	10519516			40000000	1	0.0745652	8	1
0.196626	0	0	0	5	8622952	NM_198620	Rundc3b	10528090			41250000	1	0.932065	7	0
0.391213	0	0	0	5	8660077	NM_011076	Abcb1a	10519527			42500000	1	0.95099	5	0
0.0772355	0	0	0	5	8798186	NM_011075	Abcb1b	10519555			43750000	1	0.868746	14	0
0.163332	0	0	0	5	8893717	NM_008830	Abcb4	10519578			45000000	1	0.785678	24	0
0.00756766	1	0	0	5	8997161	NM_023733	Crot	10528102			46250000	1	0.895338	11	0
0.034963	0	0	0	5	9101328	BC147127	4930420K17Rik	10519607			47500000	1	0.9801	2	0
0.0304095	0	0	0	5	9161724	NM_011806	Dmtf1	10528120			48750000	1	0.94148	6	0
0.0430776	0	0	0	5	9261202	NM_008889	Ppp1r14b	10528143			50000000	1	0.95099	5	0
0.0116329	0	0	0	5	9266160	BC132290	9330182L06Rik	10519612			51250000	1	0.9801	2	0
0.242714	0	0	0	5	9725352	NM_181850	Grm3	10528145			52500000	1	0.868746	14	0
0.505073	0	0	0	5	10245433	NR_003596	Gm6455	10528154			53750000	1	0.826169	19	0
0.0168532	0	0	0	5	10875775	ENSMUST00000101606	Gm10482	10528157			55000000	1	0.932065	7	0
0.1277	0	0	0	5	11594956	NM_001177510	4933402N22Rik	10519677			56250000	1	0.99	1	0
0.12754	0	0	0	5	12383556	NM_028882	Sema3d	10519693			57500000	1	0.9801	2	0
0.302253	0	0	0	5	12519839	X16670	LOC280487	10528165			58750000	1	0.9801	2	0
0.000387806	1	0	0	5	12719653			10519711			60000000	1	0.99	1	0
0.0521746	0	0	0	5	13121766	NM_007808	Cycs	10528170			61250000	1	0.9801	2	0
0.702697	0	0	0	5	13396784	NM_009152	Sema3a	10519717			62500000	1	0.970299	3	0
0.632069	0	0	0	5	13791632	NM_027650	Speer3	10519738			63750000	1	0.932065	7	0
0.0017916	1	0	0	5	14025276	NM_011348	Sema3e	10519747			65000000	1	0.809728	21	0
0.52455	0	0	0	5	14514918	NM_011995	Pclo	10519770			66250000	1	0.777821	25	0
0.361533	0	0	0	5	14914889	NM_001122661	Speer4e	10528177			67500000	1	0.851458	16	0
0.304473	0	0	0	5	15204396	NR_001584	Speer8-ps1	10519811			68750000	1	0.099482	11	1
0.433308	0	0	0	5	15220063	NM_025759	Speer4d	10528191			70000000	1	0.0480298	5	1
0.274509	0	0	0	5	15440606	NM_001110843	Cacna2d1	10519815			71250000	1	0.95099	5	0
0.120733	0	0	0	5	16059368	NM_010427	Hgf	10519857			72500000	1	0.15173	18	1
0.0201885	0	0	0	5	16236892	NM_053263	Hnrnpa3	10528200			73750000	1	0.190467	24	1
0.271115	0	0	0	5	16981914	NM_027609	Speer4f	10519879			75000000	1	0.130312	15	1
0.197142	0	0	0	5	17080634	NM_013657	Sema3c	10519886			76250000	1	0.0204861	23	2
0.1049	0	0	0	5	17355562	NM_001159557	Cd36	10528207			77500000	1	0.19642	25	1
0.911803	0	0	0	5	17468497	NM_001081143	Gnat3	10519905			78750000	1	0.922745	8	0
0.118472	0	0	0	5	17866231	NM_010305	Gnai1	10528227			80000000	1	0.99	1	0
0.33758	0	0	0	5	20045708	ENSMUST00000088514	Magi2	10519942			81250000	1	0.9801	2	0
0.161191	0	0	0	5	20387844	NM_172992	Phtf2	10528238			82500000	1	0.970299	3	0
0.0687889	0	0	0	5	20388271	NM_177601	Tmem60	10519945			83750000	1	0.960596	4	0
0.152857	0	0	0	5	20456996	NR_030699	A630072M18Rik	10519949			85000000	1	0.970299	3	0
0.0837282	0	0	0	5	20457603	NM_001080977	Rsbn1l	10528257			86250000	1	0.860058	15	0
0.41931	0	0	0	5	20561615	NM_011203	Ptpn12	10528268			87500000	1	0.675729	39	0
0.400038	0	0	0	5	20625340	XM_905375	Gm6718	10528287			88750000	1	0.261991	38	1
0.151473	0	0	0	5	20692085	NM_175437	Pion	10519951			90000000	1	0.234337	32	1
0.679467	0	0	0	5	20878491	NM_008013	Fgl2	10519983			91250000	1	0.0366891	32	2
0.66287	0	0	0	5	20930495	NM_029195	Ccdc146	10528289			92500000	1	0.005521	37	3
0.252511	0	0	0	5	20930882	NM_177869	Fam185a	10519988			93750000	1	0.213456	28	1
0.498311	0	0	0	5	21049381	NM_028977	Lrrc17	10519998			95000000	1	0.932065	7	0
0.589815	0	0	0	5	21151423	NM_177076	Fbxl13	10528310			96250000	1	0.913517	9	0
0.867722	0	0	0	5	21151631	NM_026034	Armc10	10520003			97500000	1	0.868746	14	0
0.565349	0	0	0	5	21207185	NM_178728	Napepld	10528332			98750000	1	0.886385	12	0
0.00426929	1	0	0	5	21242966	NM_028431	Pmpcb	10520010			100000000	1	0.0011099	21	3
0.300366	0	0	0	5	21291010	NM_009584	Dnajc2	10528340			101250000	1	0.000960955	20	3
0.0605755	0	0	0	5	21291101	NM_011188	Psmc2	10520025			102500000	1	0.94148	6	0
0.609236	0	0	0	5	21371422	NM_030727	Slc26a5	10528360			103750000	1	0.0158558	20	2
0.028355	0	0	0	5	21850523	NM_011261	Reln	10528385			105000000	2.21019	0.00021103	30	4
0.213453	0	0	0	5	22034514	NM_026517	Rpl22l1	10528474			106250000	17.5453	2.65836e-05	18	4
0.946449	0	0	0	5	22056176	NM_011959	Orc5	10528457			107500000	1	0.00144851	23	3
0.15915	0	0	0	5	22119027	NM_001002239	Rpl17	10528478			108750000	1.45742e+06	3.2003e-10	42	9	107500000	110000000
0.0141526	0	0	0	5	22252021	NM_029990	Lhfpl3	10520043			110000000	1000000000	7.30407e-16	46	13	108750000	111250000
0.124624	0	0	0	5	22841782	XM_003085506	LOC100503803	10520046			111250000	42.0787	1.10844e-05	30	5
0.241325	0	0	0	5	22939204	BC050254	5031425E22Rik	10528482			112500000	1	0.762343	27	0
0.00303944	1	0	0	5	22940259	NM_026984	Mll5	10520048			113750000	7.09893	6.57026e-05	43	5
0.369418	0	0	0	5	23182266	NM_009274	Srpk2	10528484			115000000	2093.17	2.22829e-07	63	8	113750000	116250000
0.0134385	0	0	0	5	23289483	NM_178403	Pus7	10528507			116250000	1	0.000908136	44	4
0.0212504	0	0	0	5	23293562	NM_177323	Rint1	10520080			117500000	1	0.17176	21	1
0.308038	0	0	0	5	23349941	NM_025394	Tomm7	10528523			118750000	1	0.851458	16	0
0.483113	0	0	0	5	23516232	NM_025919	Rpl11	10528544			120000000	1	0.834514	18	0
0.212871	0	0	0	5	23536488	NM_053090	Fam126a	10528527			121250000	1	0.649103	43	0
0.00231235	1	0	0	5	23606423	NM_026448	Klhl7	10520096			122500000	230.569	2.0229e-06	59	7
0.230481	0	0	0	5	23624545	NM_026693	Gabarapl2	10528546			123750000	33909.3	1.37549e-08	63	9	122500000	125000000
0.00693501	1	0	0	5	23670781	NM_153092	Nupl2	10520111			125000000	1	0.0665103	46	2
0.446643	0	0	0	5	23762640	NM_133354	Sumo2	10520124			126250000	1	0.842943	17	0
0.0512458	0	0	0	5	23857422	NM_013569	Kcnh2	10528548			127500000	1	0.960596	4	0
0.25689	0	0	0	5	23870637	NM_008713	Nos3	10520126			128750000	1	0.886385	12	0
0.0120983	0	0	0	5	23897961	NM_001002897	Atg9b	10528567			130000000	1	0.0051246	36	3
0.0115297	0	0	0	5	23899514	NM_029020	Abcb8	10520154			131250000	1	0.00254814	28	3
0.925833	0	0	0	5	23919269	NM_183000	Accn3	10520173			132500000	1	0.9801	2	0
0.74072	0	0	0	5	23929357	NM_007668	Cdk5	10528583			133750000	8.75813	5.32554e-05	8	3
0.269534	0	0	0	5	23931137	NM_009207	Slc4a2	10520187			135000000	1	0.000698205	41	4
0.0925884	0	0	0	5	23951053	NM_023229	Fastk	10528598			136250000	1	0.0192968	60	3
0.210815	0	0	0	5	23953623	NM_022418	Tmub1	10528610			137500000	1	0.00125846	82	5
0.288064	0	0	0	5	23957525	ENSMUST00000101490	Gm10472	10528615			138750000	3.49478	0.000133461	79	6
0.158479	0	0	0	5	23957995	NM_139153	Agap3	10520211			140000000	1	0.000833917	43	4
0.0257204	0	0	0	5	24033020	NM_015739	Gbx1	10528617			141250000	1	0.184375	23	1
0.708907	0	0	0	5	24046275	NM_080444	Asb10	10528622			142500000	1	0.122853	14	1
0.808498	0	0	0	5	24061228	NR_033188	4931409K22Rik	10528630			143750000	1	0.00593428	38	3
0.0124911	0	0	0	5	24083186	NM_013853	Abcf2	10528648			145000000	1	0.0128551	51	3
0.484392	0	0	0	5	24087723	NM_013795	Atp5l	10528662			146250000	1	0.253241	36	1
0.730298	0	0	0	5	24092559	NM_133913	Chpf2	10520234			147500000	1	0.754719	28	0
0.821706	0	0	0	5	24128374	NM_025891	Smarcd3	10528664			148750000	1	0.184375	23	1
0.528246	0	0	0	5	24151271	NR_003953	1700022A21Rik	10520247			150000000	1	0.137609	16	1
0.0142864	0	0	0	5	24191633	NM_016736	Nub1	10520250			151250000	1	0.809728	21	0
0.573798	0	0	0	5	24236498	NM_001081441	Wdr86	10528679			152500000	1	0.886385	12	0
0.850911	0	0	0	5	24263661	NM_153076	Crygn	10528686
0.266593	0	0	0	5	24348231	NM_053075	Rheb	10528691
0.0565567	0	0	0	5	24491660	AK005363	1500035N22Rik	10520268
0.00183157	1	0	0	5	24606248	NM_145401	Prkag2	10528702
0.585786	0	0	0	5	24607276	NR_027851	2900005J15Rik	10520271
0.980144	0	0	0	5	24687298	NM_026449	Galntl5	10520277
0.00833208	1	0	0	5	24728711	NM_144908	Galnt11	10520288
0.718123	0	0	0	5	25004520	NM_001081383	Mll3	10528723
0.808958	0	0	0	5	25021885	NM_198621	Cct8l1	10520301
0.516412	0	0	0	5	25166901	ENSMUST00000072180	Gm10062	10528788
0.767373	0	0	0	5	25211615	NM_020570	Xrcc2	10528790
0.132016	0	0	0	5	25265815	NM_001004365	Actr3b	10520304
0.942097	0	0	0	5	26366043	NM_029376	Speer4a	10528799
0.0386731	0	0	0	5	26385070	NM_207657	5031410I06Rik	10528804
0.188012	0	0	0	5	26415643	NM_001177579	Gm10471	10528810
0.0484476	0	0	0	5	26447910	NM_001134299	Gm10220	10528821
0.65768	0	0	0	5	26819829	BC049642	4930584F24Rik	10528827
0.336217	0	0	0	5	27375933	NM_207282	Dpp6	10520351
0.08496	0	0	0	5	27827980	NM_028561	Speer4b	10528834
0.493865	0	0	0	5	28118090	NM_018878	Paxip1	10528840
0.086419	0	0	0	5	28168487	NM_008314	Htr5a	10520355
0.156888	0	0	0	5	28300136	XM_003085498	LOC100504484	10520360
0.86165	0	0	0	5	28397907	NM_153526	Insig1	10520362
0.289396	0	0	0	5	28492236	NM_010134	En2	10520368
0.184805	0	0	0	5	28572328	NM_175651	Cnpy1	10528864
0.0799515	0	0	0	5	28745125	NM_028234	Rbm33	10520388
0.0842918	0	0	0	5	28793641	NM_009170	Shh	10528872
0.073359	0	0	0	5	29522618	NM_021470	Rnf32	10520392
0.0729143	0	0	0	5	29606836	AK147752	C79130	10528901
0.00263079	1	0	0	5	29704842	NM_020295	Lmbr1	10528880
0.89916	0	0	0	5	29761204	NM_001033457	Nom1	10520405
0.347814	0	0	0	5	29805010	NM_019944	Mnx1	10528903
0.0223982	0	0	0	5	29895782	NM_133907	Ube3c	10520419
0.691676	0	0	0	5	30062476	NR_028426	Gm5129	10528913
0.0301163	0	0	0	5	30062480	NM_001037941	Dnajb6	10520445
0.32334	0	0	0	5	30273972	ENSMUST00000101456	Gm10469	10520450
0.828604	0	0	0	5	30339684	NM_031168	Il6	10520452
0.0561698	0	0	0	5	30400135	NM_021288	Tyms	10528915
0.299326	0	0	0	5	30432624	AK132123	3110082J24Rik	10528925
0.324678	0	0	0	5	30434153	NM_001167879	Fam59b	10520459
0.0386509	0	0	0	5	30481520	NM_178878	Hadha	10528929
0.0108235	0	0	0	5	30490217	NM_145558	Hadhb	10520467
0.596069	0	0	0	5	30559158	NM_027652	Ept1	10520483
0.756251	0	0	0	5	30559290	NM_001014394	Gpr113	10528951
0.636137	0	0	0	5	30607978	NM_001033460	Gm1060	10520499
0.230063	0	0	0	5	30764305	NM_031875	Otof	10528972
0.0203157	0	0	0	5	30768447	BC060996	1700001C02Rik	10520501
0.112898	0	0	0	5	30848209	NM_028483	Cib4	10529018
0.915161	0	0	0	5	30880398	XR_106450	LOC100502829	10529026
0.0548318	0	0	0	5	30890460	NM_010608	Kcnk3	10520506
0.609098	0	0	0	5	30950327	NM_175675	4930471M23Rik	10520513
0.583993	0	0	0	5	30969275	NM_007681	Cenpa	10520521
0.0438722	0	0	0	5	31013937	NM_023047	Dpysl5	10520527
0.408726	0	0	0	5	31117128	NM_133350	Mapre3	10520544
0.3457	0	0	0	5	31172006	NM_144525	Tmem214	10520553
0.205507	0	0	0	5	31191225	NM_001048192	Agbl5	10520574
0.0110228	0	0	0	5	31210098	NM_001134692	Ost4	10529028
0.625708	0	0	0	5	31216079	NM_133918	Emilin1	10520604
0.70226	0	0	0	5	31224268	NM_008439	Khk	10520612
0.32679	0	0	0	5	31247853	NM_026770	Cgref1	10529034
0.013405	0	0	0	5	31252445	NR_003522	Abhd1	10520622
0.260765	0	0	0	5	31271035	NM_053085	Tcf23	10520633
0.0235577	0	0	0	5	31350844	NM_027855	0610007C21Rik	10520638
0.185895	0	0	0	5	31351297	NM_001177621	Slc5a6	10529052
0.77539	0	0	0	5	31357184	NM_023525	Cad	10520650
0.174917	0	0	0	5	31374640	NM_016703	Preb	10529041
0.715172	0	0	0	5	31395882	NM_011773	Slc30a3	10529068
0.950698	0	0	0	5	31397357	ENSMUST00000066505	Gm9924	10520696
0.0382345	0	0	0	5	31410692	NM_177677	Dnajc5g	10520698
0.182295	0	0	0	5	31419085	NM_021447	Trim54	10520706
0.816981	0	0	0	5	31441268	NM_021290	Ucn	10529077
0.381391	0	0	0	5	31454006	AK138760	Gtf3c2	10529091
0.880095	0	0	0	5	31456663	NM_008622	Mpv17	10529082
0.11838	0	0	0	5	31495466	NM_001127356	Eif2b4	10529118
0.668979	0	0	0	5	31495668	NM_153680	Snx17	10520718
0.0914047	0	0	0	5	31504606	NM_001177901	Zfp513	10529133
0.334279	0	0	0	5	31522918	NM_008014	Ppm1g	10529142
0.018275	0	0	0	5	31543605	NM_147201	Nrbp1	10529154
0.0311089	0	0	0	5	31554073	NM_027221	Krtcap3	10520753
0.830932	0	0	0	5	31593487	NM_026298	Ift172	10529156
0.722841	0	0	0	5	31598250	NM_022424	Fndc4	10529206
0.719936	0	0	0	5	31599954	NM_144909	Gckr	10520763
0.233881	0	0	0	5	31754834	NM_172993	Zfp512	10520782
0.392688	0	0	0	5	31788232	NM_026296	4930548H24Rik	10520796
0.255163	0	0	0	5	31797134	NM_133756	Gpn1	10520800
0.384793	0	0	0	5	31829104	NM_028150	Supt7l	10529218
0.0928097	0	0	0	5	31829237	NM_009206	Slc4a1ap	10520815
0.518917	0	0	0	5	31916341	NM_025796	Mrpl33	10520833
0.130986	0	0	0	5	32000000	NM_153196	Rbks	10529226
0.192285	0	0	0	5	32000347	NM_181279	Bre	10520842
0.0603895	0	0	0	5	32433933	ENSMUST00000031308	Gm10463	10529235
0.262325	0	0	0	5	32438907	NM_008037	Fosl2	10520862
0.127005	0	0	0	5	32644275	NM_001081407	Plb1	10520940
0.894444	0	0	0	5	32722373	NM_016861	Pdlim1	10520950
0.0466747	0	0	0	5	32761525	NM_172707	Ppp1cb	10520952
0.905815	0	0	0	5	32913606	NM_009535	Yes1	10520965
0.230451	0	0	0	5	33128275	NM_177298	Pisd	10529239
0.00695217	1	0	0	5	33170650	NM_194340	C330019G07Rik	10529252
0.159612	0	0	0	5	33206370	NM_001025426	Depdc5	10520982
0.525742	0	0	0	5	33361529	NM_011738	Ywhah	10521031
0.228345	0	0	0	5	33418687	BC061495	Ino80	10521036
0.594604	0	0	0	5	33446868	NM_019810	Slc5a1	10521038
0.896041	0	0	0	5	33560832	NM_133903	Spon2	10529264
0.390943	0	0	0	5	33617631	NM_013502	Ctbp1	10529273
0.614476	0	0	0	5	33678223	NM_021500	Maea	10521057
0.00550595	1	0	0	5	33721198	NM_001081101	4933407H18Rik	10521068
0.401466	0	0	0	5	33773844	ENSMUST00000030994	Nkx1-1	10529285
0.0273758	0	0	0	5	33972271	NM_178390	Fam53a	10529287
0.945087	0	0	0	5	33972574	ENSMUST00000065707	Gm9903	10521085
0.430338	0	0	0	5	33995055	ENSMUST00000057551	Slbp	10521088
0.0847482	0	0	0	5	34000527	NM_026698	Tmem129	10529305
0.278464	0	0	0	5	34000777	NM_001040435	Tacc3	10521090
0.253271	0	0	0	5	34064373	NM_008010	Fgfr3	10521111
0.628604	0	0	0	5	34066185	AK144327	G630022F23Rik	10529311
0.868923	0	0	0	5	34102015	NM_009093	Rps29	10521134
0.310316	0	0	0	5	34125366	NM_019694	Letm1	10529313
0.325356	0	0	0	5	34185790	NM_001081102	Whsc1	10521136
0.297857	0	0	0	5	34278971	NM_011914	Whsc2	10529330
0.944959	0	0	0	5	34326123	BC147444	Gm1673	10521163
0.639481	0	0	0	5	34338633	NM_001001985	Nat8l	10521168
0.977364	0	0	0	5	34512099	NM_146159	Haus3	10529344
0.216448	0	0	0	5	34530359	NM_010753	Mxd4	10529375
0.734584	0	0	0	5	34630975	NM_001015039	Zfyve28	10529385
0.27524	0	0	0	5	34679039	NM_011278	Rnf4	10521174
0.0122414	0	0	0	5	34753248	BC099925	Fam193a	10521182
0.519998	0	0	0	5	34856628	NM_139064	Tnip2	10529402
0.00178013	1	0	0	5	34868495	NM_001145859	Sh3bp2	10521205
0.108174	0	0	0	5	34916461	NM_001102444	Add1	10521222
0.0809421	0	0	0	5	34979833	NM_026660	Mfsd10	10529410
0.584737	0	0	0	5	35002797	NM_029278	Nop14	10529425
0.00935846	1	0	0	5	35003157	NM_019497	Grk4	10521243
0.0226622	0	0	0	5	35104389	NM_010414	Htt	10521261
0.0490262	0	0	0	5	35258564	BC116928	A930005I04Rik	10521331
0.176638	0	0	0	5	35292100	NM_173402	Rgs12	10521337
0.0206986	0	0	0	5	35384205	NM_019447	Hgfac	10521356
0.608216	0	0	0	5	35399511	NM_172708	Dok7	10521371
0.119291	0	0	0	5	35448346	NM_013587	Lrpap1	10529445
0.705107	0	0	0	5	35621363	NM_007418	Adra2c	10521383
0.352412	0	0	0	5	35731125	ENSMUST00000069741	E130018O15Rik	10529454
0.801766	0	0	0	5	35731766	NM_010445	Hmx1	10521385
0.0487691	0	0	0	5	35868184	NM_153107	Cpz	10529457
0.0662665	0	0	0	5	35917709	NM_030208	2310079F23Rik	10529468
0.00766213	1	0	0	5	35925689	NM_030721	Acox3	10521391
0.394193	0	0	0	5	36022431	NM_030127	Htra3	10529485
0.0475266	0	0	0	5	36066746	NM_194344	Sh3tc1	10529497
0.0898144	0	0	0	5	36100580	NM_001177696	Ablim2	10521415
0.280574	0	0	0	5	36235968	NM_027373	Afap1	10521440
0.0183221	0	0	0	5	36546706	NM_175249	Psapl1	10521459
0.192296	0	0	0	5	36740788	NM_030889	Sorcs2	10529515
0.197279	0	0	0	5	36807832	NM_024478	Grpel1	10521461
0.982885	0	0	0	5	36819611	NM_001170454	Tada2b	10529547
0.0507759	0	0	0	5	36827237	NM_025725	Ccdc96	10521467
0.00292093	1	0	0	5	36927473	NM_001113362	Tbc1d14	10529549
0.319635	0	0	0	5	37087263	NM_001081232	D5Ertd579e	10529567
0.0156751	0	0	0	5	37139898	NM_133724	Cno	10529577
0.523517	0	0	0	5	37187467	NM_026242	Mrfap1	10521469
0.0549435	0	0	0	5	37221866	NM_008550	Man2b2	10529584
0.320987	0	0	0	5	37259809	NM_172994	Ppp2r2c	10521471
0.0579764	0	0	0	5	37380157	NM_011716	Wfs1	10529605
0.771631	0	0	0	5	37442155	NM_178394	Jakmip1	10521481
0.322545	0	0	0	5	37578294	ENSMUST00000094840	Gm1043	10521495
0.837405	0	0	0	5	37633319	NM_007765	Crmp1	10521498
0.36385	0	0	0	5	37728105	NM_021292	Evc	10529613
0.0496669	0	0	0	5	37729726	NM_145920	Evc2	10521515
0.552797	0	0	0	5	38108378	NM_022416	Stk32b	10529636
0.189466	0	0	0	5	38126787	NM_001081106	Cytl1	10521537
0.653329	0	0	0	5	38215824	NM_010835	Msx1	10529651
0.658341	0	0	0	5	38430474	NM_026959	Stx18	10521543
0.106302	0	0	0	5	38550706	NM_010942	Nsg1	10529656
0.255796	0	0	0	5	38611667	NM_029162	Zbtb49	10529661
0.189712	0	0	0	5	38611789	NM_025281	Lyar	10521555
0.141489	0	0	0	5	38651467	NM_025480	Tmem128	10521566
0.39675	0	0	0	5	38667176	NM_172709	Otop1	10521574
0.358343	0	0	0	5	38710748	NM_013503	Drd5	10521583
0.367907	0	0	0	5	38893391	NM_001102414	Slc2a9	10529671
0.00407161	1	0	0	5	38952905	NM_011715	Wdr1	10529689
0.844837	0	0	0	5	38966668	XR_032717	4930421P07Rik	10529706
0.17965	0	0	0	5	39065874	NM_001081144	Zfp518b	10529708
0.138568	0	0	0	5	39268051	NM_013748	Clnk	10529711
0.112996	0	0	0	5	40146714	NM_010474	Hs3st1	10529732
0.0964441	0	0	0	5	40189441	NM_001164671	Dnaja1	10521587
0.989594	0	0	0	5	40719683	NM_025854	Cir1	10521589
0.443078	0	0	0	5	42099394	NM_027295	Rab28	10529741
0.190313	0	0	0	5	42155739	NM_007524	Nkx3-2	10529752
0.0694268	0	0	0	5	42235407	NM_001081422	Bod1l	10529758
0.28031	0	0	0	5	42459199	ENSMUST00000087332	Gm16223	10521596
0.817418	0	0	0	5	43626591	ENSMUST00000051378	Cpeb2	10529799
0.201958	0	0	0	5	43906827	NM_001135172	C1qtnf7	10521616
0.135045	0	0	0	5	44053683	NM_172274	Cc2d2a	10521626
0.013952	0	0	0	5	44144700	XM_003086439	LOC100505155	10529815
0.842022	0	0	0	5	44210147	NM_009763	Bst1	10521667
0.58291	0	0	0	5	44212877	NM_001159963	Fbxl5	10529801
0.183979	0	0	0	5	44260089	NM_007646	Cd38	10521678
0.569148	0	0	0	5	44304409	NM_028677	Ppih	10521690
0.0268688	0	0	0	5	44335722	ENSMUST00000080281	Rpl15	10529817
0.498339	0	0	0	5	44373001	NM_008009	Fgfbp1	10529819
0.0283761	0	0	0	5	44493271	NM_001163577	Prom1	10529824
0.248368	0	0	0	5	44617845	NM_173764	Tapt1	10529858
0.188544	0	0	0	5	44797831	NM_021518	Rab2a	10529873
0.129626	0	0	0	5	44809670	ENSMUST00000087486	Gm10208	10521700
0.443228	0	0	0	5	45190946	NM_001077398	Ldb2	10529875
0.535015	0	0	0	5	45358032	ENSMUST00000079389	4930431F12Rik	10521702
0.108459	0	0	0	5	45560803	ENSMUST00000030975	4930435H24Rik	10529890
0.0166277	0	0	0	5	45841420	NM_024236	Qdpr	10529895
0.470844	0	0	0	5	45845050	NM_001163317	Clrn2	10521705
0.0220728	0	0	0	5	45884613	NM_024434	Lap3	10521709
0.373834	0	0	0	5	45911491	NM_025895	Med28	10521725
0.841326	0	0	0	5	46030853	NM_021416	Fam184b	10529903
0.534781	0	0	0	5	46061272	NM_019438	Ncapg	10521731
0.0573955	0	0	0	5	46248745	NM_172153	Lcorl	10529923
0.921053	0	0	0	5	46248886	AK015432	4930449I04Rik	10521755
0.454263	0	0	0	5	48376032	NM_178804	Slit2	10521759
0.0146891	0	0	0	5	48615181	NR_029798	Mir218-1	10521796
0.970589	0	0	0	5	48763569	NM_025755	Pacrgl	10521798
0.0253733	0	0	0	5	49319976	AK036806	Gm10048	10529953
0.041911	0	0	0	5	49915940	NM_030265	Kcnip4	10529937
0.839066	0	0	0	5	49943496	NM_198326	Nsfl1c	10521813
0.19831	0	0	0	5	50450235	NM_133911	Gpr125	10529957
0.0184793	0	0	0	5	51945100	NR_027710	Ppargc1a	10529979
0.672466	0	0	0	5	52581758	NM_007839	Dhx15	10529995
0.850053	0	0	0	5	52755043	NM_011435	Sod3	10521824
0.94117	0	0	0	5	52766880	BC025881	Gm447	10530013
0.257478	0	0	0	5	52957542	NM_144945	Lgi2	10530029
0.0475957	0	0	0	5	52973311	NM_026404	Slc35a4	10521830
0.86429	0	0	0	5	53010250	ENSMUST00000064097	8030423F21Rik	10530041
0.483804	0	0	0	5	53060946	NM_172490	Sepsecs	10530045
0.580206	0	0	0	5	53132830	NM_028744	Pi4k2b	10521832
0.271294	0	0	0	5	53166648	NM_030185	Zcchc4	10521848
0.111573	0	0	0	5	53225374	NM_024213	Anapc4	10521863
0.491371	0	0	0	5	53440596	NM_011402	Slc34a2	10521892
0.703317	0	0	0	5	53604691	NM_172710	Sel1l3	10530059
0.0806151	0	0	0	5	53658409	NM_001145433	1810013D10Rik	10521907
0.879012	0	0	0	5	53910935	ENSMUST00000092814	Gm10441	10530087
0.700345	0	0	0	5	53946945	NM_001080928	Rbpj	10521911
0.963276	0	0	0	5	54099341	NM_009827	Cckar	10530089
0.169906	0	0	0	5	54200907	NM_144517	Tbc1d19	10521927
0.146345	0	0	0	5	54389762	NM_001081103	Stim2	10521950
0.292519	0	0	0	5	54747404	ENSMUST00000101200	Gm10440	10521964
0.847362	0	0	0	5	56015654	NM_133905	Papd4	10521966
0.481607	0	0	0	5	57999616	NM_028260	Immp1l	10521969
0.479498	0	0	0	5	58109339	NM_018764	Pcdh7	10521972
0.141087	0	0	0	5	60622721	NM_172860	Cbfa2t2	10521982
0.136585	0	0	0	5	62200082	NM_019468	G6pd2	10521984
0.227426	0	0	0	5	63157325	NM_178407	Arap2	10530100
0.769872	0	0	0	5	63209761	NM_001170705	Dthd1	10521986
0.367271	0	0	0	5	64040579	NM_177006	3110047P20Rik	10521995
0.377583	0	0	0	5	64203603	BC004797	0610040J01Rik	10522004
0.145609	0	0	0	5	64360115	NM_145923	Rell1	10530130
0.61436	0	0	0	5	64484189	NM_025700	Pgm1	10522009
0.0489156	0	0	0	5	64550690	NM_019636	Tbc1d1	10522024
0.42461	0	0	0	5	65194762	NM_008453	Klf3	10522051
0.493595	0	0	0	5	65323938	NM_030682	Tlr1	10530145
0.426159	0	0	0	5	65351274	NM_011604	Tlr6	10530151
0.130553	0	0	0	5	65361313	NM_026667	Fam114a1	10522060
0.97808	0	0	0	5	65482794	ENSMUST00000043352	Tmem156	10530156
0.233621	0	0	0	5	65498820	NM_175174	Klhl5	10522075
0.891067	0	0	0	5	65590952	NM_153391	Wdr19	10522090
0.423562	0	0	0	5	65726855	NM_011258	Rfc1	10530163
0.367712	0	0	0	5	65739646	NM_031180	Klb	10522127
0.665408	0	0	0	5	65782220	NM_011292	Rpl9	10530194
0.265785	0	0	0	5	65782736	NM_024471	Lias	10522134
0.434593	0	0	0	5	65827081	NM_009466	Ugdh	10530201
0.258815	0	0	0	5	65884177	BC009097	1110003E01Rik	10530215
0.102941	0	0	0	5	65928510	NM_016786	Ube2k	10522149
0.460411	0	0	0	5	66088166	NM_001081321	Pds5a	10530225
0.0713235	0	0	0	5	66155616	ENSMUST00000138239	N4bp2	10530257
0.304741	0	0	0	5	66254140	NM_001081105	Rhoh	10522182
0.751301	0	0	0	5	66358687	NM_001081104	Chrna9	10522186
0.39233	0	0	0	5	66395524	NR_027961	9130230L23Rik	10530259
0.919829	0	0	0	5	66542168	NM_178446	Rbm47	10530269
0.810601	0	0	0	5	66651364	NM_027602	Nsun7	10522192
0.679276	0	0	0	5	67009910	NM_009686	Apbb2	10530287
0.480982	0	0	0	5	67067480	NM_011670	Uchl1	10522208
0.714826	0	0	0	5	67137159	NM_001001980	Limch1	10522217
0.33331	0	0	0	5	67490365	NM_008888	Phox2b	10530306
0.510817	0	0	0	5	67651891	NM_028975	Tmem33	10522250
0.453066	0	0	0	5	67698196	NM_178651	Slc30a9	10522265
0.666551	0	0	0	5	67819326	NM_001164806	Bend4	10530310
0.248295	0	0	0	5	67858153	NR_015582	C330024D21Rik	10522285
0.107396	0	0	0	5	67999122	NM_001033415	Shisa3	10522288
0.411946	0	0	0	5	68238670	NM_001038999	Atp8a1	10530319
0.120316	0	0	0	5	68423074	NM_001018019	Grxcr1	10522296
7.22e-05	1	0	0	5	69732948	NM_175519	Kctd8	10530360
0.164865	0	0	0	5	69933871	NM_023784	Yipf7	10530371
0.228496	0	0	0	5	69948181	NM_172711	Guf1	10522303
0.612032	0	0	0	5	69983524	NM_001038015	Gnpda2	10530380
0.277949	0	0	0	5	71233856	NM_010252	Gabrg1	10530393
0.512007	0	0	0	5	71487088	NM_008066	Gabra2	10530406
0.0203285	0	0	0	5	71939444	NM_030052	Cox7b2	10530417
0.416168	0	0	0	5	72049547	NM_010251	Gabra4	10530421
0.282298	0	0	0	5	72091191	NM_008069	Gabrb1	10522324
0.555744	0	0	0	5	72559422	NM_178599	Commd8	10530434
0.253059	0	0	0	5	72594568	NM_153389	Atp10d	10522335
0.799002	0	0	0	5	72895712	NM_016869	Corin	10530441
0.026029	0	0	0	5	72950651	NM_133921	Nfxl1	10530477
0.0106787	0	0	0	5	72972323	NM_174877	Zar1	10530496
0.654798	0	0	0	5	72978789	NM_173403	Slc10a4	10530499
0.505423	0	0	0	5	73033991	NM_007723	Cnga1	10530503
0.959709	0	0	0	5	73039035	NM_001081205	Nipal1	10522368
0.0832881	0	0	0	5	73144016	NM_001122754	Txk	10530516
0.412439	0	0	0	5	73259722	NM_001113460	Tec	10530536
0.206263	0	0	0	5	73305612	NM_153567	Slain2	10522378
0.508904	0	0	0	5	73467184	NM_028194	Fryl	10530563
0.438549	0	0	0	5	73684063	NM_023429	Ociad1	10522396
0.00229315	1	0	0	5	73729878	NM_026950	Ociad2	10530615
0.301962	0	0	0	5	73797317	NM_181323	Cwh43	10522411
0.548649	0	0	0	5	73872294	NM_001190734	Dcun1d4	10522430
0.505717	0	0	0	5	74023667	NM_153568	Lrrc66	10530627
[truncated: 862 more rows]

## Sheet: chr6
p_value	sig	cluster	direction	chr	trans_start	accesion	gene_symbol	probeset_id		window	position	inv_bin	bin	genes	sig_genes
[truncated: 1,245 more rows]

[truncated: 15 more sheets: chr7, chr8, chr9, chr10, chr11, chr12, chr13, chr14, chr15, chr16, chr17, chr18, chr19, chrX, chrY]
